# Supplementary material for: E2F1-Associated Purine Synthesis Pathway Is a Major Component of the MET-DNA Damage Response Network
Source: Cancer Res Commun. 2024 Jul 30;4(7):1863–80. doi: 10.1158/2767-9764.CRC-23-0370 (PMC11288008; doi:10.1158/2767-9764.CRC-23-0370)
Supplement: Table S1 — Differential abundance analysis and ion annotation matches for non-targeted metabolomics measurements. [file crc-23-0370_table_s1_suppst1.xls]

## Sheet: Sheet1
Supplementary Table 1: Differential abundance analysis and ion annotation matches for non-targeted metabolomics measurements
difference	ionIdx	index diff	log2(FC)	p-value	adj p-value (BH)	pFDR (Storey)	q-value (Storey)	m/z	id	name	mz difference	formula	ion	annotation score
H1648 EMD:H1648 Control	1	1	-0.252723	0.0227878	0.0601599	0.019381	0.019381	59.0137	C00033; HMDB00042	Acetic acid	0.000160926	C2H4O2	-H(-)	100
H1648 EMD:H1648 Control	2	2	0.2583	1.67788e-05	0.000162853	5.24646e-05	5.24646e-05	67.0188	C00089; HMDB13785	Furan	0.00017636	C4H4O	-H(-)	100
H1648 EMD:H1648 Control	3	3	0.28957	6.72064e-05	0.000482133	0.000155323	0.000155323	71.0137	C00546; HMDB01167	Pyruvaldehyde	0.000172739	C3H4O2	-H(-)	100
H1648 EMD:H1648 Control	4	4	0.00585269	0.975626	0.98558	0.318162	0.317512	72.0454	C05665; HMDB01106	3-Aminopropionaldehyde	8.59989e-05	C3H7NO	-H(-)	100
H1648 EMD:H1648 Control	4	4	0.00585269	0.975626	0.98558	0.318162	0.317512	72.0454	C01888; HMDB02134	Aminoacetone	8.59989e-05	C3H7NO	-H(-)	100
H1648 EMD:H1648 Control	5	5	0.294861	0.00545963	0.020709	0.00667156	0.00667156	72.9929	C00048; HMDB00119	Glyoxylic acid	0.000166961	C2H2O3	-H(-)	100
H1648 EMD:H1648 Control	6	6	0.0355988	0.5668	0.675864	0.219119	0.217735	73.0294	C00163; HMDB00237	Propionic acid	0.000103069	C3H6O2	-H(-)	100
H1648 EMD:H1648 Control	6	6	0.0355988	0.5668	0.675864	0.219119	0.217735	73.0294	C00937; HMDB06458	D-Lactaldehyde	0.000103069	C3H6O2	-H(-)	100
H1648 EMD:H1648 Control	7	7	0.220812	5.74376e-06	7.29016e-05	2.34858e-05	2.34858e-05	74.0246	C00037; HMDB00123	Glycine	0.000119129	C2H5NO2	-H(-)	100
H1648 EMD:H1648 Control	8	8	-0.197068	0.0422673	0.0975398	0.0314232	0.0314232	75.0085	C00160; HMDB00115	Glycolic acid	0.000223031	C2H4O3	-H(-)	100
H1648 EMD:H1648 Control	9	9	-0.276649	0.00964134	0.0326015	0.0105669	0.0105028	83.0118	C01380; HMDB32262	Ethylene oxide/propylene oxide copolymer (avg m w 9,760 - 13,200)	-0.000312129	C2H6O2	.Na/H-H(-)	10
H1648 EMD:H1648 Control	10	10	0.334334	0.00216736	0.00953641	0.00307223	0.00307223	86.0247	C02218; HMDB03609	2-Aminoacrylic acid	1.73912e-05	C3H5NO2	-H(-)	100
H1648 EMD:H1648 Control	11	11	0.351658	2.35132e-05	0.000209712	6.75605e-05	6.75605e-05	87.0086	C00022; HMDB00243	Pyruvic acid	0.000162812	C3H4O3	-H(-)	100
H1648 EMD:H1648 Control	11	11	0.351658	2.35132e-05	0.000209712	6.75605e-05	6.75605e-05	87.0086	C00222; HMDB11111	Malonic semialdehyde	0.000162812	C3H4O3	-H(-)	100
H1648 EMD:H1648 Control	12	12	-0.0194348	0.919405	0.954099	0.307371	0.307371	87.045	C00246; HMDB00039	Butyric acid	0.000106412	C4H8O2	-H(-)	100
H1648 EMD:H1648 Control	13	13	0.0194655	0.819032	0.866284	0.27908	0.27908	88.0403	C00099; HMDB00056	Beta-Alanine	9.32776e-05	C3H7NO2	-H(-)	100
H1648 EMD:H1648 Control	13	13	0.0194655	0.819032	0.866284	0.27908	0.27908	88.0403	C00041; HMDB00161	L-Alanine	9.32776e-05	C3H7NO2	-H(-)	100
H1648 EMD:H1648 Control	13	13	0.0194655	0.819032	0.866284	0.27908	0.27908	88.0403	C00213; HMDB00271	Sarcosine	9.32776e-05	C3H7NO2	-H(-)	100
H1648 EMD:H1648 Control	14	14	0.578461	1.43983e-05	0.000149509	4.93779e-05	4.81655e-05	89.0242	C00186; HMDB00190	L-Lactic acid	0.000182568	C3H6O3	-H(-)	100
H1648 EMD:H1648 Control	14	14	0.578461	1.43983e-05	0.000149509	4.93779e-05	4.81655e-05	89.0242	C01013; HMDB00700	Hydroxypropionic acid	0.000182568	C3H6O3	-H(-)	100
H1648 EMD:H1648 Control	14	14	0.578461	1.43983e-05	0.000149509	4.93779e-05	4.81655e-05	89.0242	C00256; HMDB01311	D-Lactic acid	0.000182568	C3H6O3	-H(-)	100
H1648 EMD:H1648 Control	14	14	0.578461	1.43983e-05	0.000149509	4.93779e-05	4.81655e-05	89.0242	C00184; HMDB01882	Dihydroxyacetone	0.000182568	C3H6O3	-H(-)	100
H1648 EMD:H1648 Control	15	15	-0.520054	0.0709999	0.148291	0.0477731	0.0477731	91.0401	C00116; HMDB00131	Glycerol	-1.44281e-05	C3H8O3	-H(-)	100
H1648 EMD:H1648 Control	16	16	0.138885	0.542731	0.656048	0.211351	0.211351	99.045	C12518; HMDB29599	Glutaral	0.000138047	C5H8O2	-H(-)	100
H1648 EMD:H1648 Control	17	17	0.0489003	0.523123	0.645064	0.208293	0.207813	101.024	C00109; CHEBI:30831; CID:58; HMDB00005	2-Ketobutyric acid	0.000124898	C4H6O3	-H(-)	100
H1648 EMD:H1648 Control	17	17	0.0489003	0.523123	0.645064	0.208293	0.207813	101.024	C00164; HMDB00060	Acetoacetic acid	0.000124898	C4H6O3	-H(-)	100
H1648 EMD:H1648 Control	17	17	0.0489003	0.523123	0.645064	0.208293	0.207813	101.024	C00232; HMDB01259	Succinic acid semialdehyde	0.000124898	C4H6O3	-H(-)	100
H1648 EMD:H1648 Control	17	17	0.0489003	0.523123	0.645064	0.208293	0.207813	101.024	C06002; HMDB02217	(S)-Methylmalonic acid semialdehyde	0.000124898	C4H6O3	-H(-)	100
H1648 EMD:H1648 Control	18	18	0.183074	0.000162273	0.00105	0.000338268	0.000338268	102.056	C01026; HMDB00092	Dimethylglycine	1.6556e-05	C4H9NO2	-H(-)	100
H1648 EMD:H1648 Control	18	18	0.183074	0.000162273	0.00105	0.000338268	0.000338268	102.056	C00334; HMDB00112	Gamma-Aminobutyric acid	1.6556e-05	C4H9NO2	-H(-)	100
H1648 EMD:H1648 Control	18	18	0.183074	0.000162273	0.00105	0.000338268	0.000338268	102.056	C03284; HMDB02166	(S)-b-aminoisobutyric acid	1.6556e-05	C4H9NO2	-H(-)	100
H1648 EMD:H1648 Control	18	18	0.183074	0.000162273	0.00105	0.000338268	0.000338268	102.056	C05145; HMDB03911	3-Aminoisobutanoic acid	1.6556e-05	C4H9NO2	-H(-)	100
H1648 EMD:H1648 Control	19	19	0.275987	7.1213e-05	0.000500006	0.000161081	0.000161081	104.035	C00065; HMDB00187	L-Serine	9.9618e-05	C3H7NO3	-H(-)	100
H1648 EMD:H1648 Control	19	19	0.275987	7.1213e-05	0.000500006	0.000161081	0.000161081	104.035	C00740; HMDB03406	D-Serine	9.9618e-05	C3H7NO3	-H(-)	100
H1648 EMD:H1648 Control	20	20	0.381414	0.0759651	0.154744	0.0498519	0.0498519	108.012	C00519; HMDB00965	Hypotaurine	7.00348e-05	C2H7NO2S	-H(-)	100
H1648 EMD:H1648 Control	21	21	-0.223401	0.102168	0.197167	0.0635189	0.0635189	109.029	C00530; HMDB02434	Hydroquinone	0.000109085	C6H6O2	-H(-)	100
H1648 EMD:H1648 Control	22	22	0.42987	1.04865e-06	1.79372e-05	5.86757e-06	5.7786e-06	109.041	C05130; HMDB03905	Imidazole-4-acetaldehyde	0.000161104	C5H6N2O	-H(-)	100
H1648 EMD:H1648 Control	23	23	0.187729	0.00521476	0.0200101	0.00644643	0.00644643	112.04	C03564; HMDB06875	1-Pyrroline-2-carboxylic acid	-3.72465e-05	C5H7NO2	-H(-)	100
H1648 EMD:H1648 Control	24	24	0.336287	1.17083e-06	1.83987e-05	5.92729e-06	5.92729e-06	113.036	C00429; HMDB00076	Dihydrouracil	1.12971e-05	C4H6N2O2	-H(-)	100
H1648 EMD:H1648 Control	24	24	0.336287	1.17083e-06	1.83987e-05	5.92729e-06	5.92729e-06	113.036	C02512; HMDB60245	L-3-Cyanoalanine	1.12971e-05	C4H6N2O2	-H(-)	100
H1648 EMD:H1648 Control	25	25	0.397791	4.06038e-10	4.86836e-08	2.15834e-08	1.56838e-08	114.056	C00148; HMDB00162	L-Proline	0.000172301	C5H9NO2	-H(-)	100
H1648 EMD:H1648 Control	25	25	0.397791	4.06038e-10	4.86836e-08	2.15834e-08	1.56838e-08	114.056	C00763; HMDB03411	D-Proline	0.000172301	C5H9NO2	-H(-)	100
H1648 EMD:H1648 Control	25	25	0.397791	4.06038e-10	4.86836e-08	2.15834e-08	1.56838e-08	114.056	C18170; HMDB12880	Acetamidopropanal	0.000172301	C5H9NO2	-H(-)	100
H1648 EMD:H1648 Control	26	26	0.445503	2.70078e-07	5.94171e-06	1.91417e-06	1.91417e-06	115.004	C00122; HMDB00134	Fumaric acid	8.26307e-05	C4H4O4	-H(-)	100
H1648 EMD:H1648 Control	27	27	-0.273369	0.00580289	0.0217608	0.00701043	0.00701043	115.04	C00141; CHEBI:16530; CID:49; HMDB00019	Alpha-ketoisovaleric acid	0.000127092	C5H8O3	-H(-)	100
H1648 EMD:H1648 Control	28	28	-0.0422133	0.653994	0.75198	0.242256	0.242256	115.052	C16622; HMDB60496	N,N'-Diacetylhydrazine	-0.000316004	C4H8N2O2	-H(-)	100
H1648 EMD:H1648 Control	29	29	0.0737048	0.213111	0.341392	0.109982	0.109982	116.035	C03508; HMDB06454	L-2-Amino-3-oxobutanoic acid	-9.54771e-05	C4H7NO3	-H(-)	100
H1648 EMD:H1648 Control	30	30	0.070233	0.0106958	0.0352963	0.011371	0.011371	116.072	C00719; HMDB00043	Betaine	2.6689e-05	C5H11NO2	-H(-)	100
H1648 EMD:H1648 Control	30	30	0.070233	0.0106958	0.0352963	0.011371	0.011371	116.072	C00183; HMDB00883	L-Valine	2.6689e-05	C5H11NO2	-H(-)	100
H1648 EMD:H1648 Control	31	31	0.114474	0.0174094	0.0517578	0.0166742	0.0166742	117.019	C02170; HMDB00202	Methylmalonic acid	-4.23834e-05	C4H6O4	-H(-)	100
H1648 EMD:H1648 Control	31	31	0.114474	0.0174094	0.0517578	0.0166742	0.0166742	117.019	C00042; HMDB00254	Succinic acid	-4.23834e-05	C4H6O4	-H(-)	100
H1648 EMD:H1648 Control	32	32	0.392859	1.70045e-08	7.01435e-07	2.25973e-07	2.25973e-07	118.051	C00188; HMDB00167	L-Threonine	0.000102507	C4H9NO3	-H(-)	100
H1648 EMD:H1648 Control	33	33	0.162654	0.106192	0.20374	0.0656364	0.0656364	118.981	C00957; HMDB01368	3-Mercaptopyruvic acid	0.000258975	C3H4O3S	-H(-)	100
H1648 EMD:H1648 Control	34	34	-0.550111	0.00243315	0.0102941	0.00331632	0.00331632	119.05	C00601; HMDB06236	Phenylacetaldehyde	-0.000117051	C8H8O	-H(-)	100
H1648 EMD:H1648 Control	35	35	0.0427926	0.390624	0.532138	0.171603	0.171433	120.996	C05823; HMDB02127	3-Mercaptolactic acid	0.000754855	C3H6O3S	-H(-)	100
H1648 EMD:H1648 Control	36	36	0.136044	0.00925428	0.0321464	0.0103562	0.0103562	125.035	C00178; HMDB00262	Thymine	0.000680249	C5H6N2O2	-H(-)	100
H1648 EMD:H1648 Control	36	36	0.136044	0.00925428	0.0321464	0.0103562	0.0103562	125.035	C02835; HMDB02024	Imidazoleacetic acid	0.000680249	C5H6N2O2	-H(-)	100
H1648 EMD:H1648 Control	37	37	-0.145559	0.113681	0.214371	0.0690612	0.0690612	126.056	C00450; HMDB59657	(S)-2,3,4,5-tetrahydropyridine-2-carboxylate	-0.000121991	C6H9NO2	-H(-)	100
H1648 EMD:H1648 Control	38	38	0.48835	4.50673e-09	2.7543e-07	9.58241e-08	8.87319e-08	127.051	C00906; HMDB00079	Dihydrothymine	0.000115031	C5H8N2O2	-H(-)	100
H1648 EMD:H1648 Control	39	39	0.258236	4.42578e-10	4.86836e-08	1.56838e-08	1.56838e-08	128.035	C01879; HMDB00267	Pyroglutamic acid	2.56967e-05	C5H7NO3	-H(-)	100
H1648 EMD:H1648 Control	39	39	0.258236	4.42578e-10	4.86836e-08	1.56838e-08	1.56838e-08	128.035	C04281; HMDB01369	Pyrroline hydroxycarboxylic acid	2.56967e-05	C5H7NO3	-H(-)	100
H1648 EMD:H1648 Control	39	39	0.258236	4.42578e-10	4.86836e-08	1.56838e-08	1.56838e-08	128.035	C04282; HMDB02234	1-Pyrroline-4-hydroxy-2-carboxylate	2.56967e-05	C5H7NO3	-H(-)	100
H1648 EMD:H1648 Control	40	40	0.19388	0.00197452	0.00892591	0.00287556	0.00287556	129.019	C00490; HMDB02092	Itaconic acid	-0.000125254	C5H6O4	-H(-)	100
H1648 EMD:H1648 Control	41	41	0.325848	9.23028e-05	0.000634581	0.000204436	0.000204436	129.056	C00233; HMDB00695	Ketoleucine	0.000181753	C6H10O3	-H(-)	100
H1648 EMD:H1648 Control	41	41	0.325848	9.23028e-05	0.000634581	0.000204436	0.000204436	129.056	C06102; HMDB12882	Adipate semialdehyde	0.000181753	C6H10O3	-H(-)	100
H1648 EMD:H1648 Control	42	42	0.250497	7.34734e-09	3.46375e-07	1.11587e-07	1.11587e-07	130.051	C01157; HMDB00725	4-Hydroxyproline	-6.67007e-05	C5H9NO3	-H(-)	100
H1648 EMD:H1648 Control	42	42	0.250497	7.34734e-09	3.46375e-07	1.11587e-07	1.11587e-07	130.051	C00430; HMDB01149	5-Aminolevulinic acid	-6.67007e-05	C5H9NO3	-H(-)	100
H1648 EMD:H1648 Control	42	42	0.250497	7.34734e-09	3.46375e-07	1.11587e-07	1.11587e-07	130.051	C01165; HMDB02104	L-Glutamic gamma-semialdehyde	-6.67007e-05	C5H9NO3	-H(-)	100
H1648 EMD:H1648 Control	42	42	0.250497	7.34734e-09	3.46375e-07	1.11587e-07	1.11587e-07	130.051	C01110; HMDB06272	5-Amino-2-oxopentanoic acid	-6.67007e-05	C5H9NO3	-H(-)	100
H1648 EMD:H1648 Control	42	42	0.250497	7.34734e-09	3.46375e-07	1.11587e-07	1.11587e-07	130.051	C05147; HMDB59659	Trans-3-hydroxy-L-proline	-6.67007e-05	C5H9NO3	-H(-)	100
H1648 EMD:H1648 Control	42	42	0.250497	7.34734e-09	3.46375e-07	1.11587e-07	1.11587e-07	130.051	C03440; HMDB60460	cis-4-Hydroxy-D-proline	-6.67007e-05	C5H9NO3	-H(-)	100
H1648 EMD:H1648 Control	43	43	0.121369	2.6262e-05	0.000224945	7.34728e-05	7.24678e-05	130.087	C00407; HMDB00172	L-Isoleucine	1.68777e-05	C6H13NO2	-H(-)	100
H1648 EMD:H1648 Control	43	43	0.121369	2.6262e-05	0.000224945	7.34728e-05	7.24678e-05	130.087	C00123; HMDB00687	L-Leucine	1.68777e-05	C6H13NO2	-H(-)	100
H1648 EMD:H1648 Control	44	44	0.375931	4.5043e-09	2.7543e-07	1.19716e-07	8.87319e-08	131.046	C02642; CHEBI:18261; CID:111; HMDB00026	Ureidopropionic acid	1.823e-05	C4H8N2O3	-H(-)	100
H1648 EMD:H1648 Control	44	44	0.375931	4.5043e-09	2.7543e-07	1.19716e-07	8.87319e-08	131.046	C00152; HMDB00168	L-Asparagine	1.823e-05	C4H8N2O3	-H(-)	100
H1648 EMD:H1648 Control	45	45	0.37497	0.000486845	0.00261688	0.000848484	0.00084305	131.082	C00077; HMDB00214	Ornithine	0.000155288	C5H12N2O2	-H(-)	100
H1648 EMD:H1648 Control	45	45	0.37497	0.000486845	0.00261688	0.000848484	0.00084305	131.082	C00515; HMDB03374	D-Ornithine	0.000155288	C5H12N2O2	-H(-)	100
H1648 EMD:H1648 Control	46	46	0.236924	9.65333e-08	2.896e-06	9.32969e-07	9.32969e-07	132.03	C00049; HMDB00191	L-Aspartic acid	3.91258e-05	C4H7NO4	-H(-)	100
H1648 EMD:H1648 Control	46	46	0.236924	9.65333e-08	2.896e-06	9.32969e-07	9.32969e-07	132.03	C00402; HMDB06483	D-Aspartic acid	3.91258e-05	C4H7NO4	-H(-)	100
H1648 EMD:H1648 Control	47	47	0.527806	5.08544e-08	1.86466e-06	6.00716e-07	6.00716e-07	133.014	C00149; HMDB00156	L-Malic acid	1.77128e-05	C4H6O5	-H(-)	100
H1648 EMD:H1648 Control	48	48	-0.0458004	0.688799	0.778437	0.25078	0.25078	135.045	C07086; HMDB00209	Phenylacetic acid	-0.000109084	C8H8O2	-H(-)	100
H1648 EMD:H1648 Control	48	48	-0.0458004	0.688799	0.778437	0.25078	0.25078	135.045	C03765; HMDB03767	4-Hydroxyphenylacetaldehyde	-0.000109084	C8H8O2	-H(-)	100
H1648 EMD:H1648 Control	49	49	0.0420359	0.375035	0.522201	0.168231	0.168231	136.041	C00108; HMDB01123	2-Aminobenzoic acid	-0.000963372	C7H7NO2	-H(-)	100
H1648 EMD:H1648 Control	50	50	-0.109679	0.46212	0.59341	0.19191	0.191172	136.077	C00483; HMDB00306	Tyramine	-1.93888e-05	C8H11NO	-H(-)	100
H1648 EMD:H1648 Control	51	51	0.0395316	0.593352	0.69682	0.224486	0.224486	136.986	C00122; HMDB00134	Fumaric acid	-6.79338e-06	C4H4O4	.Na/H-H(-)	10
H1648 EMD:H1648 Control	52	52	-0.145634	0.0205988	0.0566467	0.0182492	0.0182492	138.021	C00870; HMDB01232	4-Nitrophenol	-0.000953867	C6H5NO3	-H(-)	100
H1648 EMD:H1648 Control	53	53	-0.0698333	0.126135	0.22622	0.0728785	0.0728785	138.029	C00581; HMDB00128	Guanidoacetic acid	-0.000103992	C3H7N3O2	.Na/H-H(-)	10
H1648 EMD:H1648 Control	54	54	0.0479243	0.501462	0.622115	0.200419	0.200419	140.012	C00346; HMDB00224	O-Phosphoethanolamine	-0.000156831	C2H8NO4P	-H(-)	100
H1648 EMD:H1648 Control	55	55	-0.0972471	0.46921	0.600153	0.193344	0.193344	142.979	C05823; HMDB02127	3-Mercaptolactic acid	-0.000854659	C3H6O3S	.Na/H-H(-)	10
H1648 EMD:H1648 Control	56	56	-0.211406	0.000320974	0.00185827	0.000598656	0.000598656	143.108	C06423; HMDB00482	Caprylic acid	-1.42414e-05	C8H16O2	-H(-)	100
H1648 EMD:H1648 Control	56	56	-0.211406	0.000320974	0.00185827	0.000598656	0.000598656	143.108	C07185; HMDB01877	Valproic acid	-1.42414e-05	C8H16O2	-H(-)	100
H1648 EMD:H1648 Control	57	57	-0.289062	5.35174e-05	0.00040138	0.000129308	0.000129308	144.067	C02946; HMDB03681	4-Acetamidobutanoic acid	-4.02901e-05	C6H11NO3	-H(-)	100
H1648 EMD:H1648 Control	57	57	-0.289062	5.35174e-05	0.00040138	0.000129308	0.000129308	144.067	C04076; HMDB59595	(S)-2-amino-6-oxohexanoate	-4.02901e-05	C6H11NO3	-H(-)	100
H1648 EMD:H1648 Control	58	58	0.147778	0.0797471	0.161296	0.0520128	0.051963	144.077	C01035; HMDB03464	4-Guanidinobutanoic acid	0.00114421	C5H11N3O2	-H(-)	79
H1648 EMD:H1648 Control	59	59	0.179855	0.00508513	0.0197423	0.00636013	0.00636013	145.014	C00026; HMDB00208	Oxoglutaric acid	-9.71683e-05	C5H6O5	-H(-)	100
H1648 EMD:H1648 Control	60	60	0.298905	0.00100114	0.00493098	0.00158855	0.00158855	145.098	C00047; HMDB00182	L-Lysine	2.7732e-05	C6H14N2O2	-H(-)	100
H1648 EMD:H1648 Control	61	61	0.392404	0.0989779	0.192134	0.0618974	0.0618974	145.999	C03557; HMDB11747	Ciliatine	-0.000444455	C2H8NO3P	.Na/H-H(-)	10
H1648 EMD:H1648 Control	62	62	0.210781	5.00782e-09	2.7543e-07	8.87319e-08	8.87319e-08	146.046	C00025; HMDB00148	L-Glutamic acid	2.68629e-05	C5H9NO4	-H(-)	100
H1648 EMD:H1648 Control	62	62	0.210781	5.00782e-09	2.7543e-07	8.87319e-08	8.87319e-08	146.046	C00217; HMDB03339	D-Glutamic acid	2.68629e-05	C5H9NO4	-H(-)	100
H1648 EMD:H1648 Control	62	62	0.210781	5.00782e-09	2.7543e-07	8.87319e-08	8.87319e-08	146.046	C05938; HMDB06556	L-4-Hydroxyglutamate semialdehyde	2.68629e-05	C5H9NO4	-H(-)	100
H1648 EMD:H1648 Control	63	63	0.250776	2.65844e-05	0.000224945	7.24678e-05	7.24678e-05	147.03	C02266; HMDB11676	D-Xylono-1,5-lactone	-0.000145139	C5H8O5	-H(-)	100
H1648 EMD:H1648 Control	63	63	0.250776	2.65844e-05	0.000224945	7.24678e-05	7.24678e-05	147.03	C02630; HMDB59655	2-Hydroxyglutarate	-0.000145139	C5H8O5	-H(-)	100
H1648 EMD:H1648 Control	64	64	0.102337	0.0408924	0.0957055	0.0308323	0.0308323	148.044	C00073; HMDB00696	L-Methionine	-8.79052e-05	C5H11NO2S	-H(-)	100
H1648 EMD:H1648 Control	65	65	0.0419459	0.607598	0.708507	0.228251	0.228251	149.036	C16631; HMDB60435	alpha-Fluoro-beta-ureidopropionic acid	0.000893415	C4H7FN2O3	-H(-)	25
H1648 EMD:H1648 Control	66	66	-0.13693	0.0754967	0.154744	0.0501638	0.0498519	149.046	C00181; HMDB00098	D-Xylose	-0.000340827	C5H10O5	-H(-)	100
H1648 EMD:H1648 Control	66	66	-0.13693	0.0754967	0.154744	0.0501638	0.0498519	149.046	C00121; HMDB00283	D-Ribose	-0.000340827	C5H10O5	-H(-)	100
H1648 EMD:H1648 Control	66	66	-0.13693	0.0754967	0.154744	0.0501638	0.0498519	149.046	C00259; HMDB00646	L-Arabinose	-0.000340827	C5H10O5	-H(-)	100
H1648 EMD:H1648 Control	66	66	-0.13693	0.0754967	0.154744	0.0501638	0.0498519	149.046	C00312; HMDB00751	L-Threo-2-pentulose	-0.000340827	C5H10O5	-H(-)	100
H1648 EMD:H1648 Control	66	66	-0.13693	0.0754967	0.154744	0.0501638	0.0498519	149.046	C00310; HMDB01644	D-Xylulose	-0.000340827	C5H10O5	-H(-)	100
H1648 EMD:H1648 Control	66	66	-0.13693	0.0754967	0.154744	0.0501638	0.0498519	149.046	C00310; HMDB03371	L-Ribulose	-0.000340827	C5H10O5	-H(-)	100
H1648 EMD:H1648 Control	67	67	-0.18636	0.0673589	0.14249	0.0459043	0.0459043	149.061	C02646; HMDB03654	4-Coumaryl alcohol	-0.000103373	C9H10O2	-H(-)	100
H1648 EMD:H1648 Control	69	68	0.413118	0.000228159	0.00139431	0.000449187	0.000449187	151.026	C00385; HMDB00292	Xanthine	-6.04419e-05	C5H4N4O2	-H(-)	100
H1648 EMD:H1648 Control	70	69	0.0309076	0.662966	0.75702	0.24388	0.24388	151.05	C05842; HMDB04193	N1-Methyl-2-pyridone-5-carboxamide	0.000939172	C7H8N2O2	-H(-)	100
H1648 EMD:H1648 Control	70	69	0.0309076	0.662966	0.75702	0.24388	0.24388	151.05	C05843; HMDB04194	N1-Methyl-4-pyridone-3-carboxamide	0.000939172	C7H8N2O2	-H(-)	100
H1648 EMD:H1648 Control	71	70	-0.0345574	0.292873	0.441315	0.142173	0.142173	151.061	C00532; HMDB01851	L-Arabitol	8.3766e-05	C5H12O5	-H(-)	100
H1648 EMD:H1648 Control	71	70	-0.0345574	0.292873	0.441315	0.142173	0.142173	151.061	C00379; HMDB02917	D-Xylitol	8.3766e-05	C5H12O5	-H(-)	100
H1648 EMD:H1648 Control	72	71	-0.128989	0.0468574	0.104479	0.0336589	0.0336589	152.035	C00632; HMDB01476	3-Hydroxyanthranilic acid	-7.22801e-05	C7H7NO3	-H(-)	100
H1648 EMD:H1648 Control	73	72	-0.294054	0.0081203	0.0285074	0.0091839	0.0091839	152.044	C00300; HMDB00064	Creatine	7.60222e-05	C4H9N3O2	.Na/H-H(-)	10
H1648 EMD:H1648 Control	74	73	-0.0383462	0.345539	0.493628	0.159026	0.159026	152.072	C03758; HMDB00073	Dopamine	-8.27799e-06	C8H11NO2	-H(-)	100
H1648 EMD:H1648 Control	75	74	-0.0579162	0.478101	0.609164	0.196247	0.196247	153.019	C00628; HMDB00152	Gentisic acid	0.00020453	C7H6O4	-H(-)	100
H1648 EMD:H1648 Control	76	75	0.000805782	0.98981	0.990524	0.319845	0.319105	153.029	C02642; CHEBI:18261; CID:111; HMDB00026	Ureidopropionic acid	-0.000352473	C4H8N2O3	.Na/H-H(-)	10
H1648 EMD:H1648 Control	76	75	0.000805782	0.98981	0.990524	0.319845	0.319105	153.029	C00152; HMDB00168	L-Asparagine	-0.000352473	C4H8N2O3	.Na/H-H(-)	10
H1648 EMD:H1648 Control	77	76	-0.134897	0.00962496	0.0326015	0.0106589	0.0105028	154.012	C00049; HMDB00191	L-Aspartic acid	7.23654e-06	C4H7NO4	.Na/H-H(-)	10
H1648 EMD:H1648 Control	77	76	-0.134897	0.00962496	0.0326015	0.0106589	0.0105028	154.012	C00402; HMDB06483	D-Aspartic acid	7.23654e-06	C4H7NO4	.Na/H-H(-)	10
H1648 EMD:H1648 Control	78	77	-0.123567	0.164819	0.275792	0.0889453	0.0888486	154.027	C00561; HMDB60486	Mandelonitrile	0.000417756	C8H7NO	.Na/H-H(-)	10
H1648 EMD:H1648 Control	79	78	0.354684	6.71847e-08	2.21709e-06	7.14255e-07	7.14255e-07	154.062	C00135; HMDB00177	L-Histidine	-0.000123154	C6H9N3O2	-H(-)	100
H1648 EMD:H1648 Control	80	79	0.168283	0.0834214	0.165838	0.0534259	0.0534259	154.975	C00988; HMDB00816	Phosphoglycolic acid	-3.81854e-05	C2H5O6P	-H(-)	100
H1648 EMD:H1648 Control	81	80	0.108622	0.0906311	0.178025	0.0573523	0.0573523	154.997	C00149; HMDB00156	L-Malic acid	-0.000744851	C4H6O5	.Na/H-H(-)	10
H1648 EMD:H1648 Control	82	81	-0.227503	0.124215	0.225225	0.0725582	0.0725582	157.027	C07086; HMDB00209	Phenylacetic acid	-0.000237163	C8H8O2	.Na/H-H(-)	10
H1648 EMD:H1648 Control	82	81	-0.227503	0.124215	0.225225	0.0725582	0.0725582	157.027	C03765; HMDB03767	4-Hydroxyphenylacetaldehyde	-0.000237163	C8H8O2	.Na/H-H(-)	10
H1648 EMD:H1648 Control	83	82	0.11792	0.155537	0.263216	0.0847971	0.0847971	158.046	C02918; HMDB00699	1-Methylnicotinamide	0.0002818	C7H9N2O	.Na/H-H(-)	10
H1648 EMD:H1648 Control	84	83	-0.104322	0.128284	0.228832	0.0737199	0.0737199	158.061	C00637; HMDB01190	Indoleacetaldehyde	0.000474379	C10H9NO	-H(-)	100
H1648 EMD:H1648 Control	85	84	0.224798	0.0326593	0.0798338	0.0257191	0.0257191	159.03	C00322; HMDB00225	Oxoadipic acid	-0.000200281	C6H8O5	-H(-)	100
H1648 EMD:H1648 Control	86	85	-0.115744	0.164705	0.275792	0.0893373	0.0888486	159.103	C16650; HMDB13898	5-Hydroxyvalproic acid	-0.000108905	C8H16O3	-H(-)	100
H1648 EMD:H1648 Control	86	85	-0.115744	0.164705	0.275792	0.0893373	0.0888486	159.103	C16651; HMDB13899	3-Hydroxyvalproic acid	-0.000108905	C8H16O3	-H(-)	100
H1648 EMD:H1648 Control	86	85	-0.115744	0.164705	0.275792	0.0893373	0.0888486	159.103	C16649; HMDB13900	4-Hydroxyvalproic acid	-0.000108905	C8H16O3	-H(-)	100
H1648 EMD:H1648 Control	87	86	-0.0492098	0.52778	0.645064	0.207813	0.207813	160.04	C05639; HMDB04077	4,6-Dihydroxyquinoline	0.000522167	C9H7NO2	-H(-)	100
H1648 EMD:H1648 Control	88	87	0.0338505	0.501164	0.622115	0.201056	0.200419	160.062	C00956; HMDB00510	Aminoadipic acid	-0.00013843	C6H11NO4	-H(-)	100
H1648 EMD:H1648 Control	89	88	0.143725	0.337039	0.488357	0.157847	0.157328	161.994	C00346; HMDB00224	O-Phosphoethanolamine	-0.000234291	C2H8NO4P	.Na/H-H(-)	10
H1648 EMD:H1648 Control	90	89	0.0182235	0.856731	0.894688	0.288231	0.288231	163.061	C01019; HMDB00174	L-Fucose	-6.75681e-05	C6H12O5	-H(-)	100
H1648 EMD:H1648 Control	91	90	0.127947	1.71494e-07	4.04237e-06	1.30228e-06	1.30228e-06	164.072	C00079; HMDB00159	L-Phenylalanine	2.95879e-05	C9H11NO2	-H(-)	100
H1648 EMD:H1648 Control	92	91	0.237133	0.000254169	0.00152501	0.000491295	0.000491295	166.049	C02946; HMDB03681	4-Acetamidobutanoic acid	-0.000771506	C6H11NO3	.Na/H-H(-)	10
H1648 EMD:H1648 Control	92	91	0.237133	0.000254169	0.00152501	0.000491295	0.000491295	166.049	C04076; HMDB59595	(S)-2-amino-6-oxohexanoate	-0.000771506	C6H11NO3	.Na/H-H(-)	10
H1648 EMD:H1648 Control	93	92	0.120048	0.174075	0.282979	0.0911639	0.0911639	166.059	C01035; HMDB03464	4-Guanidinobutanoic acid	0.000936449	C5H11N3O2	.Na/H-H(-)	10
H1648 EMD:H1648 Control	94	93	0.0108168	0.959131	0.976892	0.314714	0.314714	166.975	C00074; HMDB00263	Phosphoenolpyruvic acid	-0.000322099	C3H5O6P	-H(-)	100
H1648 EMD:H1648 Control	95	94	0.172682	0.115267	0.214905	0.0692333	0.0692333	167.023	C00366; HMDB00289	Uric acid	-0.00189202	C5H4N4O3	-H(-)	24
H1648 EMD:H1648 Control	96	95	0.12596	0.013151	0.0413317	0.0133153	0.0133153	167.044	C00064; HMDB00641	L-Glutamine	-0.000258977	C5H10N2O3	.Na/H-H(-)	10
H1648 EMD:H1648 Control	96	95	0.12596	0.013151	0.0413317	0.0133153	0.0133153	167.044	C05100; HMDB02031	Ureidoisobutyric acid	-0.000258977	C5H10N2O3	.Na/H-H(-)	10
H1648 EMD:H1648 Control	96	95	0.12596	0.013151	0.0413317	0.0133153	0.0133153	167.044	C00819; HMDB03423	D-Glutamine	-0.000258977	C5H10N2O3	.Na/H-H(-)	10
H1648 EMD:H1648 Control	97	96	0.0539723	0.488822	0.615692	0.19835	0.19835	167.083	C00534; HMDB01431	Pyridoxamine	-3.79706e-05	C8H12N2O2	-H(-)	100
H1648 EMD:H1648 Control	98	97	-0.0952324	0.141508	0.245776	0.0791788	0.0791788	167.997	C00506; HMDB02757	Cysteic acid	0.000221778	C3H7NO5S	-H(-)	100
H1648 EMD:H1648 Control	99	98	-0.0687394	0.107233	0.204548	0.0658968	0.0658968	168.028	C00025; HMDB00148	L-Glutamic acid	-7.38003e-05	C5H9NO4	.Na/H-H(-)	10
H1648 EMD:H1648 Control	99	98	-0.0687394	0.107233	0.204548	0.0658968	0.0658968	168.028	C00217; HMDB03339	D-Glutamic acid	-7.38003e-05	C5H9NO4	.Na/H-H(-)	10
H1648 EMD:H1648 Control	99	98	-0.0687394	0.107233	0.204548	0.0658968	0.0658968	168.028	C05938; HMDB06556	L-4-Hydroxyglutamate semialdehyde	-7.38003e-05	C5H9NO4	.Na/H-H(-)	10
H1648 EMD:H1648 Control	100	99	0.156832	0.00250696	0.0104721	0.00337367	0.00337367	168.067	C00547; HMDB00216	Norepinephrine	-0.000360061	C8H11NO3	-H(-)	100
H1648 EMD:H1648 Control	100	99	0.156832	0.00250696	0.0104721	0.00337367	0.00337367	168.067	C00314; HMDB00239	Pyridoxine	-0.000360061	C8H11NO3	-H(-)	100
H1648 EMD:H1648 Control	101	100	0.0806235	0.11859	0.218629	0.0704332	0.0704332	170.024	C00073; HMDB00696	L-Methionine	0.00135595	C5H11NO2S	.Na/H-H(-)	6
H1648 EMD:H1648 Control	102	101	0.170581	0.00240842	0.0102941	0.00332525	0.00331632	171.006	C00093; HMDB00126	Glycerol 3-phosphate	2.44923e-05	C3H9O6P	-H(-)	100
H1648 EMD:H1648 Control	103	102	0.272646	0.0221358	0.0593887	0.0191326	0.0191326	171.028	C00181; HMDB00098	D-Xylose	-0.00057678	C5H10O5	.Na/H-H(-)	10
H1648 EMD:H1648 Control	103	102	0.272646	0.0221358	0.0593887	0.0191326	0.0191326	171.028	C00121; HMDB00283	D-Ribose	-0.00057678	C5H10O5	.Na/H-H(-)	10
H1648 EMD:H1648 Control	103	102	0.272646	0.0221358	0.0593887	0.0191326	0.0191326	171.028	C00259; HMDB00646	L-Arabinose	-0.00057678	C5H10O5	.Na/H-H(-)	10
H1648 EMD:H1648 Control	103	102	0.272646	0.0221358	0.0593887	0.0191326	0.0191326	171.028	C00312; HMDB00751	L-Threo-2-pentulose	-0.00057678	C5H10O5	.Na/H-H(-)	10
H1648 EMD:H1648 Control	103	102	0.272646	0.0221358	0.0593887	0.0191326	0.0191326	171.028	C00310; HMDB01644	D-Xylulose	-0.00057678	C5H10O5	.Na/H-H(-)	10
H1648 EMD:H1648 Control	103	102	0.272646	0.0221358	0.0593887	0.0191326	0.0191326	171.028	C00310; HMDB03371	L-Ribulose	-0.00057678	C5H10O5	.Na/H-H(-)	10
H1648 EMD:H1648 Control	104	103	0.22056	0.00264233	0.0108996	0.0035114	0.0035114	172.991	C00850; HMDB60015	Phenol sulphate	9.82513e-05	C6H6O4S	-H(-)	100
H1648 EMD:H1648 Control	105	104	0.135873	0.00181577	0.00832227	0.00268109	0.00268109	173.009	C00417; HMDB00072	cis-Aconitic acid	-8.52249e-05	C6H6O6	-H(-)	100
H1648 EMD:H1648 Control	106	105	0.397761	0.000837728	0.00425308	0.00137016	0.00137016	173.104	C00062; HMDB00517	L-Arginine	0.000138874	C6H14N4O2	-H(-)	100
H1648 EMD:H1648 Control	107	106	0.27114	1.56207e-05	0.000156207	5.03232e-05	5.03232e-05	174.041	C01042; HMDB00812	N-Acetyl-L-aspartic acid	-7.57177e-05	C6H9NO5	-H(-)	100
H1648 EMD:H1648 Control	107	106	0.27114	1.56207e-05	0.000156207	5.03232e-05	5.03232e-05	174.041	C01045; HMDB03470	N-Formyl-L-glutamic acid	-7.57177e-05	C6H9NO5	-H(-)	100
H1648 EMD:H1648 Control	108	107	-0.356522	0.000407237	0.0022398	0.000721571	0.000721571	175.025	C00072; HMDB00044	Ascorbic acid	-9.54815e-05	C6H8O6	-H(-)	100
H1648 EMD:H1648 Control	108	107	-0.356522	0.000407237	0.0022398	0.000721571	0.000721571	175.025	C02670; HMDB06355	D-Glucurono-6,3-lactone	-9.54815e-05	C6H8O6	-H(-)	100
H1648 EMD:H1648 Control	109	108	0.21548	6.3396e-06	7.47167e-05	2.40706e-05	2.40706e-05	177.034	C01419; HMDB00078	Cysteinylglycine	0.00012525	C5H10N2O3S	-H(-)	100
H1648 EMD:H1648 Control	110	109	0.0780339	0.0191226	0.055355	0.0178331	0.0178331	177.04	C00198; HMDB00150	Gluconolactone	0.000357089	C6H10O6	-H(-)	100
H1648 EMD:H1648 Control	110	109	0.0780339	0.0191226	0.055355	0.0178331	0.0178331	177.04	C01040; HMDB03466	L-Gulonolactone	0.000357089	C6H10O6	-H(-)	100
H1648 EMD:H1648 Control	111	110	-0.443748	0.00105808	0.00513479	0.00165421	0.00165421	178.072	C00329; HMDB01514	Glucosamine	-9.91097e-07	C6H13NO5	-H(-)	100
H1648 EMD:H1648 Control	112	111	0.298129	3.80157e-05	0.00030598	9.8574e-05	9.8574e-05	179.036	C01179; HMDB00707	4-Hydroxyphenylpyruvic acid	-0.000997333	C9H8O4	-H(-)	100
H1648 EMD:H1648 Control	112	111	0.298129	3.80157e-05	0.00030598	9.8574e-05	9.8574e-05	179.036	C05350; HMDB06915	2-Hydroxy-3-(4-hydroxyphenyl)propenoic acid	-0.000997333	C9H8O4	-H(-)	100
H1648 EMD:H1648 Control	113	112	0.146723	1.88744e-05	0.000177958	5.73307e-05	5.73307e-05	180.066	C00082; HMDB00158	L-Tyrosine	0.000279781	C9H11NO3	-H(-)	100
H1648 EMD:H1648 Control	114	113	-0.23016	1.22202e-05	0.000134422	4.33052e-05	4.33052e-05	181.012	C00322; HMDB00225	Oxoadipic acid	-0.000201122	C6H8O5	.Na/H-H(-)	10
H1648 EMD:H1648 Control	115	114	0.135719	0.0124239	0.0398046	0.0128234	0.0128234	181.051	C05582; HMDB00118	Homovanillic acid	-0.000524286	C9H10O4	-H(-)	100
H1648 EMD:H1648 Control	115	114	0.135719	0.0124239	0.0398046	0.0128234	0.0128234	181.051	C05583; HMDB04061	3-Methoxy-4-hydroxyphenylglycolaldehyde	-0.000524286	C9H10O4	-H(-)	100
H1648 EMD:H1648 Control	116	115	0.0735726	0.524921	0.645064	0.208229	0.207813	181.072	C01697; HMDB00107	Galactitol	2.64789e-05	C6H14O6	-H(-)	100
H1648 EMD:H1648 Control	116	115	0.0735726	0.524921	0.645064	0.208229	0.207813	181.072	C00794; HMDB00247	Sorbitol	2.64789e-05	C6H14O6	-H(-)	100
H1648 EMD:H1648 Control	117	116	-0.1246	0.214664	0.342218	0.110248	0.110248	182.046	C00847; CHEBI:17405; CID:6723; HMDB00017	4-Pyridoxic acid	-0.000119439	C8H9NO4	-H(-)	100
H1648 EMD:H1648 Control	118	117	0.350275	1.17238e-07	3.22405e-06	1.03866e-06	1.03866e-06	182.97	C03232; HMDB01024	Phosphohydroxypyruvic acid	-0.00021446	C3H5O7P	-H(-)	100
H1648 EMD:H1648 Control	119	118	-0.0309682	0.791239	0.847756	0.273111	0.273111	183.066	C05594; HMDB01490	Vanylglycol	-0.000145323	C9H12O4	-H(-)	100
H1648 EMD:H1648 Control	119	118	-0.0309682	0.791239	0.847756	0.273111	0.273111	183.066	C00588; HMDB01565	Phosphorylcholine	0.000163677	C5H15NO4P	-H(-)	100
H1648 EMD:H1648 Control	120	119	0.217087	5.8947e-05	0.000432278	0.000139262	0.000139262	184.002	C01005; HMDB00272	Phosphoserine	-0.000244727	C3H8NO6P	-H(-)	100
H1648 EMD:H1648 Control	120	119	0.217087	5.8947e-05	0.000432278	0.000139262	0.000139262	184.002	C01005; HMDB01721	DL-O-Phosphoserine	-0.000244727	C3H8NO6P	-H(-)	100
H1648 EMD:H1648 Control	121	120	0.120581	0.0303235	0.0752706	0.0244224	0.024249	184.025	C04409; HMDB01330	2-Amino-3-carboxymuconic acid semialdehyde	0.000184802	C7H7NO5	-H(-)	100
H1648 EMD:H1648 Control	122	121	0.370222	5.20117e-07	9.64405e-06	3.25263e-06	3.10691e-06	184.986	C00631; HMDB03391	2-Phospho-D-glyceric acid	-9.889e-05	C3H7O7P	-H(-)	100
H1648 EMD:H1648 Control	122	121	0.370222	5.20117e-07	9.64405e-06	3.25263e-06	3.10691e-06	184.986	C00197; HMDB60180	(2R)-2-Hydroxy-3-(phosphonatooxy)propanoate	-9.889e-05	C3H7O7P	-H(-)	100
H1648 EMD:H1648 Control	123	122	0.20175	0.010528	0.0350932	0.0113056	0.0113056	185.021	C00166; HMDB00205	Phenylpyruvic acid	0.000886008	C9H8O3	.Na/H-H(-)	10
H1648 EMD:H1648 Control	123	122	0.20175	0.010528	0.0350932	0.0113056	0.0113056	185.021	C02763; HMDB12225	Enol-phenylpyruvate	0.000886008	C9H8O3	.Na/H-H(-)	10
H1648 EMD:H1648 Control	123	122	0.20175	0.010528	0.0350932	0.0113056	0.0113056	185.021	C05838; HMDB41592	Coumaric acid	0.000886008	C9H8O3	.Na/H-H(-)	10
H1648 EMD:H1648 Control	124	123	0.27702	0.00107854	0.00515824	0.00166177	0.00166177	186.017	C05653; HMDB04089	Formylanthranilic acid	0.000221529	C8H7NO3	.Na/H-H(-)	10
H1648 EMD:H1648 Control	125	124	0.0952397	0.485152	0.615692	0.198375	0.19835	186.161	C00612; HMDB01276	N1-Acetylspermidine	0.000551009	C9H21N3O	-H(-)	100
H1648 EMD:H1648 Control	126	125	-0.600388	4.97584e-05	0.000381867	0.000123021	0.000123021	187.025	C16353; HMDB01991	7-Methylxanthine	-0.000856665	C6H6N4O2	.Na/H-H(-)	10
H1648 EMD:H1648 Control	127	126	0.0675327	0.341205	0.489555	0.157714	0.157714	187.038	C05581; HMDB05175	Homovanillin	-0.000482781	C9H10O3	.Na/H-H(-)	10
H1648 EMD:H1648 Control	128	127	0.234518	0.000585695	0.00306793	0.000988357	0.000988357	188.056	C00624; HMDB01138	N-Acetylglutamic acid	1.73352e-05	C7H11NO5	-H(-)	100
H1648 EMD:H1648 Control	129	128	0.136119	0.556245	0.669931	0.215824	0.215824	188.957	C00074; HMDB00263	Phosphoenolpyruvic acid	-6.4838e-05	C3H5O6P	.Na/H-H(-)	10
H1648 EMD:H1648 Control	130	129	-0.00201046	0.97943	0.98558	0.318426	0.317512	189.005	C05379; HMDB03974	Oxalosuccinic acid	-0.000527603	C6H6O7	-H(-)	100
H1648 EMD:H1648 Control	131	130	-0.254536	0.0427233	0.0979075	0.0315417	0.0315417	189.092	C03885; HMDB32488	Prenyl benzoate	-0.00019003	C12H14O2	-H(-)	100
H1648 EMD:H1648 Control	132	131	0.0674111	0.417282	0.548618	0.176742	0.176742	190.973	C00111; HMDB01473	Dihydroxyacetone phosphate	-0.000525126	C3H7O6P	.Na/H-H(-)	10
H1648 EMD:H1648 Control	133	132	-0.18157	0.134755	0.238727	0.0770222	0.0769079	192.989	C00093; HMDB00126	Glycerol 3-phosphate	-0.000471746	C3H9O6P	.Na/H-H(-)	10
H1648 EMD:H1648 Control	134	133	0.19021	0.000491657	0.00261688	0.00084305	0.00084305	193.035	C00191; HMDB00127	D-Glucuronic acid	0.000252042	C6H10O7	-H(-)	100
H1648 EMD:H1648 Control	134	133	0.19021	0.000491657	0.00261688	0.00084305	0.00084305	193.035	C06472; HMDB02704	Iduronic acid	0.000252042	C6H10O7	-H(-)	100
H1648 EMD:H1648 Control	134	133	0.19021	0.000491657	0.00261688	0.00084305	0.00084305	193.035	C00618; HMDB06334	3-Dehydro-L-gulonate	0.000252042	C6H10O7	-H(-)	100
H1648 EMD:H1648 Control	135	134	0.0839201	0.195861	0.315288	0.101573	0.101573	195.086	C00062; HMDB00517	L-Arginine	0.00016097	C6H14N4O2	.Na/H-H(-)	10
H1648 EMD:H1648 Control	136	135	0.0521996	0.365092	0.517083	0.166582	0.166582	196.023	C01042; HMDB00812	N-Acetyl-L-aspartic acid	-0.000367373	C6H9NO5	.Na/H-H(-)	10
H1648 EMD:H1648 Control	136	135	0.0521996	0.365092	0.517083	0.166582	0.166582	196.023	C01045; HMDB03470	N-Formyl-L-glutamic acid	-0.000367373	C6H9NO5	.Na/H-H(-)	10
H1648 EMD:H1648 Control	137	136	-0.00551996	0.944524	0.970769	0.312817	0.312741	196.038	C00954; HMDB00197	Indoleacetic acid	0.000270941	C10H9NO2	.Na/H-H(-)	10
H1648 EMD:H1648 Control	137	136	-0.00551996	0.944524	0.970769	0.312817	0.312741	196.038	C05634; HMDB04073	5-Hydroxyindoleacetaldehyde	0.000270941	C10H9NO2	.Na/H-H(-)	10
H1648 EMD:H1648 Control	138	137	-0.0379451	0.586395	0.693585	0.223444	0.223444	196.985	C03372; HMDB11750	Dihydroxyacetone Phosphate Acyl Ester	0.00081186	C4H7O7P	-H(-)	100
H1648 EMD:H1648 Control	139	138	-0.0762344	0.278275	0.425143	0.136963	0.136963	197.046	C05584; HMDB00291	Vanillylmandelic acid	-0.000747777	C9H10O5	-H(-)	100
H1648 EMD:H1648 Control	140	139	0.270937	0.000114094	0.000753022	0.000242592	0.000242592	197.071	C00780; HMDB00259	Serotonin	-0.000976372	C10H12N2O	.Na/H-H(-)	10
H1648 EMD:H1648 Control	141	140	-0.297322	0.04544	0.102008	0.0328627	0.0328627	198.016	C12215; HMDB60483	Iminoerythrose 4-phosphate	0.00109248	C4H10NO6P	-H(-)	86
H1648 EMD:H1648 Control	142	141	0.0270373	0.416592	0.548618	0.177867	0.176742	198.089	C06114; HMDB60477	gamma-Glutamyl-beta-aminopropiononitrile	-9.80293e-05	C8H13N3O3	-H(-)	100
H1648 EMD:H1648 Control	143	142	-0.0291065	0.45339	0.58674	0.189023	0.189023	199.001	C00279; HMDB01321	D-Erythrose 4-phosphate	-0.000113381	C4H9O7P	-H(-)	100
H1648 EMD:H1648 Control	144	143	-0.0281625	0.611941	0.711058	0.229073	0.229073	199.017	C01419; HMDB00078	Cysteinylglycine	-0.00118791	C5H10N2O3S	.Na/H-H(-)	7
H1648 EMD:H1648 Control	145	144	0.506407	0.111837	0.212105	0.0683313	0.0683313	199.17	C02679; HMDB00638	Dodecanoic acid	-8.81831e-05	C12H24O2	-H(-)	100
H1648 EMD:H1648 Control	146	145	-0.0810848	0.254963	0.398757	0.128463	0.128463	201.027	C12248; HMDB59663	5-hydroxy-2-oxo-4-ureido-2,5-dihydro-1H-imidazole-5-carboxylate	-3.62741e-06	C5H6N4O5	-H(-)	100
H1648 EMD:H1648 Control	147	146	0.000653382	0.990524	0.990524	0.319105	0.319105	201.04	C13747; HMDB01860	Paraxanthine	-0.000256391	C7H8N4O2	.Na/H-H(-)	10
H1648 EMD:H1648 Control	147	146	0.000653382	0.990524	0.990524	0.319105	0.319105	201.04	C07480; HMDB02825	Theobromine	-0.000256391	C7H8N4O2	.Na/H-H(-)	10
H1648 EMD:H1648 Control	148	147	-0.0079001	0.870402	0.906097	0.291906	0.291906	202.049	C00082; HMDB00158	L-Tyrosine	-0.000325206	C9H11NO3	.Na/H-H(-)	10
H1648 EMD:H1648 Control	149	148	0.285444	0.000178248	0.00113119	0.000364422	0.000364422	202.109	C02571; HMDB00201	L-Acetylcarnitine	-0.00012721	C9H17NO4	-H(-)	100
H1648 EMD:H1648 Control	150	149	-0.121495	0.0391962	0.0923911	0.0297645	0.0297645	203.055	C01697; HMDB00107	Galactitol	-0.000950868	C6H14O6	.Na/H-H(-)	10
H1648 EMD:H1648 Control	150	149	-0.121495	0.0391962	0.0923911	0.0297645	0.0297645	203.055	C00794; HMDB00247	Sorbitol	-0.000950868	C6H14O6	.Na/H-H(-)	10
H1648 EMD:H1648 Control	151	150	0.0755989	0.00507717	0.0197423	0.00642578	0.00636013	203.083	C00078; HMDB00929	L-Tryptophan	3.72142e-05	C11H12N2O2	-H(-)	100
H1648 EMD:H1648 Control	152	151	0.00895312	0.92792	0.959198	0.309245	0.309013	204.031	C02470; HMDB00881	Xanthurenic acid	-0.000603888	C10H7NO4	-H(-)	100
H1648 EMD:H1648 Control	153	152	0.0511496	0.707183	0.78708	0.254855	0.253564	204.052	C00248; HMDB00962	Lipoamide	0.000147923	C8H15NOS2	-H(-)	100
H1648 EMD:H1648 Control	154	153	0.104112	0.0603987	0.129426	0.0416956	0.0416956	206.967	C00631; HMDB03391	2-Phospho-D-glyceric acid	0.00072374	C3H7O7P	.Na/H-H(-)	10
H1648 EMD:H1648 Control	154	153	0.104112	0.0603987	0.129426	0.0416956	0.0416956	206.967	C00197; HMDB60180	(2R)-2-Hydroxy-3-(phosphonatooxy)propanoate	0.00072374	C3H7O7P	.Na/H-H(-)	10
H1648 EMD:H1648 Control	155	154	0.00759871	0.947235	0.970769	0.312741	0.312741	208.142	C00612; HMDB01276	N1-Acetylspermidine	0.000836162	C9H21N3O	.Na/H-H(-)	10
H1648 EMD:H1648 Control	156	155	0.0982587	0.305169	0.455683	0.146802	0.146802	209.083	C02325; HMDB13070	Sinapyl alcohol	-0.00156586	C11H14O4	-H(-)	40
H1648 EMD:H1648 Control	157	156	0.237857	9.42835e-05	0.00063497	0.000204561	0.000204561	210.029	C02305; HMDB01511	Phosphocreatine	-0.000432295	C4H10N3O5P	-H(-)	100
H1648 EMD:H1648 Control	158	157	0.208436	0.00208773	0.00931013	0.00299933	0.00299933	210.037	C00624; HMDB01138	N-Acetylglutamic acid	0.000888218	C7H11NO5	.Na/H-H(-)	10
H1648 EMD:H1648 Control	159	158	0.537773	3.44252e-05	0.000284008	9.14955e-05	9.14955e-05	212.033	C05635; HMDB00763	5-Hydroxyindoleacetic acid	-5.25706e-05	C10H9NO3	.Na/H-H(-)	10
H1648 EMD:H1648 Control	159	158	0.537773	3.44252e-05	0.000284008	9.14955e-05	9.14955e-05	212.033	C16596; HMDB60400	5-Phenyl-1,3-oxazinane-2,4-dione	-5.25706e-05	C10H9NO3	.Na/H-H(-)	10
H1648 EMD:H1648 Control	160	159	0.192081	0.033824	0.0808885	0.0262475	0.0260589	213.001	C00158; HMDB00094	Citric acid	0.000397775	C6H8O7	.Na/H-H(-)	10
H1648 EMD:H1648 Control	160	159	0.192081	0.033824	0.0808885	0.0262475	0.0260589	213.001	C00311; HMDB00193	Isocitric acid	0.000397775	C6H8O7	.Na/H-H(-)	10
H1648 EMD:H1648 Control	161	160	0.304225	5.26039e-07	9.64405e-06	3.10691e-06	3.10691e-06	214.049	C01233; HMDB00114	Glycerylphosphorylethanolamine	-5.90835e-05	C5H14NO6P	-H(-)	100
H1648 EMD:H1648 Control	162	161	-0.0328321	0.33741	0.488357	0.157328	0.157328	215.017	C00191; HMDB00127	D-Glucuronic acid	0.000364958	C6H10O7	.Na/H-H(-)	10
H1648 EMD:H1648 Control	162	161	-0.0328321	0.33741	0.488357	0.157328	0.157328	215.017	C06472; HMDB02704	Iduronic acid	0.000364958	C6H10O7	.Na/H-H(-)	10
H1648 EMD:H1648 Control	162	161	-0.0328321	0.33741	0.488357	0.157328	0.157328	215.017	C00618; HMDB06334	3-Dehydro-L-gulonate	0.000364958	C6H10O7	.Na/H-H(-)	10
H1648 EMD:H1648 Control	163	162	0.560589	1.34998e-10	4.45492e-08	1.43519e-08	1.43519e-08	217.083	C03740; HMDB06248	5-L-Glutamyl-L-alanine	-0.000291694	C8H14N2O5	-H(-)	100
H1648 EMD:H1648 Control	164	163	-0.0154405	0.783214	0.844643	0.272109	0.272109	218.103	C00864; HMDB00210	Pantothenic acid	7.01574e-05	C9H17NO5	-H(-)	100
H1648 EMD:H1648 Control	165	164	-0.151877	0.0073903	0.0262236	0.00844815	0.00844815	218.967	C03372; HMDB11750	Dihydroxyacetone Phosphate Acyl Ester	0.000506201	C4H7O7P	.Na/H-H(-)	10
H1648 EMD:H1648 Control	166	165	-0.292582	0.0265348	0.0684101	0.0220389	0.0220389	220.083	C01074; HMDB00212	N-Acetylgalactosamine	-0.000300554	C8H15NO6	-H(-)	100
H1648 EMD:H1648 Control	166	165	-0.292582	0.0265348	0.0684101	0.0220389	0.0220389	220.083	C00140; HMDB00215	N-Acetyl-D-glucosamine	-0.000300554	C8H15NO6	-H(-)	100
H1648 EMD:H1648 Control	166	165	-0.292582	0.0265348	0.0684101	0.0220389	0.0220389	220.083	C00645; HMDB01129	N-Acetylmannosamine	-0.000300554	C8H15NO6	-H(-)	100
H1648 EMD:H1648 Control	167	166	0.576787	8.18203e-06	9.31058e-05	2.99948e-05	2.99948e-05	221.06	C02291; HMDB00099	L-Cystathionine	-3.70654e-05	C7H14N2O4S	-H(-)	100
H1648 EMD:H1648 Control	168	167	0.367749	3.83908e-06	5.27874e-05	1.70059e-05	1.70059e-05	223.009	C12248; HMDB59663	5-hydroxy-2-oxo-4-ureido-2,5-dihydro-1H-imidazole-5-carboxylate	-0.000751158	C5H6N4O5	.Na/H-H(-)	10
H1648 EMD:H1648 Control	169	168	0.289265	0.00221019	0.00959688	0.00309171	0.00309171	226.011	C03287; HMDB01228	L-Glutamic acid 5-phosphate	0.000969502	C5H10NO7P	-H(-)	100
H1648 EMD:H1648 Control	170	169	-0.142158	0.242526	0.382936	0.123366	0.123366	226.035	C00248; HMDB00962	Lipoamide	-0.000527749	C8H15NOS2	.Na/H-H(-)	10
H1648 EMD:H1648 Control	171	170	-0.0432495	0.669804	0.76219	0.245546	0.245546	226.049	C05660; HMDB04096	5-Methoxyindoleacetate	-1.41186e-05	C11H11NO3	.Na/H-H(-)	10
H1648 EMD:H1648 Control	172	171	0.218211	0.00284696	0.0115987	0.00373663	0.00373663	226.084	C00881; CHEBI:15698; CID:13711; HMDB00014	Deoxycytidine	-0.000832974	C9H13N3O4	-H(-)	100
H1648 EMD:H1648 Control	173	172	0.0305071	0.704872	0.78708	0.254886	0.253564	227.201	C06424; HMDB00806	Myristic acid	0.000227985	C14H28O2	-H(-)	100
H1648 EMD:H1648 Control	174	173	0.402161	0.000301184	0.00177484	0.000571778	0.000571778	228.028	C03090; HMDB01128	5-Phosphoribosylamine	-0.000423864	C5H12NO7P	-H(-)	100
H1648 EMD:H1648 Control	175	174	0.124597	0.136002	0.238727	0.0769079	0.0769079	228.049	C00579; HMDB00985	Dihydrolipoamide	0.000817795	C8H17NOS2	.Na/H-H(-)	10
H1648 EMD:H1648 Control	176	175	-0.00777875	0.806142	0.860928	0.277355	0.277355	229.012	C00199; HMDB00618	D-Ribulose 5-phosphate	6.34917e-05	C5H11O8P	-H(-)	100
H1648 EMD:H1648 Control	176	175	-0.00777875	0.806142	0.860928	0.277355	0.277355	229.012	C00231; HMDB00868	Xylulose 5-phosphate	6.34917e-05	C5H11O8P	-H(-)	100
H1648 EMD:H1648 Control	176	175	-0.00777875	0.806142	0.860928	0.277355	0.277355	229.012	C00620; HMDB01489	Ribose 1-phosphate	6.34917e-05	C5H11O8P	-H(-)	100
H1648 EMD:H1648 Control	176	175	-0.00777875	0.806142	0.860928	0.277355	0.277355	229.012	C00117; HMDB01548	D-Ribose 5-phosphate	6.34917e-05	C5H11O8P	-H(-)	100
H1648 EMD:H1648 Control	177	176	-1.87197	0.0442958	0.100121	0.0322547	0.0322547	229.059	C00328; HMDB00684	L-Kynurenine	7.96578e-05	C10H12N2O3	.Na/H-H(-)	10
H1648 EMD:H1648 Control	177	176	-1.87197	0.0442958	0.100121	0.0322547	0.0322547	229.059	C05647; HMDB12948	Formyl-5-hydroxykynurenamine	7.96578e-05	C10H12N2O3	.Na/H-H(-)	10
H1648 EMD:H1648 Control	178	177	0.167562	0.0176297	0.0519448	0.0167344	0.0167344	232.01	C02305; HMDB01511	Phosphocreatine	4.23081e-05	C4H10N3O5P	.Na/H-H(-)	10
H1648 EMD:H1648 Control	179	178	-0.175212	0.0210481	0.0574039	0.0184931	0.0184931	236.03	C01233; HMDB00114	Glycerylphosphorylethanolamine	0.000228689	C5H14NO6P	.Na/H-H(-)	10
H1648 EMD:H1648 Control	180	179	0.0444287	0.619121	0.716877	0.230948	0.230948	236.077	C03684; HMDB01195	Dyspropterin	0.00192068	C9H11N5O3	-H(-)	23
H1648 EMD:H1648 Control	181	180	-0.111619	0.118082	0.218629	0.0705257	0.0704332	238.095	C04244; HMDB02065	6-Lactoyltetrahydropterin	-0.0002251	C9H13N5O3	-H(-)	100
H1648 EMD:H1648 Control	181	180	-0.111619	0.118082	0.218629	0.0705257	0.0704332	238.095	C00268; HMDB02215	4a-Carbinolamine tetrahydrobiopterin	-0.0002251	C9H13N5O3	-H(-)	100
H1648 EMD:H1648 Control	182	181	0.0985263	0.421816	0.552379	0.177953	0.177953	239.114	C01262; HMDB00194	Anserine	0.000764231	C10H16N4O3	-H(-)	100
H1648 EMD:H1648 Control	182	181	0.0985263	0.421816	0.552379	0.177953	0.177953	239.114	C00884; HMDB00745	Homocarnosine	0.000764231	C10H16N4O3	-H(-)	100
H1648 EMD:H1648 Control	183	182	0.173378	0.0588271	0.127717	0.0411449	0.0411449	239.238	C00517; HMDB01551	Palmitaldehyde	6.7936e-05	C16H32O	-H(-)	100
H1648 EMD:H1648 Control	184	183	0.108603	0.170236	0.279492	0.0900407	0.0900407	241.059	C03366; HMDB59600	5-phosphonooxy-L-lysine	0.00083234	C6H15N2O6P	-H(-)	100
H1648 EMD:H1648 Control	185	184	0.153687	0.062248	0.132528	0.042695	0.042695	241.083	C00214; HMDB00273	Thymidine	-0.000235654	C10H14N2O5	-H(-)	100
H1648 EMD:H1648 Control	186	185	0.368514	6.11979e-06	7.47167e-05	2.40966e-05	2.40706e-05	243.062	C00299; HMDB00296	Uridine	0.000250795	C9H12N2O6	-H(-)	100
H1648 EMD:H1648 Control	187	186	0.174905	0.0145684	0.0453545	0.0146113	0.0146113	244.023	C05645; HMDB04083	4-(2-Amino-3-hydroxyphenyl)-2,4-dioxobutanoic acid	-0.000190035	C10H9NO5	.Na/H-H(-)	10
H1648 EMD:H1648 Control	188	187	-0.0770559	0.314004	0.466763	0.150372	0.150372	246.098	C01594; HMDB33699	Linamarin	-6.6573e-05	C10H17NO6	-H(-)	100
H1648 EMD:H1648 Control	189	188	0.0141924	0.82417	0.868933	0.279934	0.279934	247.047	C00647; HMDB01555	Pyridoxamine 5'-phosphate	0.00161953	C8H13N2O5P	-H(-)	37
H1648 EMD:H1648 Control	190	189	-0.0472206	0.661095	0.75702	0.244036	0.24388	247.082	C00386; HMDB00033	Carnosine	-0.000486005	C9H14N4O3	.Na/H-H(-)	10
H1648 EMD:H1648 Control	191	190	-0.27642	0.0227613	0.0601599	0.0195146	0.019381	248.033	C00627; HMDB01319	Pyridoxine 5'-phosphate	3.0081e-05	C8H12NO6P	-H(-)	100
H1648 EMD:H1648 Control	192	191	-0.265908	0.0220928	0.0593887	0.0192519	0.0191326	249.113	C00399; HMDB02012	Ubiquinone-1	0.000638921	C14H18O4	-H(-)	100
H1648 EMD:H1648 Control	193	192	0.0585287	0.392398	0.532138	0.171674	0.171433	253.05	C05844; HMDB04195	5-L-Glutamyl-taurine	0.000151924	C7H14N2O6S	-H(-)	100
H1648 EMD:H1648 Control	194	193	0.387945	0.00616247	0.0225957	0.00727939	0.00727939	253.096	C01598; HMDB01389	Melatonin	-0.000523372	C13H16N2O2	.Na/H-H(-)	10
H1648 EMD:H1648 Control	195	194	-0.473842	0.016531	0.0505723	0.0164247	0.0162923	255.074	C05841; HMDB06809	Nicotinate D-ribonucleoside	0.000799925	C11H14NO6	-H(-)	100
H1648 EMD:H1648 Control	196	195	-0.00421422	0.958231	0.976892	0.315392	0.314714	256.096	C00670; HMDB00086	Glycerophosphocholine	-0.00022063	C8H20NO6P	-H(-)	100
H1648 EMD:H1648 Control	197	196	-0.177802	0.169465	0.279492	0.0900811	0.0900407	257.009	C01236; HMDB01127	6-Phosphonoglucono-D-lactone	-0.00260045	C6H11O9P	-H(-)	8
H1648 EMD:H1648 Control	198	197	0.183887	2.98752e-06	4.48127e-05	1.44368e-05	1.44368e-05	259.023	C00085; HMDB00124	Fructose 6-phosphate	-0.000397765	C6H13O9P	-H(-)	100
H1648 EMD:H1648 Control	198	197	0.183887	2.98752e-06	4.48127e-05	1.44368e-05	1.44368e-05	259.023	C04006; HMDB00213	Myo-inositol 1-phosphate	-0.000397765	C6H13O9P	-H(-)	100
H1648 EMD:H1648 Control	198	197	0.183887	2.98752e-06	4.48127e-05	1.44368e-05	1.44368e-05	259.023	C00446; HMDB00645	Galactose 1-phosphate	-0.000397765	C6H13O9P	-H(-)	100
H1648 EMD:H1648 Control	198	197	0.183887	2.98752e-06	4.48127e-05	1.44368e-05	1.44368e-05	259.023	C03862; HMDB00994	Dolichyl phosphate D-mannose	-0.000397765	C6H13O9P	-H(-)	100
H1648 EMD:H1648 Control	198	197	0.183887	2.98752e-06	4.48127e-05	1.44368e-05	1.44368e-05	259.023	C01094; HMDB01076	Fructose 1-phosphate	-0.000397765	C6H13O9P	-H(-)	100
H1648 EMD:H1648 Control	198	197	0.183887	2.98752e-06	4.48127e-05	1.44368e-05	1.44368e-05	259.023	C00275; HMDB01078	Mannose 6-phosphate	-0.000397765	C6H13O9P	-H(-)	100
H1648 EMD:H1648 Control	198	197	0.183887	2.98752e-06	4.48127e-05	1.44368e-05	1.44368e-05	259.023	C03546; HMDB01313	D-Myo-inositol 4-phosphate	-0.000397765	C6H13O9P	-H(-)	100
H1648 EMD:H1648 Control	198	197	0.183887	2.98752e-06	4.48127e-05	1.44368e-05	1.44368e-05	259.023	C00092; HMDB01401	Glucose 6-phosphate	-0.000397765	C6H13O9P	-H(-)	100
H1648 EMD:H1648 Control	198	197	0.183887	2.98752e-06	4.48127e-05	1.44368e-05	1.44368e-05	259.023	C00103; HMDB01586	Glucose 1-phosphate	-0.000397765	C6H13O9P	-H(-)	100
H1648 EMD:H1648 Control	198	197	0.183887	2.98752e-06	4.48127e-05	1.44368e-05	1.44368e-05	259.023	C01177; HMDB02985	Inositol phosphate	-0.000397765	C6H13O9P	-H(-)	100
H1648 EMD:H1648 Control	198	197	0.183887	2.98752e-06	4.48127e-05	1.44368e-05	1.44368e-05	259.023	C01172; HMDB03498	Beta-D-Glucose 6-phosphate	-0.000397765	C6H13O9P	-H(-)	100
H1648 EMD:H1648 Control	198	197	0.183887	2.98752e-06	4.48127e-05	1.44368e-05	1.44368e-05	259.023	C05345; HMDB03971	Beta-D-Fructose 6-phosphate	-0.000397765	C6H13O9P	-H(-)	100
H1648 EMD:H1648 Control	198	197	0.183887	2.98752e-06	4.48127e-05	1.44368e-05	1.44368e-05	259.023	C00636; HMDB06330	D-Mannose 1-phosphate	-0.000397765	C6H13O9P	-H(-)	100
H1648 EMD:H1648 Control	198	197	0.183887	2.98752e-06	4.48127e-05	1.44368e-05	1.44368e-05	259.023	C04006; HMDB06814	1D-myo-Inositol 3-phosphate	-0.000397765	C6H13O9P	-H(-)	100
H1648 EMD:H1648 Control	198	197	0.183887	2.98752e-06	4.48127e-05	1.44368e-05	1.44368e-05	259.023	C01097; HMDB06873	D-Tagatose 6-phosphate	-0.000397765	C6H13O9P	-H(-)	100
H1648 EMD:H1648 Control	199	198	0.134144	0.0293747	0.0739973	0.0238388	0.0238388	260.112	C08334; HMDB33865	Lotaustralin	0.00195234	C11H19NO6	-H(-)	22
H1648 EMD:H1648 Control	200	199	-0.32429	0.024059	0.0630118	0.0202998	0.0202998	264.952	C00236; HMDB01270	Glyceric acid 1,3-biphosphate	0.000307671	C3H8O10P2	-H(-)	100
H1648 EMD:H1648 Control	200	199	-0.32429	0.024059	0.0630118	0.0202998	0.0202998	264.952	C01159; HMDB01294	2,3-Diphosphoglyceric acid	0.000307671	C3H8O10P2	-H(-)	100
H1648 EMD:H1648 Control	201	200	-0.0203357	0.693643	0.781237	0.251682	0.251682	266.089	C00212; HMDB00050	Adenosine	0.000318647	C10H13N5O4	-H(-)	100
H1648 EMD:H1648 Control	201	200	-0.0203357	0.693643	0.781237	0.251682	0.251682	266.089	C00330; HMDB00085	Deoxyguanosine	0.000318647	C10H13N5O4	-H(-)	100
H1648 EMD:H1648 Control	202	201	0.0364733	0.598357	0.700205	0.225577	0.225577	269.004	C05699; HMDB06343	Selenocystathionine	0.000576917	C7H14N2O4Se	-H(-)	25
H1648 EMD:H1648 Control	203	202	0.231615	0.0480767	0.106479	0.0343029	0.0343029	270.015	C00627; HMDB01319	Pyridoxine 5'-phosphate	-0.000440671	C8H12NO6P	.Na/H-H(-)	10
H1648 EMD:H1648 Control	204	203	-0.294112	0.000960521	0.00480261	0.0015472	0.0015472	275.017	C00345; HMDB01316	6-Phosphogluconic acid	0.000285132	C6H13O10P	-H(-)	100
H1648 EMD:H1648 Control	205	204	-0.00376614	0.966322	0.981189	0.316098	0.316098	276.07	C04874; HMDB02275	7,8-Dihydroneopterin	0.00117157	C9H13N5O4	.Na/H-H(-)	8
H1648 EMD:H1648 Control	206	205	0.0486295	0.536296	0.650653	0.209613	0.209613	277.058	C05841; HMDB06809	Nicotinate D-ribonucleoside	-0.000886472	C11H14NO6	.Na/H-H(-)	10
H1648 EMD:H1648 Control	207	206	0.0484047	0.416467	0.548618	0.17853	0.176742	277.092	C04441; HMDB11655	2-(3-Carboxy-3-aminopropyl)-L-histidine	-0.000535215	C10H16N4O4	.Na/H-H(-)	10
H1648 EMD:H1648 Control	208	207	-0.0271642	0.707234	0.78708	0.254012	0.253564	277.12	C00831; HMDB03426	Pantetheine	0.0022698	C11H22N2O4S	-H(-)	13
H1648 EMD:H1648 Control	209	208	0.14044	0.265589	0.407649	0.131327	0.131327	278.077	C00670; HMDB00086	Glycerophosphocholine	0.000109196	C8H20NO6P	.Na/H-H(-)	10
H1648 EMD:H1648 Control	210	209	-0.104179	0.525999	0.645064	0.207882	0.207813	278.088	C15522; HMDB02281	4a-Hydroxytetrahydrobiopterin	-0.000961719	C9H15N5O4	.Na/H-H(-)	10
H1648 EMD:H1648 Control	211	210	-0.145158	0.0512813	0.112819	0.0363455	0.0363455	278.988	C01236; HMDB01127	6-Phosphonoglucono-D-lactone	0.00114048	C6H11O9P	.Na/H-H(-)	8
H1648 EMD:H1648 Control	212	211	0.0499688	0.492681	0.617596	0.199156	0.198964	281.249	C00712; HMDB00207	Oleic acid	-8.46886e-05	C18H34O2	-H(-)	58
H1648 EMD:H1648 Control	212	211	0.0499688	0.492681	0.617596	0.199156	0.198964	281.249	C00712; HMDB00573	Elaidic acid	-8.46886e-05	C18H34O2	-H(-)	58
H1648 EMD:H1648 Control	213	212	-0.0970339	0.121835	0.22213	0.071561	0.071561	282.085	C00387; HMDB00133	Guanosine	-0.00086649	C10H13N5O5	-H(-)	100
H1648 EMD:H1648 Control	214	213	0.281301	0.0928874	0.181378	0.0584323	0.0584323	285.049	C03838; HMDB02022	Glycineamideribotide	2.11146e-05	C7H15N2O8P	-H(-)	100
H1648 EMD:H1648 Control	215	214	0.0610154	0.440325	0.572076	0.184299	0.184299	286.934	C00236; HMDB01270	Glyceric acid 1,3-biphosphate	-9.36288e-05	C3H8O10P2	.Na/H-H(-)	10
H1648 EMD:H1648 Control	215	214	0.0610154	0.440325	0.572076	0.184299	0.184299	286.934	C01159; HMDB01294	2,3-Diphosphoglyceric acid	-9.36288e-05	C3H8O10P2	.Na/H-H(-)	10
H1648 EMD:H1648 Control	216	215	0.0234753	0.731666	0.802159	0.258422	0.258422	287.051	C01103; HMDB00788	Orotidine	0.000615074	C10H12N2O8	-H(-)	100
H1648 EMD:H1648 Control	217	216	-0.0742026	0.318698	0.471616	0.151935	0.151935	294.048	C03373; HMDB01235	5-Aminoimidazole ribonucleotide	0.00121791	C8H14N3O7P	-H(-)	70
H1648 EMD:H1648 Control	218	217	-0.0694409	0.487322	0.615692	0.198499	0.19835	294.096	C16612; HMDB60462	Citalopram aldehyde	-0.00196363	C18H14FNO2	-H(-)	5
H1648 EMD:H1648 Control	219	218	-0.198159	0.135677	0.238727	0.0771345	0.0769079	295.228	C14825; HMDB04701	9,10-Epoxyoctadecenoic acid	-8.47327e-05	C18H32O3	-H(-)	100
H1648 EMD:H1648 Control	219	218	-0.198159	0.135677	0.238727	0.0771345	0.0769079	295.228	C14826; HMDB04702	12,13-EpOME	-8.47327e-05	C18H32O3	-H(-)	100
H1648 EMD:H1648 Control	220	219	-0.0110485	0.813379	0.863403	0.278942	0.278152	296.999	C00345; HMDB01316	6-Phosphogluconic acid	0.000221873	C6H13O10P	.Na/H-H(-)	10
H1648 EMD:H1648 Control	221	220	0.0182606	0.788598	0.847678	0.273086	0.273086	298.071	C03492; HMDB01016	D-4'-Phosphopantothenate	-0.00108564	C9H18NO8P	-H(-)	87
H1648 EMD:H1648 Control	222	221	0.292761	3.71828e-06	5.27874e-05	1.71869e-05	1.70059e-05	300.049	C00357; HMDB01062	N-Acetyl-D-Glucosamine 6-Phosphate	-4.11299e-06	C8H16NO9P	-H(-)	100
H1648 EMD:H1648 Control	222	221	0.292761	3.71828e-06	5.27874e-05	1.71869e-05	1.70059e-05	300.049	C04257; HMDB01121	N-Acetyl-D-mannosamine 6-phosphate	-4.11299e-06	C8H16NO9P	-H(-)	100
H1648 EMD:H1648 Control	223	222	0.3317	4.84258e-06	6.3922e-05	2.0593e-05	2.0593e-05	303.083	C12270; HMDB01067	N-Acetylaspartylglutamic acid	1.46858e-05	C11H16N2O8	-H(-)	100
H1648 EMD:H1648 Control	224	223	-1.05927	0.0345032	0.0819141	0.0263893	0.0263893	305.963	C02515; CHEBI:27847; CID:439744; HMDB00021	Iodotyrosine	0.0003879	C9H10INO3	-H(-)	25
H1648 EMD:H1648 Control	225	224	-0.346294	0.0119941	0.0388044	0.0125011	0.0125011	311.223	C04717; HMDB03871	13-L-Hydroperoxylinoleic acid	0.000228693	C18H32O4	-H(-)	100
H1648 EMD:H1648 Control	226	225	0.61951	3.24432e-07	6.69141e-06	2.15569e-06	2.15569e-06	312.06	C04640; HMDB00999	Phosphoribosylformylglycineamidine	1.70814e-05	C8H16N3O8P	-H(-)	100
H1648 EMD:H1648 Control	226	225	0.61951	3.24432e-07	6.69141e-06	2.15569e-06	2.15569e-06	312.06	C04640; HMDB02305	5'-phosphoribosyl-a-N-formylglycineamidine	1.70814e-05	C8H16N3O8P	-H(-)	100
H1648 EMD:H1648 Control	227	226	0.0435263	0.396912	0.534616	0.172231	0.172231	313.045	C04376; HMDB01308	5'-Phosphoribosyl-N-formylglycinamide	-0.000420107	C8H15N2O9P	-H(-)	100
H1648 EMD:H1648 Control	228	227	0.63441	0.0857498	0.169446	0.0545883	0.0545883	317.175	C00399; HMDB06709	Ubiquinone-2	0.000560543	C19H26O4	-H(-)	100
H1648 EMD:H1648 Control	229	228	-0.0572355	0.378894	0.523835	0.169248	0.168758	322.044	C00055; HMDB00095	Cytidine monophosphate	0.000293909	C9H14N3O8P	-H(-)	100
H1648 EMD:H1648 Control	230	229	0.028695	0.713545	0.78811	0.254559	0.253896	323.028	C00105; HMDB00288	Uridine 5'-monophosphate	0.000204067	C9H13N2O9P	-H(-)	100
H1648 EMD:H1648 Control	231	230	0.127424	0.282001	0.42885	0.138157	0.138157	325.02	C00364; HMDB01570	Thymidine 3',5'-cyclic monophosphate	0.000234164	C10H13N2O7P	.Na/H-H(-)	10
H1648 EMD:H1648 Control	232	231	0.0796772	0.408137	0.545284	0.175668	0.175668	325.065	C12270; HMDB01067	N-Acetylaspartylglutamic acid	0.000417102	C11H16N2O8	.Na/H-H(-)	10
H1648 EMD:H1648 Control	233	232	0.0267017	0.682584	0.774064	0.249371	0.249371	330.96	C01151; HMDB11688	Ribose 1,5-bisphosphate	-0.000310934	C5H12O11P2	.Na/H-H(-)	10
H1648 EMD:H1648 Control	234	233	0.255666	0.331877	0.486753	0.156811	0.156811	337.238	C14775; HMDB02265	14,15-DiHETrE	0.00081687	C20H34O4	-H(-)	100
H1648 EMD:H1648 Control	234	233	0.255666	0.331877	0.486753	0.156811	0.156811	337.238	C14773; HMDB02311	8,9-DiHETrE	0.00081687	C20H34O4	-H(-)	100
H1648 EMD:H1648 Control	234	233	0.255666	0.331877	0.486753	0.156811	0.156811	337.238	C14774; HMDB02314	11,12-DiHETrE	0.00081687	C20H34O4	-H(-)	100
H1648 EMD:H1648 Control	234	233	0.255666	0.331877	0.486753	0.156811	0.156811	337.238	C14772; HMDB02343	5,6-DHET	0.00081687	C20H34O4	-H(-)	100
H1648 EMD:H1648 Control	234	233	0.255666	0.331877	0.486753	0.156811	0.156811	337.238	C02165; HMDB02995	12-Keto-tetrahydro-leukotriene B4	0.00081687	C20H34O4	-H(-)	100
H1648 EMD:H1648 Control	235	234	0.129494	0.188169	0.30439	0.0980618	0.0980618	338.989	C01220; HMDB00968	1D-Myo-inositol 1,4-bisphosphate	-0.000157691	C6H14O12P2	-H(-)	100
H1648 EMD:H1648 Control	235	234	0.129494	0.188169	0.30439	0.0980618	0.0980618	338.989	C00665; HMDB01047	D-Fructose 2,6-bisphosphate	-0.000157691	C6H14O12P2	-H(-)	100
H1648 EMD:H1648 Control	235	234	0.129494	0.188169	0.30439	0.0980618	0.0980618	338.989	C00354; HMDB01058	Fructose 1,6-bisphosphate	-0.000157691	C6H14O12P2	-H(-)	100
H1648 EMD:H1648 Control	235	234	0.129494	0.188169	0.30439	0.0980618	0.0980618	338.989	C01231; HMDB03514	Alpha-D-Glucose 1,6-bisphosphate	-0.000157691	C6H14O12P2	-H(-)	100
H1648 EMD:H1648 Control	235	234	0.129494	0.188169	0.30439	0.0980618	0.0980618	338.989	C04062; HMDB06234	1D-Myo-inositol 1,3-bisphosphate	-0.000157691	C6H14O12P2	-H(-)	100
H1648 EMD:H1648 Control	235	234	0.129494	0.188169	0.30439	0.0980618	0.0980618	338.989	C04063; HMDB06235	1D-Myo-inositol 3,4-bisphosphate	-0.000157691	C6H14O12P2	-H(-)	100
H1648 EMD:H1648 Control	235	234	0.129494	0.188169	0.30439	0.0980618	0.0980618	338.989	C03785; HMDB06872	D-Tagatose 1,6-bisphosphate	-0.000157691	C6H14O12P2	-H(-)	100
H1648 EMD:H1648 Control	235	234	0.129494	0.188169	0.30439	0.0980618	0.0980618	338.989	C05378; HMDB60444	beta-D-Fructose 1,6-bisphosphate	-0.000157691	C6H14O12P2	-H(-)	100
H1648 EMD:H1648 Control	236	235	-0.209498	0.0204231	0.0566355	0.0182456	0.0182456	340.125	C00203; HMDB06591	Lactosamine	-0.00019739	C12H23NO10	-H(-)	100
H1648 EMD:H1648 Control	237	236	-0.527859	0.0244433	0.063514	0.0204615	0.0204615	341.109	C05402; HMDB00048	Melibiose	-4.88027e-05	C12H22O11	-H(-)	100
H1648 EMD:H1648 Control	237	236	-0.527859	0.0244433	0.063514	0.0204615	0.0204615	341.109	C00208; HMDB00163	D-Maltose	-4.88027e-05	C12H22O11	-H(-)	100
H1648 EMD:H1648 Control	237	236	-0.527859	0.0244433	0.063514	0.0204615	0.0204615	341.109	C00243; HMDB00186	Alpha-Lactose	-4.88027e-05	C12H22O11	-H(-)	100
H1648 EMD:H1648 Control	237	236	-0.527859	0.0244433	0.063514	0.0204615	0.0204615	341.109	C00089; HMDB00258	Sucrose	-4.88027e-05	C12H22O11	-H(-)	100
H1648 EMD:H1648 Control	237	236	-0.527859	0.0244433	0.063514	0.0204615	0.0204615	341.109	C01083; HMDB00975	Trehalose	-4.88027e-05	C12H22O11	-H(-)	100
H1648 EMD:H1648 Control	237	236	-0.527859	0.0244433	0.063514	0.0204615	0.0204615	341.109	C00252; HMDB02923	Isomaltose	-4.88027e-05	C12H22O11	-H(-)	100
H1648 EMD:H1648 Control	237	236	-0.527859	0.0244433	0.063514	0.0204615	0.0204615	341.109	C01235; HMDB05826	Galactinol	-4.88027e-05	C12H22O11	-H(-)	100
H1648 EMD:H1648 Control	237	236	-0.527859	0.0244433	0.063514	0.0204615	0.0204615	341.109	C05400; HMDB06792	Epimelibiose	-4.88027e-05	C12H22O11	-H(-)	100
H1648 EMD:H1648 Control	238	237	0.068569	0.379908	0.523835	0.168991	0.168758	342.081	C06157; HMDB06832	S-Glutaryldihydrolipoamide	0.000340188	C13H23NO4S2	.Na/H-H(-)	10
H1648 EMD:H1648 Control	239	238	-0.0289191	0.758132	0.825688	0.266002	0.266002	343.065	C01081; HMDB02666	Thiamine monophosphate	-0.00121006	C12H17N4O4PS	-H(-)	71
H1648 EMD:H1648 Control	240	239	0.114764	0.259688	0.402333	0.129615	0.129615	343.125	C05399; HMDB06791	Melibiitol	-0.000796982	C12H24O11	-H(-)	100
H1648 EMD:H1648 Control	241	240	0.213809	2.24624e-05	0.000205906	6.63341e-05	6.63341e-05	345.011	C00105; HMDB00288	Uridine 5'-monophosphate	-6.42827e-05	C9H13N2O9P	.Na/H-H(-)	10
H1648 EMD:H1648 Control	242	241	0.0532468	0.494077	0.617596	0.198964	0.198964	346.055	C00020; HMDB00045	Adenosine monophosphate	0.000539312	C10H14N5O7P	-H(-)	100
H1648 EMD:H1648 Control	242	241	0.0532468	0.494077	0.617596	0.198964	0.198964	346.055	C00362; HMDB01044	2'-Deoxyguanosine 5'-monophosphate	0.000539312	C10H14N5O7P	-H(-)	100
H1648 EMD:H1648 Control	243	242	0.0827506	0.165475	0.275792	0.0888486	0.0888486	347.075	C05839; HMDB60077	cis-beta-D-Glucosyl-2-hydroxycinnamate	0.000123916	C15H18O8	.Na/H-H(-)	10
H1648 EMD:H1648 Control	244	243	0.241942	4.46493e-05	0.000350816	0.000113018	0.000113018	348.087	C14871; HMDB60507	S-(Formylmethyl)glutathione	-0.000254708	C12H19N3O7S	-H(-)	100
H1648 EMD:H1648 Control	245	244	-0.0509485	0.590948	0.696475	0.224375	0.224375	358.142	C12650; HMDB15233	Capecitabine	0.000389124	C15H22FN3O6	-H(-)	25
H1648 EMD:H1648 Control	246	245	0.172726	0.0704635	0.148108	0.0477142	0.0477142	360.97	C01220; HMDB00968	1D-Myo-inositol 1,4-bisphosphate	0.000353794	C6H14O12P2	.Na/H-H(-)	10
H1648 EMD:H1648 Control	246	245	0.172726	0.0704635	0.148108	0.0477142	0.0477142	360.97	C00665; HMDB01047	D-Fructose 2,6-bisphosphate	0.000353794	C6H14O12P2	.Na/H-H(-)	10
H1648 EMD:H1648 Control	246	245	0.172726	0.0704635	0.148108	0.0477142	0.0477142	360.97	C00354; HMDB01058	Fructose 1,6-bisphosphate	0.000353794	C6H14O12P2	.Na/H-H(-)	10
H1648 EMD:H1648 Control	246	245	0.172726	0.0704635	0.148108	0.0477142	0.0477142	360.97	C01231; HMDB03514	Alpha-D-Glucose 1,6-bisphosphate	0.000353794	C6H14O12P2	.Na/H-H(-)	10
H1648 EMD:H1648 Control	246	245	0.172726	0.0704635	0.148108	0.0477142	0.0477142	360.97	C04062; HMDB06234	1D-Myo-inositol 1,3-bisphosphate	0.000353794	C6H14O12P2	.Na/H-H(-)	10
H1648 EMD:H1648 Control	246	245	0.172726	0.0704635	0.148108	0.0477142	0.0477142	360.97	C04063; HMDB06235	1D-Myo-inositol 3,4-bisphosphate	0.000353794	C6H14O12P2	.Na/H-H(-)	10
H1648 EMD:H1648 Control	246	245	0.172726	0.0704635	0.148108	0.0477142	0.0477142	360.97	C03785; HMDB06872	D-Tagatose 1,6-bisphosphate	0.000353794	C6H14O12P2	.Na/H-H(-)	10
H1648 EMD:H1648 Control	246	245	0.172726	0.0704635	0.148108	0.0477142	0.0477142	360.97	C05378; HMDB60444	beta-D-Fructose 1,6-bisphosphate	0.000353794	C6H14O12P2	.Na/H-H(-)	10
H1648 EMD:H1648 Control	247	246	-0.024937	0.716464	0.78811	0.253896	0.253896	362.051	C00144; HMDB01397	Guanosine monophosphate	3.28563e-05	C10H14N5O8P	-H(-)	100
H1648 EMD:H1648 Control	247	246	-0.024937	0.716464	0.78811	0.253896	0.253896	362.051	C18239; HMDB59639	Cyclic pyranopterin monophosphate	3.28563e-05	C10H14N5O8P	-H(-)	100
H1648 EMD:H1648 Control	248	247	-0.0428745	0.630378	0.72736	0.234325	0.234325	363.036	C00655; HMDB01554	Xanthylic acid	-0.00136878	C10H13N4O9P	-H(-)	55
H1648 EMD:H1648 Control	249	248	0.0847037	0.367153	0.51778	0.166807	0.166807	365.05	C04734; HMDB01439	Phosphoribosyl formamidocarboxamide	5.66014e-05	C10H15N4O9P	-H(-)	100
H1648 EMD:H1648 Control	250	249	-0.047377	0.40005	0.536652	0.172887	0.172887	368.038	C00020; HMDB00045	Adenosine monophosphate	1.27546e-05	C10H14N5O7P	.Na/H-H(-)	10
H1648 EMD:H1648 Control	250	249	-0.047377	0.40005	0.536652	0.172887	0.172887	368.038	C00362; HMDB01044	2'-Deoxyguanosine 5'-monophosphate	1.27546e-05	C10H14N5O7P	.Na/H-H(-)	10
H1648 EMD:H1648 Control	251	250	0.119003	0.0338261	0.0808885	0.0260589	0.0260589	377.033	C16615; HMDB60414	6-Methylthiopurine 5'-monophosphate ribonucleotide	-0.000296609	C11H15N4O7PS	-H(-)	100
H1648 EMD:H1648 Control	252	251	0.411253	1.50649e-07	3.82418e-06	1.23199e-06	1.23199e-06	378.098	C03451; HMDB01066	S-Lactoylglutathione	-0.000171797	C13H21N3O8S	-H(-)	100
H1648 EMD:H1648 Control	253	252	-0.235232	0.0188228	0.0549693	0.0177088	0.0177088	381.079	C03033; HMDB00496	3-Methoxy-4-hydroxyphenylglycol glucuronide	0.00121413	C15H20O10	.Na/H-H(-)	7
H1648 EMD:H1648 Control	254	253	-0.0584467	0.734992	0.803137	0.258737	0.258737	381.156	C03033; HMDB10343	1-(alpha-Methyl-4-(2-methylpropyl)benzeneacetate)-beta-D-Glucopyranuronic acid	-0.000421624	C19H26O8	-H(-)	100
H1648 EMD:H1648 Control	255	254	0.145473	0.0173743	0.0517578	0.0167918	0.0166742	383.113	C00021; HMDB00939	S-Adenosylhomocysteine	0.00163058	C14H20N6O5S	-H(-)	36
H1648 EMD:H1648 Control	256	255	0.00162088	0.979607	0.98558	0.317512	0.317512	384.031	C00144; HMDB01397	Guanosine monophosphate	0.00120898	C10H14N5O8P	.Na/H-H(-)	7
H1648 EMD:H1648 Control	256	255	0.00162088	0.979607	0.98558	0.317512	0.317512	384.031	C18239; HMDB59639	Cyclic pyranopterin monophosphate	0.00120898	C10H14N5O8P	.Na/H-H(-)	7
H1648 EMD:H1648 Control	257	256	-0.0301691	0.767427	0.830331	0.267498	0.267498	386.017	C00705; HMDB01245	dCDP	-0.000634962	C9H15N3O10P2	-H(-)	100
H1648 EMD:H1648 Control	258	257	-0.0447928	0.56862	0.675864	0.219026	0.217735	387.001	C01346; HMDB01000	dUDP	-0.000751815	C9H14N2O11P2	-H(-)	100
H1648 EMD:H1648 Control	259	258	-0.0815288	0.152706	0.259758	0.083683	0.083683	388.066	C06241; HMDB04381	N-Acetylneuraminic acid 9-phosphate	-0.000486192	C11H20NO12P	-H(-)	100
H1648 EMD:H1648 Control	259	258	-0.0815288	0.152706	0.259758	0.083683	0.083683	388.066	C06241; HMDB06268	N-Acetylneuraminate 9-phosphate	-0.000486192	C11H20NO12P	-H(-)	100
H1648 EMD:H1648 Control	259	258	-0.0815288	0.152706	0.259758	0.083683	0.083683	388.066	C05993; HMDB06880	Acetyl adenylate	0.000856581	C12H16N5O8P	-H(-)	100
H1648 EMD:H1648 Control	260	259	0.0727159	0.416604	0.548618	0.17716	0.176742	388.945	C00119; HMDB00280	Phosphoribosyl pyrophosphate	-8.63177e-05	C5H13O14P3	-H(-)	100
H1648 EMD:H1648 Control	261	260	0.259327	0.231717	0.367628	0.118434	0.118434	393.157	C05552; HMDB03134	Biocytin	0.00051319	C16H28N4O4S	.Na/H-H(-)	10
H1648 EMD:H1648 Control	262	261	-0.0190717	0.855189	0.894688	0.289545	0.288231	397.114	C00255; HMDB00244	Riboflavin	-0.000582919	C17H20N4O6	.Na/H-H(-)	10
H1648 EMD:H1648 Control	263	262	0.180603	0.0167042	0.0505723	0.0162923	0.0162923	401.015	C00363; HMDB01274	dTDP	0.00029167	C10H16N2O11P2	-H(-)	100
H1648 EMD:H1648 Control	264	263	0.00805037	0.813692	0.863403	0.278152	0.278152	402.011	C00112; HMDB01546	CDP	9.61259e-05	C9H15N3O11P2	-H(-)	100
H1648 EMD:H1648 Control	265	264	-0.159535	0.0715468	0.148493	0.0478383	0.0478383	402.085	C05983; HMDB06806	Propinol adenylate	-0.00271816	C13H18N5O8P	-H(-)	6
H1648 EMD:H1648 Control	266	265	0.115594	0.00968165	0.0326015	0.0105028	0.0105028	402.995	C00015; HMDB00295	Uridine 5'-diphosphate	-4.1637e-05	C9H14N2O12P2	-H(-)	58
H1648 EMD:H1648 Control	267	266	0.0829892	0.146448	0.250403	0.0806695	0.0806695	410.026	C00206; HMDB01508	dADP	0.000772694	C10H15N5O9P2	-H(-)	100
H1648 EMD:H1648 Control	268	267	0.277226	0.0112147	0.036642	0.0118045	0.0118045	410.926	C00119; HMDB00280	Phosphoribosyl pyrophosphate	0.000565015	C5H13O14P3	.Na/H-H(-)	10
H1648 EMD:H1648 Control	269	268	0.0296406	0.766003	0.830331	0.26788	0.267498	420.12	C00019; HMDB01185	S-Adenosylmethionine	-1.73677e-05	C15H23N6O5S	.Na/H-H(-)	10
H1648 EMD:H1648 Control	270	269	0.180138	0.0759132	0.154744	0.0501273	0.0498519	422.997	C00363; HMDB01274	dTDP	0.000929928	C10H16N2O11P2	.Na/H-H(-)	10
H1648 EMD:H1648 Control	271	270	0.187699	0.000212735	0.00132458	0.000426723	0.000426723	423.992	C00112; HMDB01546	CDP	0.00104096	C9H15N3O11P2	.Na/H-H(-)	9
H1648 EMD:H1648 Control	272	271	0.24565	0.171268	0.279794	0.0901379	0.0901379	424.063	C05983; HMDB06806	Propinol adenylate	0.000786563	C13H18N5O8P	.Na/H-H(-)	10
H1648 EMD:H1648 Control	273	272	0.131756	0.00699545	0.0253681	0.00817254	0.00817254	424.977	C00015; HMDB00295	Uridine 5'-diphosphate	4.19281e-05	C9H14N2O12P2	.Na/H-H(-)	10
H1648 EMD:H1648 Control	274	273	0.123178	0.0129575	0.041115	0.0132455	0.0132455	426.022	C00054; HMDB00061	Adenosine 3',5'-diphosphate	0.000270615	C10H15N5O10P2	-H(-)	100
H1648 EMD:H1648 Control	274	273	0.123178	0.0129575	0.041115	0.0132455	0.0132455	426.022	C00361; HMDB00960	dGDP	0.000270615	C10H15N5O10P2	-H(-)	100
H1648 EMD:H1648 Control	274	273	0.123178	0.0129575	0.041115	0.0132455	0.0132455	426.022	C00008; HMDB01341	ADP	0.000270615	C10H15N5O10P2	-H(-)	100
H1648 EMD:H1648 Control	275	274	-0.162046	0.000405851	0.0022398	0.000731303	0.000721571	429.058	C05673; HMDB60067	CMP-2-aminoethylphosphonate	0.000154259	C11H20N4O10P2	-H(-)	100
H1648 EMD:H1648 Control	276	275	0.343755	0.000836192	0.00425308	0.00138902	0.00137016	432.008	C00206; HMDB01508	dADP	0.000727406	C10H15N5O9P2	.Na/H-H(-)	10
H1648 EMD:H1648 Control	277	276	0.135512	0.24694	0.388049	0.125013	0.125013	432.993	C01344; HMDB03536	dIDP	0.00032937	C10H14N4O10P2	.Na/H-H(-)	10
H1648 EMD:H1648 Control	278	277	-0.274836	0.00323654	0.0128682	0.00414559	0.00414559	445.053	C00570; HMDB01564	CDP-Ethanolamine	7.56413e-06	C11H20N4O11P2	-H(-)	100
H1648 EMD:H1648 Control	279	278	0.0438436	0.339358	0.489031	0.157545	0.157545	448.003	C00054; HMDB00061	Adenosine 3',5'-diphosphate	0.000621001	C10H15N5O10P2	.Na/H-H(-)	10
H1648 EMD:H1648 Control	279	278	0.0438436	0.339358	0.489031	0.157545	0.157545	448.003	C00361; HMDB00960	dGDP	0.000621001	C10H15N5O10P2	.Na/H-H(-)	10
H1648 EMD:H1648 Control	279	278	0.0438436	0.339358	0.489031	0.157545	0.157545	448.003	C00008; HMDB01341	ADP	0.000621001	C10H15N5O10P2	.Na/H-H(-)	10
H1648 EMD:H1648 Control	280	279	0.0498588	0.708372	0.78708	0.253564	0.253564	451.039	C05673; HMDB60067	CMP-2-aminoethylphosphonate	0.00126706	C11H20N4O10P2	.Na/H-H(-)	7
H1648 EMD:H1648 Control	281	280	0.0270933	0.715942	0.78811	0.25456	0.253896	454.149	C00445; HMDB01354	5,10-Methenyltetrahydrofolic acid	-0.00123684	C20H21N7O6	-H(-)	68
H1648 EMD:H1648 Control	282	281	-0.0591487	0.429702	0.560481	0.180563	0.180563	462.067	C03794; HMDB00536	Adenylsuccinic acid	-0.000715338	C14H18N5O11P	-H(-)	100
H1648 EMD:H1648 Control	282	281	-0.0591487	0.429702	0.560481	0.180563	0.180563	462.067	C03794; HMDB59653	N(6)-(1,2-dicarboxyethyl)AMP	-0.000715338	C14H18N5O11P	-H(-)	100
H1648 EMD:H1648 Control	283	282	0.0691076	0.294692	0.442039	0.142406	0.142406	463.999	C00035; HMDB01201	Guanosine diphosphate	0.000445388	C10H15N5O11P2	.Na/H-H(-)	10
H1648 EMD:H1648 Control	284	283	0.379788	0.144688	0.248683	0.0801153	0.0801153	465.227	C01246; HMDB01054	Dolichyl b-D-glucosyl phosphate	-0.00123455	C21H39O9P	-H(-)	69
H1648 EMD:H1648 Control	285	284	0.372072	1.44978e-05	0.000149509	4.81655e-05	4.81655e-05	466.969	C00460; HMDB01191	Deoxyuridine triphosphate	-0.00284821	C9H15N2O14P3	-H(-)	5
H1648 EMD:H1648 Control	286	285	-0.317952	0.0293386	0.0739973	0.0239927	0.0238388	472.161	C00234; HMDB00972	10-Formyltetrahydrofolate	-0.00240785	C20H23N7O7	-H(-)	10
H1648 EMD:H1648 Control	286	285	-0.317952	0.0293386	0.0739973	0.0239927	0.0238388	472.161	C03479; HMDB01562	N5-Formyl-THF	-0.00240785	C20H23N7O7	-H(-)	10
H1648 EMD:H1648 Control	287	286	-0.0917342	0.333663	0.487206	0.156957	0.156957	476.129	C00445; HMDB01354	5,10-Methenyltetrahydrofolic acid	0.00104409	C20H21N7O6	.Na/H-H(-)	9
H1648 EMD:H1648 Control	288	287	0.388576	0.00607027	0.0225077	0.00725105	0.00725105	478.028	C14848; HMDB60358	2,3-Dihydro-2-S-glutathionyl-3-hydroxy bromobenzene	0.0006606	C16H22BrN3O7S	-H(-)	25
H1648 EMD:H1648 Control	288	287	0.388576	0.00607027	0.0225077	0.00725105	0.00725105	478.028	C14847; HMDB60381	3,4-Dihydro-3-hydroxy-4-S-glutathionyl bromobenzene	0.0006606	C16H22BrN3O7S	-H(-)	25
H1648 EMD:H1648 Control	289	288	-0.0335852	0.350403	0.498418	0.160569	0.160569	481.977	C00063; HMDB00082	Cytidine triphosphate	-0.000122214	C9H16N3O14P3	-H(-)	67
H1648 EMD:H1648 Control	290	289	-0.0147692	0.855393	0.894688	0.288694	0.288231	482.143	C16643; HMDB41936	Morphine-3-glucuronide	0.000692645	C23H27NO9	.Na/H-H(-)	10
H1648 EMD:H1648 Control	290	289	-0.0147692	0.855393	0.894688	0.288694	0.288231	482.143	C16578; HMDB41937	Morphine-6-glucuronide	0.000692645	C23H27NO9	.Na/H-H(-)	10
H1648 EMD:H1648 Control	291	290	0.0814963	0.0166712	0.0505723	0.0164107	0.0162923	482.961	C00075; HMDB00285	Uridine triphosphate	0.000500319	C9H15N2O15P3	-H(-)	100
H1648 EMD:H1648 Control	292	291	0.228506	0.0203521	0.0566355	0.0183362	0.0182456	484.049	C03794; HMDB00536	Adenylsuccinic acid	-0.000543388	C14H18N5O11P	.Na/H-H(-)	10
H1648 EMD:H1648 Control	292	291	0.228506	0.0203521	0.0566355	0.0183362	0.0182456	484.049	C03794; HMDB59653	N(6)-(1,2-dicarboxyethyl)AMP	-0.000543388	C14H18N5O11P	.Na/H-H(-)	10
H1648 EMD:H1648 Control	293	292	-0.282215	0.00717454	0.0257348	0.00829067	0.00829067	487.1	C00307; HMDB01413	Citicoline	-0.000143999	C14H26N4O11P2	-H(-)	100
H1648 EMD:H1648 Control	294	293	-0.259093	0.0303363	0.0752706	0.024249	0.024249	489.114	C05560; HMDB06941	L-2-Aminoadipate adenylate	7.74437e-05	C16H23N6O10P	-H(-)	100
H1648 EMD:H1648 Control	295	294	-0.12319	0.12009	0.220164	0.0709276	0.0709276	503.161	C00492; HMDB03213	Raffinose	0.000893756	C18H32O16	-H(-)	100
H1648 EMD:H1648 Control	295	294	-0.12319	0.12009	0.220164	0.0709276	0.0709276	503.161	C00721; HMDB06857	Dextrin	0.000893756	C18H32O16	-H(-)	100
H1648 EMD:H1648 Control	295	294	-0.12319	0.12009	0.220164	0.0709276	0.0709276	503.161	C05404; HMDB60468	D-Gal alpha 1->6D-Gal alpha 1->6D-Glucose	0.000893756	C18H32O16	-H(-)	100
H1648 EMD:H1648 Control	296	295	-0.0431352	0.115204	0.214905	0.0695886	0.0692333	503.959	C00063; HMDB00082	Cytidine triphosphate	6.42327e-05	C9H16N3O14P3	.Na/H-H(-)	10
H1648 EMD:H1648 Control	297	296	0.0992303	0.00130209	0.00613844	0.00197755	0.00197755	505.989	C00002; HMDB00538	Adenosine triphosphate	-0.000215746	C10H16N5O13P3	-H(-)	100
H1648 EMD:H1648 Control	297	296	0.0992303	0.00130209	0.00613844	0.00197755	0.00197755	505.989	C00286; HMDB01440	dGTP	-0.000215746	C10H16N5O13P3	-H(-)	100
H1648 EMD:H1648 Control	298	297	-0.154793	0.258142	0.401825	0.129451	0.129451	509.083	C00307; HMDB01413	Citicoline	-0.000704609	C14H26N4O11P2	.Na/H-H(-)	10
H1648 EMD:H1648 Control	299	298	0.100548	0.384283	0.526197	0.169519	0.169519	512.958	C01345; HMDB03537	2'-Deoxyinosine triphosphate	0.0011415	C10H15N4O13P3	.Na/H-H(-)	8
H1648 EMD:H1648 Control	300	299	0.155478	0.261663	0.403499	0.12999	0.12999	517.235	C05951; HMDB03080	Leukotriene D4	0.000124746	C25H40N2O6S	.Na/H-H(-)	10
H1648 EMD:H1648 Control	301	300	0.0189934	0.533144	0.649216	0.20915	0.20915	521.983	C00044; HMDB01273	Guanosine triphosphate	0.000786143	C10H16N5O14P3	-H(-)	100
H1648 EMD:H1648 Control	302	301	0.0501371	0.16923	0.279492	0.090408	0.0900407	527.97	C00002; HMDB00538	Adenosine triphosphate	0.000335231	C10H16N5O13P3	.Na/H-H(-)	12
H1648 EMD:H1648 Control	302	301	0.0501371	0.16923	0.279492	0.090408	0.0900407	527.97	C00286; HMDB01440	dGTP	0.000335231	C10H16N5O13P3	.Na/H-H(-)	12
H1648 EMD:H1648 Control	303	302	0.140927	0.143251	0.247501	0.0797345	0.0797345	558.063	C00301; HMDB01178	Adenosine diphosphate ribose	0.00135708	C15H23N5O14P2	-H(-)	56
H1648 EMD:H1648 Control	304	303	0.310317	1.0871e-06	1.79372e-05	5.7786e-06	5.7786e-06	563.068	C00842; HMDB01328	dTDP-D-glucose	0.000481044	C16H26N2O16P2	-H(-)	100
H1648 EMD:H1648 Control	304	303	0.310317	1.0871e-06	1.79372e-05	5.7786e-06	5.7786e-06	563.068	C02097; HMDB06876	dTDP-D-galactose	0.000481044	C16H26N2O16P2	-H(-)	100
H1648 EMD:H1648 Control	305	304	0.0139124	0.46214	0.59341	0.191172	0.191172	565.048	C00029; HMDB00286	Uridine diphosphate glucose	0.000213888	C15H24N2O17P2	-H(-)	100
H1648 EMD:H1648 Control	305	304	0.0139124	0.46214	0.59341	0.191172	0.191172	565.048	C00052; HMDB00302	Uridine diphosphategalactose	0.000213888	C15H24N2O17P2	-H(-)	100
H1648 EMD:H1648 Control	306	305	-0.547801	0.0329381	0.0799233	0.0257479	0.0257479	567.163	C11376; HMDB60511	SN38 glucuronide	-0.00081275	C28H28N2O11	-H(-)	100
H1648 EMD:H1648 Control	307	306	0.792311	0.0194315	0.0557599	0.0179635	0.0179635	573.303	C03033; HMDB02513	Lithocholate 3-O-glucuronide	0.00100921	C30H48O9	.Na/H-H(-)	10
H1648 EMD:H1648 Control	308	307	0.05378	0.0440305	0.100121	0.0322826	0.0322547	579.027	C00167; HMDB00935	Uridine diphosphate glucuronic acid	0.000452475	C15H22N2O18P2	-H(-)	100
H1648 EMD:H1648 Control	309	308	0.103818	0.125162	0.225702	0.0727116	0.0727116	585.051	C00842; HMDB01328	dTDP-D-glucose	-0.000312084	C16H26N2O16P2	.Na/H-H(-)	10
H1648 EMD:H1648 Control	309	308	0.103818	0.125162	0.225702	0.0727116	0.0727116	585.051	C02097; HMDB06876	dTDP-D-galactose	-0.000312084	C16H26N2O16P2	.Na/H-H(-)	10
H1648 EMD:H1648 Control	310	309	-0.107744	0.0416112	0.0967021	0.0311534	0.0311534	587.029	C00029; HMDB00286	Uridine diphosphate glucose	0.000876289	C15H24N2O17P2	.Na/H-H(-)	10
H1648 EMD:H1648 Control	310	309	-0.107744	0.0416112	0.0967021	0.0311534	0.0311534	587.029	C00052; HMDB00302	Uridine diphosphategalactose	0.000876289	C15H24N2O17P2	.Na/H-H(-)	10
H1648 EMD:H1648 Control	311	310	0.130504	0.00292571	0.0117742	0.00379315	0.00379315	588.074	C00325; HMDB01095	GDP-L-fucose	0.000931534	C16H25N5O15P2	-H(-)	100
H1648 EMD:H1648 Control	312	311	-0.423407	0.0585544	0.127717	0.0412254	0.0411449	589.144	C11376; HMDB60511	SN38 glucuronide	0.000272491	C28H28N2O11	.Na/H-H(-)	10
H1648 EMD:H1648 Control	313	312	0.688676	0.0801594	0.161296	0.051963	0.051963	589.278	C01079; HMDB01097	Protoporphyrinogen IX	0.00137902	C34H40N4O4	.Na/H-H(-)	5
H1648 EMD:H1648 Control	314	313	-0.0417267	0.39346	0.532138	0.171433	0.171433	601.009	C00167; HMDB00935	Uridine diphosphate glucuronic acid	7.72823e-05	C15H22N2O18P2	.Na/H-H(-)	10
H1648 EMD:H1648 Control	315	314	0.065307	0.569364	0.675864	0.217735	0.217735	610.056	C00325; HMDB01095	GDP-L-fucose	0.000466701	C16H25N5O15P2	.Na/H-H(-)	10
H1648 EMD:H1648 Control	316	315	-0.20817	0.028165	0.07205	0.0232115	0.0232115	611.144	C00127; HMDB03337	Oxidized glutathione	0.000651459	C20H32N6O12S2	-H(-)	62
H1648 EMD:H1648 Control	317	316	-0.0402811	0.321705	0.473941	0.152684	0.152684	613.139	C00128; HMDB01176	Cytidine monophosphate N-acetylneuraminic acid	0.000825439	C20H31N4O16P	-H(-)	100
H1648 EMD:H1648 Control	318	317	0.312745	0.0814691	0.162938	0.0524919	0.0524919	626.417	C04230; HMDB10406	LysoPC(24:1(15Z))	-0.000661339	C32H64NO7P	.Na/H-H(-)	10
H1648 EMD:H1648 Control	319	318	-0.260764	0.0202879	0.0566355	0.0184347	0.0182456	633.126	C00127; HMDB03337	Oxidized glutathione	0.000763105	C20H32N6O12S2	.Na/H-H(-)	10
H1648 EMD:H1648 Control	320	319	-0.266247	0.373113	0.522201	0.168794	0.168231	665.217	C01613; HMDB03553	Stachyose	-0.0026354	C24H42O21	-H(-)	7
H1648 EMD:H1648 Control	321	320	0.0728695	0.286362	0.433483	0.13965	0.13965	686.098	C00004; HMDB01487	NADH	0.00104171	C21H29N7O14P2	.Na/H-H(-)	9
H1648 EMD:H1648 Control	322	321	-0.45549	0.0199877	0.0566355	0.0183184	0.0182456	704.287	C00461; HMDB03362	Chitin	-0.000756315	C28H49N3O16	.Na/H-H(-)	10
H1648 EMD:H1648 Control	323	322	-0.259518	0.373832	0.522201	0.168402	0.168231	722.299	C02090; HMDB60520	Trypanothione	-0.00144199	C27H49N9O10S2	-H(-)	49
H1648 EMD:H1648 Control	324	323	0.625644	0.0318443	0.0784225	0.0252644	0.0252644	744.083	C00005; HMDB00221	NADPH	0.000894982	C21H30N7O17P3	-H(-)	100
H1648 EMD:H1648 Control	325	324	-0.00414571	0.930131	0.959198	0.309013	0.309013	755.074	C06197; HMDB01155	Diadenosine triphosphate	0.000703709	C20H27N10O16P3	-H(-)	100
H1648 EMD:H1648 Control	326	325	-0.0861559	0.0595557	0.128453	0.0413823	0.0413823	766.107	C00010; HMDB01423	Coenzyme A	0.000965118	C21H36N7O16P3S	-H(-)	100
H1648 EMD:H1648 Control	327	326	0.336143	0.00155087	0.00720825	0.0023222	0.0023222	801.591	C00550; HMDB13468	SM(d18:0/22:3(10Z,13Z,16Z))	-0.00140006	C45H85N2O6P	.Na/H-H(-)	5
H1648 EMD:H1648 Control	328	327	0.39952	0.00034598	0.00196851	0.000634171	0.000634171	810.968	C06198; HMDB06796	P1,P4-Bis(5'-uridyl) tetraphosphate	0.000170608	C18H26N4O23P4	.Na/H-H(-)	10
H1648 EMD:H1648 Control	329	328	0.179163	0.140852	0.245776	0.0792291	0.0791788	830.101	C00024; HMDB01206	Acetyl-CoA	-9.92271e-05	C23H38N7O17P3S	.Na/H-H(-)	10
H1648 EMD:H1648 Control	330	329	-0.192225	0.380971	0.523835	0.168758	0.168758	851.348	C15670; HMDB06901	Heme A	-0.000467711	C49H56FeN4O6	-H(-)	25
H1648 EMD:H1648 Control	331	330	0.244199	0.569185	0.675864	0.218452	0.217735	864.179	C05270; HMDB02845	Hexanoyl-CoA	0.00224461	C27H46N7O17P3S	-H(-)	13
H1993 EMD:H1993 Control	1	1	-0.380709	0.042796	0.100876	0.0298601	0.0298601	59.0137	C00033; HMDB00042	Acetic acid	0.000160926	C2H4O2	-H(-)	100
H1993 EMD:H1993 Control	2	2	0.0887914	0.492426	0.615532	0.182202	0.182202	67.0188	C00089; HMDB13785	Furan	0.00017636	C4H4O	-H(-)	100
H1993 EMD:H1993 Control	3	3	-0.228257	0.00415039	0.0148873	0.00440675	0.00440675	71.0137	C00546; HMDB01167	Pyruvaldehyde	0.000172739	C3H4O2	-H(-)	100
H1993 EMD:H1993 Control	4	4	0.0439731	0.811334	0.880545	0.260701	0.260648	72.0454	C05665; HMDB01106	3-Aminopropionaldehyde	8.59989e-05	C3H7NO	-H(-)	100
H1993 EMD:H1993 Control	4	4	0.0439731	0.811334	0.880545	0.260701	0.260648	72.0454	C01888; HMDB02134	Aminoacetone	8.59989e-05	C3H7NO	-H(-)	100
H1993 EMD:H1993 Control	5	5	-0.314955	0.0637679	0.141231	0.0418054	0.0418054	72.9929	C00048; HMDB00119	Glyoxylic acid	0.000166961	C2H2O3	-H(-)	100
H1993 EMD:H1993 Control	6	6	-0.833518	7.90342e-06	7.4518e-05	2.20579e-05	2.20579e-05	73.0294	C00163; HMDB00237	Propionic acid	0.000103069	C3H6O2	-H(-)	100
H1993 EMD:H1993 Control	6	6	-0.833518	7.90342e-06	7.4518e-05	2.20579e-05	2.20579e-05	73.0294	C00937; HMDB06458	D-Lactaldehyde	0.000103069	C3H6O2	-H(-)	100
H1993 EMD:H1993 Control	7	7	0.740958	0.0707536	0.152606	0.0451725	0.0451725	74.0246	C00037; HMDB00123	Glycine	0.000119129	C2H5NO2	-H(-)	100
H1993 EMD:H1993 Control	8	8	0.0203414	0.888753	0.922291	0.273005	0.273005	75.0085	C00160; HMDB00115	Glycolic acid	0.000223031	C2H4O3	-H(-)	100
H1993 EMD:H1993 Control	9	9	-0.0427841	0.855952	0.905333	0.267985	0.267985	83.0118	C01380; HMDB32262	Ethylene oxide/propylene oxide copolymer (avg m w 9,760 - 13,200)	-0.000312129	C2H6O2	.Na/H-H(-)	10
H1993 EMD:H1993 Control	10	10	-0.0572061	0.708919	0.795726	0.235541	0.235541	86.0247	C02218; HMDB03609	2-Aminoacrylic acid	1.73912e-05	C3H5NO2	-H(-)	100
H1993 EMD:H1993 Control	11	11	0.0499559	0.556025	0.677078	0.20042	0.20042	87.0086	C00022; HMDB00243	Pyruvic acid	0.000162812	C3H4O3	-H(-)	100
H1993 EMD:H1993 Control	11	11	0.0499559	0.556025	0.677078	0.20042	0.20042	87.0086	C00222; HMDB11111	Malonic semialdehyde	0.000162812	C3H4O3	-H(-)	100
H1993 EMD:H1993 Control	12	12	0.132996	0.356257	0.497689	0.147458	0.14732	87.045	C00246; HMDB00039	Butyric acid	0.000106412	C4H8O2	-H(-)	100
H1993 EMD:H1993 Control	13	13	0.14755	0.0874626	0.174925	0.0517792	0.0517792	88.0403	C00099; HMDB00056	Beta-Alanine	9.32776e-05	C3H7NO2	-H(-)	100
H1993 EMD:H1993 Control	13	13	0.14755	0.0874626	0.174925	0.0517792	0.0517792	88.0403	C00041; HMDB00161	L-Alanine	9.32776e-05	C3H7NO2	-H(-)	100
H1993 EMD:H1993 Control	13	13	0.14755	0.0874626	0.174925	0.0517792	0.0517792	88.0403	C00213; HMDB00271	Sarcosine	9.32776e-05	C3H7NO2	-H(-)	100
H1993 EMD:H1993 Control	14	14	-0.382088	0.00716312	0.0231748	0.00685991	0.00685991	89.0242	C00186; HMDB00190	L-Lactic acid	0.000182568	C3H6O3	-H(-)	100
H1993 EMD:H1993 Control	14	14	-0.382088	0.00716312	0.0231748	0.00685991	0.00685991	89.0242	C01013; HMDB00700	Hydroxypropionic acid	0.000182568	C3H6O3	-H(-)	100
H1993 EMD:H1993 Control	14	14	-0.382088	0.00716312	0.0231748	0.00685991	0.00685991	89.0242	C00256; HMDB01311	D-Lactic acid	0.000182568	C3H6O3	-H(-)	100
H1993 EMD:H1993 Control	14	14	-0.382088	0.00716312	0.0231748	0.00685991	0.00685991	89.0242	C00184; HMDB01882	Dihydroxyacetone	0.000182568	C3H6O3	-H(-)	100
H1993 EMD:H1993 Control	15	15	-0.00230602	0.992158	0.995173	0.294579	0.294579	91.0401	C00116; HMDB00131	Glycerol	-1.44281e-05	C3H8O3	-H(-)	100
H1993 EMD:H1993 Control	16	16	0.524214	0.075045	0.155242	0.0461043	0.0459529	99.045	C12518; HMDB29599	Glutaral	0.000138047	C5H8O2	-H(-)	100
H1993 EMD:H1993 Control	17	17	0.0190327	0.756028	0.826123	0.244539	0.244539	101.024	C00109; CHEBI:30831; CID:58; HMDB00005	2-Ketobutyric acid	0.000124898	C4H6O3	-H(-)	100
H1993 EMD:H1993 Control	17	17	0.0190327	0.756028	0.826123	0.244539	0.244539	101.024	C00164; HMDB00060	Acetoacetic acid	0.000124898	C4H6O3	-H(-)	100
H1993 EMD:H1993 Control	17	17	0.0190327	0.756028	0.826123	0.244539	0.244539	101.024	C00232; HMDB01259	Succinic acid semialdehyde	0.000124898	C4H6O3	-H(-)	100
H1993 EMD:H1993 Control	17	17	0.0190327	0.756028	0.826123	0.244539	0.244539	101.024	C06002; HMDB02217	(S)-Methylmalonic acid semialdehyde	0.000124898	C4H6O3	-H(-)	100
H1993 EMD:H1993 Control	18	18	-0.083366	0.100036	0.195337	0.0578212	0.0578212	102.056	C01026; HMDB00092	Dimethylglycine	1.6556e-05	C4H9NO2	-H(-)	100
H1993 EMD:H1993 Control	18	18	-0.083366	0.100036	0.195337	0.0578212	0.0578212	102.056	C00334; HMDB00112	Gamma-Aminobutyric acid	1.6556e-05	C4H9NO2	-H(-)	100
H1993 EMD:H1993 Control	18	18	-0.083366	0.100036	0.195337	0.0578212	0.0578212	102.056	C03284; HMDB02166	(S)-b-aminoisobutyric acid	1.6556e-05	C4H9NO2	-H(-)	100
H1993 EMD:H1993 Control	18	18	-0.083366	0.100036	0.195337	0.0578212	0.0578212	102.056	C05145; HMDB03911	3-Aminoisobutanoic acid	1.6556e-05	C4H9NO2	-H(-)	100
H1993 EMD:H1993 Control	19	19	0.00230691	0.982574	0.993328	0.294418	0.294032	104.035	C00065; HMDB00187	L-Serine	9.9618e-05	C3H7NO3	-H(-)	100
H1993 EMD:H1993 Control	19	19	0.00230691	0.982574	0.993328	0.294418	0.294032	104.035	C00740; HMDB03406	D-Serine	9.9618e-05	C3H7NO3	-H(-)	100
H1993 EMD:H1993 Control	20	20	-0.256347	0.144862	0.255383	0.075671	0.0755951	108.012	C00519; HMDB00965	Hypotaurine	7.00348e-05	C2H7NO2S	-H(-)	100
H1993 EMD:H1993 Control	21	21	0.0575528	0.588104	0.7083	0.209662	0.209662	109.029	C00530; HMDB02434	Hydroquinone	0.000109085	C6H6O2	-H(-)	100
H1993 EMD:H1993 Control	22	22	-0.241178	0.00616735	0.0212003	0.00627543	0.00627543	109.041	C05130; HMDB03905	Imidazole-4-acetaldehyde	0.000161104	C5H6N2O	-H(-)	100
H1993 EMD:H1993 Control	23	23	-0.119199	0.0498969	0.115147	0.0340843	0.0340843	112.04	C03564; HMDB06875	1-Pyrroline-2-carboxylic acid	-3.72465e-05	C5H7NO2	-H(-)	100
H1993 EMD:H1993 Control	24	24	-0.138804	0.0268167	0.0672762	0.0199963	0.0199142	113.036	C00429; HMDB00076	Dihydrouracil	1.12971e-05	C4H6N2O2	-H(-)	100
H1993 EMD:H1993 Control	24	24	-0.138804	0.0268167	0.0672762	0.0199963	0.0199142	113.036	C02512; HMDB60245	L-3-Cyanoalanine	1.12971e-05	C4H6N2O2	-H(-)	100
H1993 EMD:H1993 Control	25	25	-0.0786859	0.058032	0.131168	0.0388267	0.0388267	114.056	C00148; HMDB00162	L-Proline	0.000172301	C5H9NO2	-H(-)	100
H1993 EMD:H1993 Control	25	25	-0.0786859	0.058032	0.131168	0.0388267	0.0388267	114.056	C00763; HMDB03411	D-Proline	0.000172301	C5H9NO2	-H(-)	100
H1993 EMD:H1993 Control	25	25	-0.0786859	0.058032	0.131168	0.0388267	0.0388267	114.056	C18170; HMDB12880	Acetamidopropanal	0.000172301	C5H9NO2	-H(-)	100
H1993 EMD:H1993 Control	26	26	-0.59637	1.20613e-08	3.31686e-07	9.81815e-08	9.81815e-08	115.004	C00122; HMDB00134	Fumaric acid	8.26307e-05	C4H4O4	-H(-)	100
H1993 EMD:H1993 Control	27	27	0.17257	0.0739193	0.155242	0.0459912	0.0459529	115.04	C00141; CHEBI:16530; CID:49; HMDB00019	Alpha-ketoisovaleric acid	0.000127092	C5H8O3	-H(-)	100
H1993 EMD:H1993 Control	28	28	0.0410943	0.451358	0.581829	0.172226	0.172226	115.052	C16622; HMDB60496	N,N'-Diacetylhydrazine	-0.000316004	C4H8N2O2	-H(-)	100
H1993 EMD:H1993 Control	29	29	-0.405379	0.00067055	0.00340433	0.00100771	0.00100771	116.035	C03508; HMDB06454	L-2-Amino-3-oxobutanoic acid	-9.54771e-05	C4H7NO3	-H(-)	100
H1993 EMD:H1993 Control	30	30	0.126867	0.00269074	0.0100903	0.0029868	0.0029868	116.072	C00719; HMDB00043	Betaine	2.6689e-05	C5H11NO2	-H(-)	100
H1993 EMD:H1993 Control	30	30	0.126867	0.00269074	0.0100903	0.0029868	0.0029868	116.072	C00183; HMDB00883	L-Valine	2.6689e-05	C5H11NO2	-H(-)	100
H1993 EMD:H1993 Control	31	31	-1.30168	2.26061e-08	4.97334e-07	1.47215e-07	1.47215e-07	117.019	C02170; HMDB00202	Methylmalonic acid	-4.23834e-05	C4H6O4	-H(-)	100
H1993 EMD:H1993 Control	31	31	-1.30168	2.26061e-08	4.97334e-07	1.47215e-07	1.47215e-07	117.019	C00042; HMDB00254	Succinic acid	-4.23834e-05	C4H6O4	-H(-)	100
H1993 EMD:H1993 Control	32	32	-0.0297569	0.627951	0.740085	0.219071	0.219071	118.051	C00188; HMDB00167	L-Threonine	0.000102507	C4H9NO3	-H(-)	100
H1993 EMD:H1993 Control	33	33	0.380087	0.000186829	0.00125823	0.000372447	0.000372447	118.981	C00957; HMDB01368	3-Mercaptopyruvic acid	0.000258975	C3H4O3S	-H(-)	100
H1993 EMD:H1993 Control	34	34	0.0153296	0.896625	0.924645	0.273702	0.273702	119.05	C00601; HMDB06236	Phenylacetaldehyde	-0.000117051	C8H8O	-H(-)	100
H1993 EMD:H1993 Control	35	35	-0.288421	0.00261437	0.00998534	0.00296951	0.00295573	120.996	C05823; HMDB02127	3-Mercaptolactic acid	0.000754855	C3H6O3S	-H(-)	100
H1993 EMD:H1993 Control	36	36	-0.0220201	0.70111	0.795726	0.236976	0.235541	125.035	C00178; HMDB00262	Thymine	0.000680249	C5H6N2O2	-H(-)	100
H1993 EMD:H1993 Control	36	36	-0.0220201	0.70111	0.795726	0.236976	0.235541	125.035	C02835; HMDB02024	Imidazoleacetic acid	0.000680249	C5H6N2O2	-H(-)	100
H1993 EMD:H1993 Control	37	37	0.0695858	0.381504	0.522392	0.154632	0.154632	126.056	C00450; HMDB59657	(S)-2,3,4,5-tetrahydropyridine-2-carboxylate	-0.000121991	C6H9NO2	-H(-)	100
H1993 EMD:H1993 Control	38	38	-0.149553	0.0269105	0.0672762	0.0199142	0.0199142	127.051	C00906; HMDB00079	Dihydrothymine	0.000115031	C5H8N2O2	-H(-)	100
H1993 EMD:H1993 Control	39	39	-0.390556	7.7151e-06	7.4518e-05	2.21656e-05	2.20579e-05	128.035	C01879; HMDB00267	Pyroglutamic acid	2.56967e-05	C5H7NO3	-H(-)	100
H1993 EMD:H1993 Control	39	39	-0.390556	7.7151e-06	7.4518e-05	2.21656e-05	2.20579e-05	128.035	C04281; HMDB01369	Pyrroline hydroxycarboxylic acid	2.56967e-05	C5H7NO3	-H(-)	100
H1993 EMD:H1993 Control	39	39	-0.390556	7.7151e-06	7.4518e-05	2.21656e-05	2.20579e-05	128.035	C04282; HMDB02234	1-Pyrroline-4-hydroxy-2-carboxylate	2.56967e-05	C5H7NO3	-H(-)	100
H1993 EMD:H1993 Control	40	40	-0.14626	0.000402976	0.00229279	0.000678684	0.000678684	129.019	C00490; HMDB02092	Itaconic acid	-0.000125254	C5H6O4	-H(-)	100
H1993 EMD:H1993 Control	41	41	-0.0622609	0.332564	0.473043	0.140024	0.140024	129.056	C00233; HMDB00695	Ketoleucine	0.000181753	C6H10O3	-H(-)	100
H1993 EMD:H1993 Control	41	41	-0.0622609	0.332564	0.473043	0.140024	0.140024	129.056	C06102; HMDB12882	Adipate semialdehyde	0.000181753	C6H10O3	-H(-)	100
H1993 EMD:H1993 Control	42	42	-0.237646	0.0009788	0.00463388	0.00138568	0.00137166	130.051	C01157; HMDB00725	4-Hydroxyproline	-6.67007e-05	C5H9NO3	-H(-)	100
H1993 EMD:H1993 Control	42	42	-0.237646	0.0009788	0.00463388	0.00138568	0.00137166	130.051	C00430; HMDB01149	5-Aminolevulinic acid	-6.67007e-05	C5H9NO3	-H(-)	100
H1993 EMD:H1993 Control	42	42	-0.237646	0.0009788	0.00463388	0.00138568	0.00137166	130.051	C01165; HMDB02104	L-Glutamic gamma-semialdehyde	-6.67007e-05	C5H9NO3	-H(-)	100
H1993 EMD:H1993 Control	42	42	-0.237646	0.0009788	0.00463388	0.00138568	0.00137166	130.051	C01110; HMDB06272	5-Amino-2-oxopentanoic acid	-6.67007e-05	C5H9NO3	-H(-)	100
H1993 EMD:H1993 Control	42	42	-0.237646	0.0009788	0.00463388	0.00138568	0.00137166	130.051	C05147; HMDB59659	Trans-3-hydroxy-L-proline	-6.67007e-05	C5H9NO3	-H(-)	100
H1993 EMD:H1993 Control	42	42	-0.237646	0.0009788	0.00463388	0.00138568	0.00137166	130.051	C03440; HMDB60460	cis-4-Hydroxy-D-proline	-6.67007e-05	C5H9NO3	-H(-)	100
H1993 EMD:H1993 Control	43	43	-0.126847	0.0106374	0.031972	0.00953293	0.00946395	130.087	C00407; HMDB00172	L-Isoleucine	1.68777e-05	C6H13NO2	-H(-)	100
H1993 EMD:H1993 Control	43	43	-0.126847	0.0106374	0.031972	0.00953293	0.00946395	130.087	C00123; HMDB00687	L-Leucine	1.68777e-05	C6H13NO2	-H(-)	100
H1993 EMD:H1993 Control	44	44	-0.162022	0.00336625	0.0122073	0.00361344	0.00361344	131.046	C02642; CHEBI:18261; CID:111; HMDB00026	Ureidopropionic acid	1.823e-05	C4H8N2O3	-H(-)	100
H1993 EMD:H1993 Control	44	44	-0.162022	0.00336625	0.0122073	0.00361344	0.00361344	131.046	C00152; HMDB00168	L-Asparagine	1.823e-05	C4H8N2O3	-H(-)	100
H1993 EMD:H1993 Control	45	45	-0.0810508	0.424425	0.551419	0.163224	0.163224	131.082	C00077; HMDB00214	Ornithine	0.000155288	C5H12N2O2	-H(-)	100
H1993 EMD:H1993 Control	45	45	-0.0810508	0.424425	0.551419	0.163224	0.163224	131.082	C00515; HMDB03374	D-Ornithine	0.000155288	C5H12N2O2	-H(-)	100
H1993 EMD:H1993 Control	46	46	0.554324	8.4036e-11	6.93297e-09	2.05221e-09	2.05221e-09	132.03	C00049; HMDB00191	L-Aspartic acid	3.91258e-05	C4H7NO4	-H(-)	100
H1993 EMD:H1993 Control	46	46	0.554324	8.4036e-11	6.93297e-09	2.05221e-09	2.05221e-09	132.03	C00402; HMDB06483	D-Aspartic acid	3.91258e-05	C4H7NO4	-H(-)	100
H1993 EMD:H1993 Control	47	47	-0.720645	2.72177e-10	1.73e-08	5.31738e-09	5.12093e-09	133.014	C00149; HMDB00156	L-Malic acid	1.77128e-05	C4H6O5	-H(-)	100
H1993 EMD:H1993 Control	48	48	0.281993	0.009177	0.0283029	0.00837787	0.00837787	135.045	C07086; HMDB00209	Phenylacetic acid	-0.000109084	C8H8O2	-H(-)	100
H1993 EMD:H1993 Control	48	48	0.281993	0.009177	0.0283029	0.00837787	0.00837787	135.045	C03765; HMDB03767	4-Hydroxyphenylacetaldehyde	-0.000109084	C8H8O2	-H(-)	100
H1993 EMD:H1993 Control	49	49	-0.0165839	0.822076	0.883664	0.261571	0.261571	136.041	C00108; HMDB01123	2-Aminobenzoic acid	-0.000963372	C7H7NO2	-H(-)	100
H1993 EMD:H1993 Control	50	50	0.0894016	0.468727	0.59722	0.176781	0.176781	136.077	C00483; HMDB00306	Tyramine	-1.93888e-05	C8H11NO	-H(-)	100
H1993 EMD:H1993 Control	51	51	-0.259898	0.0163101	0.0448529	0.0132768	0.0132768	136.986	C00122; HMDB00134	Fumaric acid	-6.79338e-06	C4H4O4	.Na/H-H(-)	10
H1993 EMD:H1993 Control	52	52	-0.0582492	0.271704	0.405712	0.120094	0.120094	138.021	C00870; HMDB01232	4-Nitrophenol	-0.000953867	C6H5NO3	-H(-)	100
H1993 EMD:H1993 Control	53	53	0.0160563	0.672052	0.778165	0.230343	0.230343	138.029	C00581; HMDB00128	Guanidoacetic acid	-0.000103992	C3H7N3O2	.Na/H-H(-)	10
H1993 EMD:H1993 Control	54	54	0.143089	0.00624449	0.0212441	0.00628842	0.00628842	140.012	C00346; HMDB00224	O-Phosphoethanolamine	-0.000156831	C2H8NO4P	-H(-)	100
H1993 EMD:H1993 Control	55	55	0.10381	0.189487	0.312654	0.0925478	0.0925478	142.979	C05823; HMDB02127	3-Mercaptolactic acid	-0.000854659	C3H6O3S	.Na/H-H(-)	10
H1993 EMD:H1993 Control	56	56	-0.0877507	0.0992359	0.194928	0.0577	0.0577	143.108	C06423; HMDB00482	Caprylic acid	-1.42414e-05	C8H16O2	-H(-)	100
H1993 EMD:H1993 Control	56	56	-0.0877507	0.0992359	0.194928	0.0577	0.0577	143.108	C07185; HMDB01877	Valproic acid	-1.42414e-05	C8H16O2	-H(-)	100
H1993 EMD:H1993 Control	57	57	-0.140712	0.0224369	0.0578452	0.0171226	0.0171226	144.067	C02946; HMDB03681	4-Acetamidobutanoic acid	-4.02901e-05	C6H11NO3	-H(-)	100
H1993 EMD:H1993 Control	57	57	-0.140712	0.0224369	0.0578452	0.0171226	0.0171226	144.067	C04076; HMDB59595	(S)-2-amino-6-oxohexanoate	-4.02901e-05	C6H11NO3	-H(-)	100
H1993 EMD:H1993 Control	58	58	0.362029	6.35841e-05	0.000456147	0.000135023	0.000135023	144.077	C01035; HMDB03464	4-Guanidinobutanoic acid	0.00114421	C5H11N3O2	-H(-)	79
H1993 EMD:H1993 Control	59	59	-0.622631	1.49121e-05	0.0001295	3.8333e-05	3.8333e-05	145.014	C00026; HMDB00208	Oxoglutaric acid	-9.71683e-05	C5H6O5	-H(-)	100
H1993 EMD:H1993 Control	60	60	0.357546	0.0010152	0.00463388	0.00137732	0.00137166	145.098	C00047; HMDB00182	L-Lysine	2.7732e-05	C6H14N2O2	-H(-)	100
H1993 EMD:H1993 Control	61	61	-0.0497321	0.707853	0.795726	0.235989	0.235541	145.999	C03557; HMDB11747	Ciliatine	-0.000444455	C2H8NO3P	.Na/H-H(-)	10
H1993 EMD:H1993 Control	62	62	-0.218369	9.76067e-06	8.70546e-05	2.57688e-05	2.57688e-05	146.046	C00025; HMDB00148	L-Glutamic acid	2.68629e-05	C5H9NO4	-H(-)	100
H1993 EMD:H1993 Control	62	62	-0.218369	9.76067e-06	8.70546e-05	2.57688e-05	2.57688e-05	146.046	C00217; HMDB03339	D-Glutamic acid	2.68629e-05	C5H9NO4	-H(-)	100
H1993 EMD:H1993 Control	62	62	-0.218369	9.76067e-06	8.70546e-05	2.57688e-05	2.57688e-05	146.046	C05938; HMDB06556	L-4-Hydroxyglutamate semialdehyde	2.68629e-05	C5H9NO4	-H(-)	100
H1993 EMD:H1993 Control	63	63	-0.228257	0.00102507	0.00463388	0.00137166	0.00137166	147.03	C02266; HMDB11676	D-Xylono-1,5-lactone	-0.000145139	C5H8O5	-H(-)	100
H1993 EMD:H1993 Control	63	63	-0.228257	0.00102507	0.00463388	0.00137166	0.00137166	147.03	C02630; HMDB59655	2-Hydroxyglutarate	-0.000145139	C5H8O5	-H(-)	100
H1993 EMD:H1993 Control	64	64	-0.164036	0.0146264	0.0416095	0.0123167	0.0123167	148.044	C00073; HMDB00696	L-Methionine	-8.79052e-05	C5H11NO2S	-H(-)	100
H1993 EMD:H1993 Control	65	65	-0.16456	0.118604	0.224938	0.0665833	0.0665833	149.036	C16631; HMDB60435	alpha-Fluoro-beta-ureidopropionic acid	0.000893415	C4H7FN2O3	-H(-)	25
H1993 EMD:H1993 Control	66	66	0.0362459	0.671897	0.778165	0.231101	0.230343	149.046	C00181; HMDB00098	D-Xylose	-0.000340827	C5H10O5	-H(-)	100
H1993 EMD:H1993 Control	66	66	0.0362459	0.671897	0.778165	0.231101	0.230343	149.046	C00121; HMDB00283	D-Ribose	-0.000340827	C5H10O5	-H(-)	100
H1993 EMD:H1993 Control	66	66	0.0362459	0.671897	0.778165	0.231101	0.230343	149.046	C00259; HMDB00646	L-Arabinose	-0.000340827	C5H10O5	-H(-)	100
H1993 EMD:H1993 Control	66	66	0.0362459	0.671897	0.778165	0.231101	0.230343	149.046	C00312; HMDB00751	L-Threo-2-pentulose	-0.000340827	C5H10O5	-H(-)	100
H1993 EMD:H1993 Control	66	66	0.0362459	0.671897	0.778165	0.231101	0.230343	149.046	C00310; HMDB01644	D-Xylulose	-0.000340827	C5H10O5	-H(-)	100
H1993 EMD:H1993 Control	66	66	0.0362459	0.671897	0.778165	0.231101	0.230343	149.046	C00310; HMDB03371	L-Ribulose	-0.000340827	C5H10O5	-H(-)	100
H1993 EMD:H1993 Control	67	67	-0.0817099	0.16748	0.28055	0.0830448	0.0830448	149.061	C02646; HMDB03654	4-Coumaryl alcohol	-0.000103373	C9H10O2	-H(-)	100
H1993 EMD:H1993 Control	69	68	0.402359	3.30451e-05	0.00025964	7.68555e-05	7.68555e-05	151.026	C00385; HMDB00292	Xanthine	-6.04419e-05	C5H4N4O2	-H(-)	100
H1993 EMD:H1993 Control	70	69	0.0307718	0.704134	0.795726	0.236363	0.235541	151.05	C05842; HMDB04193	N1-Methyl-2-pyridone-5-carboxamide	0.000939172	C7H8N2O2	-H(-)	100
H1993 EMD:H1993 Control	70	69	0.0307718	0.704134	0.795726	0.236363	0.235541	151.05	C05843; HMDB04194	N1-Methyl-4-pyridone-3-carboxamide	0.000939172	C7H8N2O2	-H(-)	100
H1993 EMD:H1993 Control	71	70	-0.0937489	0.144412	0.255383	0.0762512	0.0755951	151.061	C00532; HMDB01851	L-Arabitol	8.3766e-05	C5H12O5	-H(-)	100
H1993 EMD:H1993 Control	71	70	-0.0937489	0.144412	0.255383	0.0762512	0.0755951	151.061	C00379; HMDB02917	D-Xylitol	8.3766e-05	C5H12O5	-H(-)	100
H1993 EMD:H1993 Control	72	71	-0.00131755	0.984298	0.993328	0.294032	0.294032	152.035	C00632; HMDB01476	3-Hydroxyanthranilic acid	-7.22801e-05	C7H7NO3	-H(-)	100
H1993 EMD:H1993 Control	73	72	0.115727	0.385523	0.525713	0.155615	0.155615	152.044	C00300; HMDB00064	Creatine	7.60222e-05	C4H9N3O2	.Na/H-H(-)	10
H1993 EMD:H1993 Control	74	73	-0.00784055	0.719841	0.802526	0.237554	0.237554	152.072	C03758; HMDB00073	Dopamine	-8.27799e-06	C8H11NO2	-H(-)	100
H1993 EMD:H1993 Control	75	74	0.0338149	0.696102	0.795726	0.237752	0.235541	153.019	C00628; HMDB00152	Gentisic acid	0.00020453	C7H6O4	-H(-)	100
H1993 EMD:H1993 Control	76	75	-0.0144903	0.88359	0.921703	0.273137	0.272831	153.029	C02642; CHEBI:18261; CID:111; HMDB00026	Ureidopropionic acid	-0.000352473	C4H8N2O3	.Na/H-H(-)	10
H1993 EMD:H1993 Control	76	75	-0.0144903	0.88359	0.921703	0.273137	0.272831	153.029	C00152; HMDB00168	L-Asparagine	-0.000352473	C4H8N2O3	.Na/H-H(-)	10
H1993 EMD:H1993 Control	77	76	0.529419	3.9699e-08	7.70628e-07	2.28112e-07	2.28112e-07	154.012	C00049; HMDB00191	L-Aspartic acid	7.23654e-06	C4H7NO4	.Na/H-H(-)	10
H1993 EMD:H1993 Control	77	76	0.529419	3.9699e-08	7.70628e-07	2.28112e-07	2.28112e-07	154.012	C00402; HMDB06483	D-Aspartic acid	7.23654e-06	C4H7NO4	.Na/H-H(-)	10
H1993 EMD:H1993 Control	78	77	-0.000151295	0.998258	0.998258	0.295492	0.295492	154.027	C00561; HMDB60486	Mandelonitrile	0.000417756	C8H7NO	.Na/H-H(-)	10
H1993 EMD:H1993 Control	79	78	-0.216421	0.0706985	0.152606	0.0454342	0.0451725	154.062	C00135; HMDB00177	L-Histidine	-0.000123154	C6H9N3O2	-H(-)	100
H1993 EMD:H1993 Control	80	79	-1.39357	5.31502e-09	1.93122e-07	5.76871e-08	5.71655e-08	154.975	C00988; HMDB00816	Phosphoglycolic acid	-3.81854e-05	C2H5O6P	-H(-)	100
H1993 EMD:H1993 Control	81	80	-0.0720943	0.338407	0.479289	0.141873	0.141873	154.997	C00149; HMDB00156	L-Malic acid	-0.000744851	C4H6O5	.Na/H-H(-)	10
H1993 EMD:H1993 Control	82	81	-0.327945	0.222492	0.346645	0.103003	0.102609	157.027	C07086; HMDB00209	Phenylacetic acid	-0.000237163	C8H8O2	.Na/H-H(-)	10
H1993 EMD:H1993 Control	82	81	-0.327945	0.222492	0.346645	0.103003	0.102609	157.027	C03765; HMDB03767	4-Hydroxyphenylacetaldehyde	-0.000237163	C8H8O2	.Na/H-H(-)	10
H1993 EMD:H1993 Control	83	82	0.151425	0.107258	0.205786	0.0609142	0.0609142	158.046	C02918; HMDB00699	1-Methylnicotinamide	0.0002818	C7H9N2O	.Na/H-H(-)	10
H1993 EMD:H1993 Control	84	83	-0.0998654	0.150815	0.257967	0.0767291	0.0763603	158.061	C00637; HMDB01190	Indoleacetaldehyde	0.000474379	C10H9NO	-H(-)	100
H1993 EMD:H1993 Control	85	84	-0.0365396	0.731445	0.809058	0.24057	0.239487	159.03	C00322; HMDB00225	Oxoadipic acid	-0.000200281	C6H8O5	-H(-)	100
H1993 EMD:H1993 Control	86	85	0.236065	0.0685419	0.150792	0.0446356	0.0446356	159.103	C16650; HMDB13898	5-Hydroxyvalproic acid	-0.000108905	C8H16O3	-H(-)	100
H1993 EMD:H1993 Control	86	85	0.236065	0.0685419	0.150792	0.0446356	0.0446356	159.103	C16651; HMDB13899	3-Hydroxyvalproic acid	-0.000108905	C8H16O3	-H(-)	100
H1993 EMD:H1993 Control	86	85	0.236065	0.0685419	0.150792	0.0446356	0.0446356	159.103	C16649; HMDB13900	4-Hydroxyvalproic acid	-0.000108905	C8H16O3	-H(-)	100
H1993 EMD:H1993 Control	87	86	0.0421436	0.603082	0.718199	0.212673	0.212592	160.04	C05639; HMDB04077	4,6-Dihydroxyquinoline	0.000522167	C9H7NO2	-H(-)	100
H1993 EMD:H1993 Control	88	87	-0.0734607	0.173729	0.289549	0.0857086	0.0857086	160.062	C00956; HMDB00510	Aminoadipic acid	-0.00013843	C6H11NO4	-H(-)	100
H1993 EMD:H1993 Control	89	88	-0.0137068	0.911187	0.936734	0.27728	0.27728	161.994	C00346; HMDB00224	O-Phosphoethanolamine	-0.000234291	C2H8NO4P	.Na/H-H(-)	10
H1993 EMD:H1993 Control	90	89	-0.0973692	0.404773	0.538609	0.159432	0.159432	163.061	C01019; HMDB00174	L-Fucose	-6.75681e-05	C6H12O5	-H(-)	100
H1993 EMD:H1993 Control	91	90	-0.0151556	0.751353	0.823742	0.243834	0.243834	164.072	C00079; HMDB00159	L-Phenylalanine	2.95879e-05	C9H11NO2	-H(-)	100
H1993 EMD:H1993 Control	92	91	-0.0280644	0.565776	0.686419	0.203185	0.203185	166.049	C02946; HMDB03681	4-Acetamidobutanoic acid	-0.000771506	C6H11NO3	.Na/H-H(-)	10
H1993 EMD:H1993 Control	92	91	-0.0280644	0.565776	0.686419	0.203185	0.203185	166.049	C04076; HMDB59595	(S)-2-amino-6-oxohexanoate	-0.000771506	C6H11NO3	.Na/H-H(-)	10
H1993 EMD:H1993 Control	93	92	-0.0540407	0.498454	0.618382	0.183046	0.183046	166.059	C01035; HMDB03464	4-Guanidinobutanoic acid	0.000936449	C5H11N3O2	.Na/H-H(-)	10
H1993 EMD:H1993 Control	94	93	-0.519779	0.0140625	0.0403534	0.0119449	0.0119449	166.975	C00074; HMDB00263	Phosphoenolpyruvic acid	-0.000322099	C3H5O6P	-H(-)	100
H1993 EMD:H1993 Control	95	94	-0.0970406	0.459253	0.587417	0.17388	0.17388	167.023	C00366; HMDB00289	Uric acid	-0.00189202	C5H4N4O3	-H(-)	24
H1993 EMD:H1993 Control	96	95	-0.11466	0.145491	0.255383	0.0755951	0.0755951	167.044	C00064; HMDB00641	L-Glutamine	-0.000258977	C5H10N2O3	.Na/H-H(-)	10
H1993 EMD:H1993 Control	96	95	-0.11466	0.145491	0.255383	0.0755951	0.0755951	167.044	C05100; HMDB02031	Ureidoisobutyric acid	-0.000258977	C5H10N2O3	.Na/H-H(-)	10
H1993 EMD:H1993 Control	96	95	-0.11466	0.145491	0.255383	0.0755951	0.0755951	167.044	C00819; HMDB03423	D-Glutamine	-0.000258977	C5H10N2O3	.Na/H-H(-)	10
H1993 EMD:H1993 Control	97	96	0.0990883	0.120476	0.227183	0.0672479	0.0672479	167.083	C00534; HMDB01431	Pyridoxamine	-3.79706e-05	C8H12N2O2	-H(-)	100
H1993 EMD:H1993 Control	98	97	0.00799603	0.935158	0.949545	0.281072	0.281072	167.997	C00506; HMDB02757	Cysteic acid	0.000221778	C3H7NO5S	-H(-)	100
H1993 EMD:H1993 Control	99	98	-0.210713	0.000435614	0.00243648	0.000721217	0.000721217	168.028	C00025; HMDB00148	L-Glutamic acid	-7.38003e-05	C5H9NO4	.Na/H-H(-)	10
H1993 EMD:H1993 Control	99	98	-0.210713	0.000435614	0.00243648	0.000721217	0.000721217	168.028	C00217; HMDB03339	D-Glutamic acid	-7.38003e-05	C5H9NO4	.Na/H-H(-)	10
H1993 EMD:H1993 Control	99	98	-0.210713	0.000435614	0.00243648	0.000721217	0.000721217	168.028	C05938; HMDB06556	L-4-Hydroxyglutamate semialdehyde	-7.38003e-05	C5H9NO4	.Na/H-H(-)	10
H1993 EMD:H1993 Control	100	99	-0.281033	4.94306e-06	5.09753e-05	1.50891e-05	1.50891e-05	168.067	C00547; HMDB00216	Norepinephrine	-0.000360061	C8H11NO3	-H(-)	100
H1993 EMD:H1993 Control	100	99	-0.281033	4.94306e-06	5.09753e-05	1.50891e-05	1.50891e-05	168.067	C00314; HMDB00239	Pyridoxine	-0.000360061	C8H11NO3	-H(-)	100
H1993 EMD:H1993 Control	101	100	-0.0587904	0.331135	0.473043	0.140026	0.140024	170.024	C00073; HMDB00696	L-Methionine	0.00135595	C5H11NO2S	.Na/H-H(-)	6
H1993 EMD:H1993 Control	102	101	0.62382	3.587e-06	4.22753e-05	1.25138e-05	1.25138e-05	171.006	C00093; HMDB00126	Glycerol 3-phosphate	2.44923e-05	C3H9O6P	-H(-)	100
H1993 EMD:H1993 Control	103	102	-0.646908	0.0118218	0.0345237	0.0102193	0.0102193	171.028	C00181; HMDB00098	D-Xylose	-0.00057678	C5H10O5	.Na/H-H(-)	10
H1993 EMD:H1993 Control	103	102	-0.646908	0.0118218	0.0345237	0.0102193	0.0102193	171.028	C00121; HMDB00283	D-Ribose	-0.00057678	C5H10O5	.Na/H-H(-)	10
H1993 EMD:H1993 Control	103	102	-0.646908	0.0118218	0.0345237	0.0102193	0.0102193	171.028	C00259; HMDB00646	L-Arabinose	-0.00057678	C5H10O5	.Na/H-H(-)	10
H1993 EMD:H1993 Control	103	102	-0.646908	0.0118218	0.0345237	0.0102193	0.0102193	171.028	C00312; HMDB00751	L-Threo-2-pentulose	-0.00057678	C5H10O5	.Na/H-H(-)	10
H1993 EMD:H1993 Control	103	102	-0.646908	0.0118218	0.0345237	0.0102193	0.0102193	171.028	C00310; HMDB01644	D-Xylulose	-0.00057678	C5H10O5	.Na/H-H(-)	10
H1993 EMD:H1993 Control	103	102	-0.646908	0.0118218	0.0345237	0.0102193	0.0102193	171.028	C00310; HMDB03371	L-Ribulose	-0.00057678	C5H10O5	.Na/H-H(-)	10
H1993 EMD:H1993 Control	104	103	-0.345991	0.0111708	0.0332105	0.00983055	0.00983055	172.991	C00850; HMDB60015	Phenol sulphate	9.82513e-05	C6H6O4S	-H(-)	100
H1993 EMD:H1993 Control	105	104	-0.0939941	0.318367	0.456787	0.135212	0.135212	173.009	C00417; HMDB00072	cis-Aconitic acid	-8.52249e-05	C6H6O6	-H(-)	100
H1993 EMD:H1993 Control	106	105	-0.0947449	0.357431	0.497689	0.14732	0.14732	173.104	C00062; HMDB00517	L-Arginine	0.000138874	C6H14N4O2	-H(-)	100
H1993 EMD:H1993 Control	107	106	-0.116439	0.0254503	0.0646046	0.0191234	0.0191234	174.041	C01042; HMDB00812	N-Acetyl-L-aspartic acid	-7.57177e-05	C6H9NO5	-H(-)	100
H1993 EMD:H1993 Control	107	106	-0.116439	0.0254503	0.0646046	0.0191234	0.0191234	174.041	C01045; HMDB03470	N-Formyl-L-glutamic acid	-7.57177e-05	C6H9NO5	-H(-)	100
H1993 EMD:H1993 Control	108	107	-0.274029	0.0201826	0.0528592	0.0156467	0.0156467	175.025	C00072; HMDB00044	Ascorbic acid	-9.54815e-05	C6H8O6	-H(-)	100
H1993 EMD:H1993 Control	108	107	-0.274029	0.0201826	0.0528592	0.0156467	0.0156467	175.025	C02670; HMDB06355	D-Glucurono-6,3-lactone	-9.54815e-05	C6H8O6	-H(-)	100
H1993 EMD:H1993 Control	109	108	-0.00667491	0.8508	0.904084	0.268091	0.267615	177.034	C01419; HMDB00078	Cysteinylglycine	0.00012525	C5H10N2O3S	-H(-)	100
H1993 EMD:H1993 Control	110	109	-0.102469	0.033341	0.080901	0.0239473	0.0239473	177.04	C00198; HMDB00150	Gluconolactone	0.000357089	C6H10O6	-H(-)	100
H1993 EMD:H1993 Control	110	109	-0.102469	0.033341	0.080901	0.0239473	0.0239473	177.04	C01040; HMDB03466	L-Gulonolactone	0.000357089	C6H10O6	-H(-)	100
H1993 EMD:H1993 Control	111	110	-0.300802	0.316137	0.455568	0.134852	0.134852	178.072	C00329; HMDB01514	Glucosamine	-9.91097e-07	C6H13NO5	-H(-)	100
H1993 EMD:H1993 Control	112	111	0.133843	0.0885844	0.176101	0.0521273	0.0521273	179.036	C01179; HMDB00707	4-Hydroxyphenylpyruvic acid	-0.000997333	C9H8O4	-H(-)	100
H1993 EMD:H1993 Control	112	111	0.133843	0.0885844	0.176101	0.0521273	0.0521273	179.036	C05350; HMDB06915	2-Hydroxy-3-(4-hydroxyphenyl)propenoic acid	-0.000997333	C9H8O4	-H(-)	100
H1993 EMD:H1993 Control	113	112	-0.0586206	0.351492	0.493585	0.146105	0.146105	180.066	C00082; HMDB00158	L-Tyrosine	0.000279781	C9H11NO3	-H(-)	100
H1993 EMD:H1993 Control	114	113	0.0301695	0.362467	0.50258	0.148767	0.148767	181.012	C00322; HMDB00225	Oxoadipic acid	-0.000201122	C6H8O5	.Na/H-H(-)	10
H1993 EMD:H1993 Control	115	114	-0.109687	0.0743502	0.155242	0.0459665	0.0459529	181.051	C05582; HMDB00118	Homovanillic acid	-0.000524286	C9H10O4	-H(-)	100
H1993 EMD:H1993 Control	115	114	-0.109687	0.0743502	0.155242	0.0459665	0.0459529	181.051	C05583; HMDB04061	3-Methoxy-4-hydroxyphenylglycolaldehyde	-0.000524286	C9H10O4	-H(-)	100
H1993 EMD:H1993 Control	116	115	-0.180112	0.0811997	0.164392	0.0486613	0.0486613	181.072	C01697; HMDB00107	Galactitol	2.64789e-05	C6H14O6	-H(-)	100
H1993 EMD:H1993 Control	116	115	-0.180112	0.0811997	0.164392	0.0486613	0.0486613	181.072	C00794; HMDB00247	Sorbitol	2.64789e-05	C6H14O6	-H(-)	100
H1993 EMD:H1993 Control	117	116	-0.054269	0.487258	0.611388	0.180975	0.180975	182.046	C00847; CHEBI:17405; CID:6723; HMDB00017	4-Pyridoxic acid	-0.000119439	C8H9NO4	-H(-)	100
H1993 EMD:H1993 Control	118	117	-0.486332	0.000236731	0.00150233	0.000444701	0.000444701	182.97	C03232; HMDB01024	Phosphohydroxypyruvic acid	-0.00021446	C3H5O7P	-H(-)	100
H1993 EMD:H1993 Control	119	118	0.182738	0.208559	0.334697	0.0993785	0.0990727	183.066	C05594; HMDB01490	Vanylglycol	-0.000145323	C9H12O4	-H(-)	100
H1993 EMD:H1993 Control	119	118	0.182738	0.208559	0.334697	0.0993785	0.0990727	183.066	C00588; HMDB01565	Phosphorylcholine	0.000163677	C5H15NO4P	-H(-)	100
H1993 EMD:H1993 Control	120	119	-0.341573	0.000140256	0.000964257	0.000285427	0.000285427	184.002	C01005; HMDB00272	Phosphoserine	-0.000244727	C3H8NO6P	-H(-)	100
H1993 EMD:H1993 Control	120	119	-0.341573	0.000140256	0.000964257	0.000285427	0.000285427	184.002	C01005; HMDB01721	DL-O-Phosphoserine	-0.000244727	C3H8NO6P	-H(-)	100
H1993 EMD:H1993 Control	121	120	-0.234086	0.0374025	0.0900936	0.0266684	0.0266684	184.025	C04409; HMDB01330	2-Amino-3-carboxymuconic acid semialdehyde	0.000184802	C7H7NO5	-H(-)	100
H1993 EMD:H1993 Control	122	121	-0.201918	0.041662	0.0989187	0.0294902	0.0292807	184.986	C00631; HMDB03391	2-Phospho-D-glyceric acid	-9.889e-05	C3H7O7P	-H(-)	100
H1993 EMD:H1993 Control	122	121	-0.201918	0.041662	0.0989187	0.0294902	0.0292807	184.986	C00197; HMDB60180	(2R)-2-Hydroxy-3-(phosphonatooxy)propanoate	-9.889e-05	C3H7O7P	-H(-)	100
H1993 EMD:H1993 Control	123	122	0.12529	0.0150898	0.0422002	0.0124916	0.0124916	185.021	C00166; HMDB00205	Phenylpyruvic acid	0.000886008	C9H8O3	.Na/H-H(-)	10
H1993 EMD:H1993 Control	123	122	0.12529	0.0150898	0.0422002	0.0124916	0.0124916	185.021	C02763; HMDB12225	Enol-phenylpyruvate	0.000886008	C9H8O3	.Na/H-H(-)	10
H1993 EMD:H1993 Control	123	122	0.12529	0.0150898	0.0422002	0.0124916	0.0124916	185.021	C05838; HMDB41592	Coumaric acid	0.000886008	C9H8O3	.Na/H-H(-)	10
H1993 EMD:H1993 Control	124	123	-0.425043	0.048923	0.113694	0.0336543	0.0336543	186.017	C05653; HMDB04089	Formylanthranilic acid	0.000221529	C8H7NO3	.Na/H-H(-)	10
H1993 EMD:H1993 Control	125	124	0.143784	0.26026	0.39039	0.115558	0.115558	186.161	C00612; HMDB01276	N1-Acetylspermidine	0.000551009	C9H21N3O	-H(-)	100
H1993 EMD:H1993 Control	126	125	-0.172985	0.159994	0.269378	0.0797379	0.0797379	187.025	C16353; HMDB01991	7-Methylxanthine	-0.000856665	C6H6N4O2	.Na/H-H(-)	10
H1993 EMD:H1993 Control	127	126	-0.134	0.148957	0.257967	0.0765814	0.0763603	187.038	C05581; HMDB05175	Homovanillin	-0.000482781	C9H10O3	.Na/H-H(-)	10
H1993 EMD:H1993 Control	128	127	-0.335175	0.000367322	0.00216458	0.000640731	0.000640731	188.056	C00624; HMDB01138	N-Acetylglutamic acid	1.73352e-05	C7H11NO5	-H(-)	100
H1993 EMD:H1993 Control	129	128	-0.576377	0.0026325	0.00998534	0.00295573	0.00295573	188.957	C00074; HMDB00263	Phosphoenolpyruvic acid	-6.4838e-05	C3H5O6P	.Na/H-H(-)	10
H1993 EMD:H1993 Control	130	129	-0.254274	0.00607263	0.0210944	0.0062441	0.0062441	189.005	C05379; HMDB03974	Oxalosuccinic acid	-0.000527603	C6H6O7	-H(-)	100
H1993 EMD:H1993 Control	131	130	0.0655703	0.506307	0.623438	0.184542	0.184542	189.092	C03885; HMDB32488	Prenyl benzoate	-0.00019003	C12H14O2	-H(-)	100
H1993 EMD:H1993 Control	132	131	-0.0786904	0.41092	0.543113	0.161204	0.160765	190.973	C00111; HMDB01473	Dihydroxyacetone phosphate	-0.000525126	C3H7O6P	.Na/H-H(-)	10
H1993 EMD:H1993 Control	133	132	0.468544	0.0012634	0.00548582	0.00162384	0.00162384	192.989	C00093; HMDB00126	Glycerol 3-phosphate	-0.000471746	C3H9O6P	.Na/H-H(-)	10
H1993 EMD:H1993 Control	134	133	-0.0901019	0.00896042	0.0278956	0.00825732	0.00825732	193.035	C00191; HMDB00127	D-Glucuronic acid	0.000252042	C6H10O7	-H(-)	100
H1993 EMD:H1993 Control	134	133	-0.0901019	0.00896042	0.0278956	0.00825732	0.00825732	193.035	C06472; HMDB02704	Iduronic acid	0.000252042	C6H10O7	-H(-)	100
H1993 EMD:H1993 Control	134	133	-0.0901019	0.00896042	0.0278956	0.00825732	0.00825732	193.035	C00618; HMDB06334	3-Dehydro-L-gulonate	0.000252042	C6H10O7	-H(-)	100
H1993 EMD:H1993 Control	135	134	-0.0126247	0.88021	0.921703	0.272956	0.272831	195.086	C00062; HMDB00517	L-Arginine	0.00016097	C6H14N4O2	.Na/H-H(-)	10
H1993 EMD:H1993 Control	136	135	-0.125158	0.100751	0.195576	0.057892	0.057892	196.023	C01042; HMDB00812	N-Acetyl-L-aspartic acid	-0.000367373	C6H9NO5	.Na/H-H(-)	10
H1993 EMD:H1993 Control	136	135	-0.125158	0.100751	0.195576	0.057892	0.057892	196.023	C01045; HMDB03470	N-Formyl-L-glutamic acid	-0.000367373	C6H9NO5	.Na/H-H(-)	10
H1993 EMD:H1993 Control	137	136	0.116034	0.109975	0.209779	0.0620962	0.0620962	196.038	C00954; HMDB00197	Indoleacetic acid	0.000270941	C10H9NO2	.Na/H-H(-)	10
H1993 EMD:H1993 Control	137	136	0.116034	0.109975	0.209779	0.0620962	0.0620962	196.038	C05634; HMDB04073	5-Hydroxyindoleacetaldehyde	0.000270941	C10H9NO2	.Na/H-H(-)	10
H1993 EMD:H1993 Control	138	137	0.162876	0.0712782	0.152739	0.0452119	0.0452119	196.985	C03372; HMDB11750	Dihydroxyacetone Phosphate Acyl Ester	0.00081186	C4H7O7P	-H(-)	100
H1993 EMD:H1993 Control	139	138	0.0986616	0.380909	0.522392	0.155034	0.154632	197.046	C05584; HMDB00291	Vanillylmandelic acid	-0.000747777	C9H10O5	-H(-)	100
H1993 EMD:H1993 Control	140	139	-0.00931207	0.932768	0.949545	0.281219	0.281072	197.071	C00780; HMDB00259	Serotonin	-0.000976372	C10H12N2O	.Na/H-H(-)	10
H1993 EMD:H1993 Control	141	140	0.480777	0.0210653	0.0547365	0.0162024	0.0162024	198.016	C12215; HMDB60483	Iminoerythrose 4-phosphate	0.00109248	C4H10NO6P	-H(-)	86
H1993 EMD:H1993 Control	142	141	0.213835	0.00238689	0.00949006	0.00280913	0.00280913	198.089	C06114; HMDB60477	gamma-Glutamyl-beta-aminopropiononitrile	-9.80293e-05	C8H13N3O3	-H(-)	100
H1993 EMD:H1993 Control	143	142	-0.0426818	0.221926	0.346645	0.10323	0.102609	199.001	C00279; HMDB01321	D-Erythrose 4-phosphate	-0.000113381	C4H9O7P	-H(-)	100
H1993 EMD:H1993 Control	144	143	-0.0755855	0.077961	0.158809	0.0470088	0.0470088	199.017	C01419; HMDB00078	Cysteinylglycine	-0.00118791	C5H10N2O3S	.Na/H-H(-)	7
H1993 EMD:H1993 Control	145	144	0.179627	0.416984	0.548226	0.162279	0.162279	199.17	C02679; HMDB00638	Dodecanoic acid	-8.81831e-05	C12H24O2	-H(-)	100
H1993 EMD:H1993 Control	146	145	0.194744	0.474781	0.602607	0.178376	0.178376	201.027	C12248; HMDB59663	5-hydroxy-2-oxo-4-ureido-2,5-dihydro-1H-imidazole-5-carboxylate	-3.62741e-06	C5H6N4O5	-H(-)	100
H1993 EMD:H1993 Control	147	146	-0.140448	0.223394	0.346645	0.102933	0.102609	201.04	C13747; HMDB01860	Paraxanthine	-0.000256391	C7H8N4O2	.Na/H-H(-)	10
H1993 EMD:H1993 Control	147	146	-0.140448	0.223394	0.346645	0.102933	0.102609	201.04	C07480; HMDB02825	Theobromine	-0.000256391	C7H8N4O2	.Na/H-H(-)	10
H1993 EMD:H1993 Control	148	147	-0.0451648	0.505389	0.623438	0.184898	0.184542	202.049	C00082; HMDB00158	L-Tyrosine	-0.000325206	C9H11NO3	.Na/H-H(-)	10
H1993 EMD:H1993 Control	149	148	-0.774505	3.54404e-05	0.000271984	8.05093e-05	8.05093e-05	202.109	C02571; HMDB00201	L-Acetylcarnitine	-0.00012721	C9H17NO4	-H(-)	100
H1993 EMD:H1993 Control	150	149	0.0275422	0.607205	0.718199	0.212592	0.212592	203.055	C01697; HMDB00107	Galactitol	-0.000950868	C6H14O6	.Na/H-H(-)	10
H1993 EMD:H1993 Control	150	149	0.0275422	0.607205	0.718199	0.212592	0.212592	203.055	C00794; HMDB00247	Sorbitol	-0.000950868	C6H14O6	.Na/H-H(-)	10
H1993 EMD:H1993 Control	151	150	0.0112956	0.85203	0.904084	0.267615	0.267615	203.083	C00078; HMDB00929	L-Tryptophan	3.72142e-05	C11H12N2O2	-H(-)	100
H1993 EMD:H1993 Control	152	151	-0.168767	0.284726	0.419462	0.124164	0.124164	204.031	C02470; HMDB00881	Xanthurenic acid	-0.000603888	C10H7NO4	-H(-)	100
H1993 EMD:H1993 Control	153	152	-0.29218	0.0727351	0.153863	0.0455445	0.0455445	204.052	C00248; HMDB00962	Lipoamide	0.000147923	C8H15NOS2	-H(-)	100
H1993 EMD:H1993 Control	154	153	-0.278098	0.0106573	0.031972	0.00946395	0.00946395	206.967	C00631; HMDB03391	2-Phospho-D-glyceric acid	0.00072374	C3H7O7P	.Na/H-H(-)	10
H1993 EMD:H1993 Control	154	153	-0.278098	0.0106573	0.031972	0.00946395	0.00946395	206.967	C00197; HMDB60180	(2R)-2-Hydroxy-3-(phosphonatooxy)propanoate	0.00072374	C3H7O7P	.Na/H-H(-)	10
H1993 EMD:H1993 Control	155	154	-0.0668065	0.399476	0.537893	0.159273	0.15922	208.142	C00612; HMDB01276	N1-Acetylspermidine	0.000836162	C9H21N3O	.Na/H-H(-)	10
H1993 EMD:H1993 Control	156	155	0.114559	0.485161	0.61108	0.180884	0.180884	209.083	C02325; HMDB13070	Sinapyl alcohol	-0.00156586	C11H14O4	-H(-)	40
H1993 EMD:H1993 Control	157	156	0.195422	2.76812e-05	0.0002228	6.59505e-05	6.59505e-05	210.029	C02305; HMDB01511	Phosphocreatine	-0.000432295	C4H10N3O5P	-H(-)	100
H1993 EMD:H1993 Control	158	157	-0.0433708	0.395887	0.537624	0.159141	0.159141	210.037	C00624; HMDB01138	N-Acetylglutamic acid	0.000888218	C7H11NO5	.Na/H-H(-)	10
H1993 EMD:H1993 Control	159	158	-0.484686	0.00821865	0.0263316	0.00779435	0.00779435	212.033	C05635; HMDB00763	5-Hydroxyindoleacetic acid	-5.25706e-05	C10H9NO3	.Na/H-H(-)	10
H1993 EMD:H1993 Control	159	158	-0.484686	0.00821865	0.0263316	0.00779435	0.00779435	212.033	C16596; HMDB60400	5-Phenyl-1,3-oxazinane-2,4-dione	-5.25706e-05	C10H9NO3	.Na/H-H(-)	10
H1993 EMD:H1993 Control	160	159	-0.142896	0.0170483	0.0464953	0.013763	0.013763	213.001	C00158; HMDB00094	Citric acid	0.000397775	C6H8O7	.Na/H-H(-)	10
H1993 EMD:H1993 Control	160	159	-0.142896	0.0170483	0.0464953	0.013763	0.013763	213.001	C00311; HMDB00193	Isocitric acid	0.000397775	C6H8O7	.Na/H-H(-)	10
H1993 EMD:H1993 Control	161	160	0.645953	2.19517e-06	2.78618e-05	8.2473e-06	8.2473e-06	214.049	C01233; HMDB00114	Glycerylphosphorylethanolamine	-5.90835e-05	C5H14NO6P	-H(-)	100
H1993 EMD:H1993 Control	162	161	0.0287854	0.130025	0.239711	0.0709561	0.0709561	215.017	C00191; HMDB00127	D-Glucuronic acid	0.000364958	C6H10O7	.Na/H-H(-)	10
H1993 EMD:H1993 Control	162	161	0.0287854	0.130025	0.239711	0.0709561	0.0709561	215.017	C06472; HMDB02704	Iduronic acid	0.000364958	C6H10O7	.Na/H-H(-)	10
H1993 EMD:H1993 Control	162	161	0.0287854	0.130025	0.239711	0.0709561	0.0709561	215.017	C00618; HMDB06334	3-Dehydro-L-gulonate	0.000364958	C6H10O7	.Na/H-H(-)	10
H1993 EMD:H1993 Control	163	162	-0.532483	1.05213e-11	1.15734e-09	3.42581e-10	3.42581e-10	217.083	C03740; HMDB06248	5-L-Glutamyl-L-alanine	-0.000291694	C8H14N2O5	-H(-)	100
H1993 EMD:H1993 Control	164	163	-0.177108	0.0246005	0.0629316	0.0186282	0.0186282	218.103	C00864; HMDB00210	Pantothenic acid	7.01574e-05	C9H17NO5	-H(-)	100
H1993 EMD:H1993 Control	165	164	0.148624	0.000614656	0.00316932	0.000938142	0.000938142	218.967	C03372; HMDB11750	Dihydroxyacetone Phosphate Acyl Ester	0.000506201	C4H7O7P	.Na/H-H(-)	10
H1993 EMD:H1993 Control	166	165	-0.265867	0.150872	0.257967	0.0763603	0.0763603	220.083	C01074; HMDB00212	N-Acetylgalactosamine	-0.000300554	C8H15NO6	-H(-)	100
H1993 EMD:H1993 Control	166	165	-0.265867	0.150872	0.257967	0.0763603	0.0763603	220.083	C00140; HMDB00215	N-Acetyl-D-glucosamine	-0.000300554	C8H15NO6	-H(-)	100
H1993 EMD:H1993 Control	166	165	-0.265867	0.150872	0.257967	0.0763603	0.0763603	220.083	C00645; HMDB01129	N-Acetylmannosamine	-0.000300554	C8H15NO6	-H(-)	100
H1993 EMD:H1993 Control	167	166	-0.257532	2.96735e-06	3.62677e-05	1.07355e-05	1.07355e-05	221.06	C02291; HMDB00099	L-Cystathionine	-3.70654e-05	C7H14N2O4S	-H(-)	100
H1993 EMD:H1993 Control	168	167	0.155431	0.0692212	0.151278	0.0447794	0.0447794	223.009	C12248; HMDB59663	5-hydroxy-2-oxo-4-ureido-2,5-dihydro-1H-imidazole-5-carboxylate	-0.000751158	C5H6N4O5	.Na/H-H(-)	10
H1993 EMD:H1993 Control	169	168	-0.359385	0.00197369	0.00829181	0.00247172	0.00245444	226.011	C03287; HMDB01228	L-Glutamic acid 5-phosphate	0.000969502	C5H10NO7P	-H(-)	100
H1993 EMD:H1993 Control	170	169	-0.658086	0.0005467	0.00290986	0.000861339	0.000861339	226.035	C00248; HMDB00962	Lipoamide	-0.000527749	C8H15NOS2	.Na/H-H(-)	10
H1993 EMD:H1993 Control	171	170	0.488396	1.7559e-06	2.41437e-05	7.1467e-06	7.1467e-06	226.049	C05660; HMDB04096	5-Methoxyindoleacetate	-1.41186e-05	C11H11NO3	.Na/H-H(-)	10
H1993 EMD:H1993 Control	172	171	-0.166638	0.0010698	0.00477072	0.00141217	0.00141217	226.084	C00881; CHEBI:15698; CID:13711; HMDB00014	Deoxycytidine	-0.000832974	C9H13N3O4	-H(-)	100
H1993 EMD:H1993 Control	173	172	-0.15112	0.314636	0.455395	0.1348	0.1348	227.201	C06424; HMDB00806	Myristic acid	0.000227985	C14H28O2	-H(-)	100
H1993 EMD:H1993 Control	174	173	-0.673915	0.0147913	0.041719	0.0123491	0.0123491	228.028	C03090; HMDB01128	5-Phosphoribosylamine	-0.000423864	C5H12NO7P	-H(-)	100
H1993 EMD:H1993 Control	175	174	-0.487135	0.0155041	0.0429946	0.0127267	0.0127267	228.049	C00579; HMDB00985	Dihydrolipoamide	0.000817795	C8H17NOS2	.Na/H-H(-)	10
H1993 EMD:H1993 Control	176	175	-1.06608	1.18745e-09	5.598e-08	1.65705e-08	1.65705e-08	229.012	C00199; HMDB00618	D-Ribulose 5-phosphate	6.34917e-05	C5H11O8P	-H(-)	100
H1993 EMD:H1993 Control	176	175	-1.06608	1.18745e-09	5.598e-08	1.65705e-08	1.65705e-08	229.012	C00231; HMDB00868	Xylulose 5-phosphate	6.34917e-05	C5H11O8P	-H(-)	100
H1993 EMD:H1993 Control	176	175	-1.06608	1.18745e-09	5.598e-08	1.65705e-08	1.65705e-08	229.012	C00620; HMDB01489	Ribose 1-phosphate	6.34917e-05	C5H11O8P	-H(-)	100
H1993 EMD:H1993 Control	176	175	-1.06608	1.18745e-09	5.598e-08	1.65705e-08	1.65705e-08	229.012	C00117; HMDB01548	D-Ribose 5-phosphate	6.34917e-05	C5H11O8P	-H(-)	100
H1993 EMD:H1993 Control	177	176	0.294265	0.138992	0.250641	0.0741915	0.0741915	229.059	C00328; HMDB00684	L-Kynurenine	7.96578e-05	C10H12N2O3	.Na/H-H(-)	10
H1993 EMD:H1993 Control	177	176	0.294265	0.138992	0.250641	0.0741915	0.0741915	229.059	C05647; HMDB12948	Formyl-5-hydroxykynurenamine	7.96578e-05	C10H12N2O3	.Na/H-H(-)	10
H1993 EMD:H1993 Control	178	177	0.24925	4.12094e-05	0.000302202	8.94541e-05	8.94541e-05	232.01	C02305; HMDB01511	Phosphocreatine	4.23081e-05	C4H10N3O5P	.Na/H-H(-)	10
H1993 EMD:H1993 Control	179	178	0.600564	3.75612e-06	4.27421e-05	1.2652e-05	1.2652e-05	236.03	C01233; HMDB00114	Glycerylphosphorylethanolamine	0.000228689	C5H14NO6P	.Na/H-H(-)	10
H1993 EMD:H1993 Control	180	179	-0.138348	0.209946	0.334697	0.0990727	0.0990727	236.077	C03684; HMDB01195	Dyspropterin	0.00192068	C9H11N5O3	-H(-)	23
H1993 EMD:H1993 Control	181	180	-0.251007	0.133988	0.245556	0.0727128	0.0726863	238.095	C04244; HMDB02065	6-Lactoyltetrahydropterin	-0.0002251	C9H13N5O3	-H(-)	100
H1993 EMD:H1993 Control	181	180	-0.251007	0.133988	0.245556	0.0727128	0.0726863	238.095	C00268; HMDB02215	4a-Carbinolamine tetrahydrobiopterin	-0.0002251	C9H13N5O3	-H(-)	100
H1993 EMD:H1993 Control	182	181	-0.0755733	0.59663	0.714924	0.211928	0.211623	239.114	C01262; HMDB00194	Anserine	0.000764231	C10H16N4O3	-H(-)	100
H1993 EMD:H1993 Control	182	181	-0.0755733	0.59663	0.714924	0.211928	0.211623	239.114	C00884; HMDB00745	Homocarnosine	0.000764231	C10H16N4O3	-H(-)	100
H1993 EMD:H1993 Control	183	182	0.446371	0.00189425	0.00811821	0.00240305	0.00240305	239.238	C00517; HMDB01551	Palmitaldehyde	6.7936e-05	C16H32O	-H(-)	100
H1993 EMD:H1993 Control	184	183	0.188156	0.00226783	0.0092393	0.0027349	0.0027349	241.059	C03366; HMDB59600	5-phosphonooxy-L-lysine	0.00083234	C6H15N2O6P	-H(-)	100
H1993 EMD:H1993 Control	185	184	0.0432984	0.701119	0.795726	0.236162	0.235541	241.083	C00214; HMDB00273	Thymidine	-0.000235654	C10H14N2O5	-H(-)	100
H1993 EMD:H1993 Control	186	185	0.298012	0.0757395	0.155242	0.0459529	0.0459529	243.062	C00299; HMDB00296	Uridine	0.000250795	C9H12N2O6	-H(-)	100
H1993 EMD:H1993 Control	187	186	-0.495715	0.00702427	0.0229506	0.00679355	0.00679355	244.023	C05645; HMDB04083	4-(2-Amino-3-hydroxyphenyl)-2,4-dioxobutanoic acid	-0.000190035	C10H9NO5	.Na/H-H(-)	10
H1993 EMD:H1993 Control	188	187	0.00677661	0.885393	0.921703	0.272831	0.272831	246.098	C01594; HMDB33699	Linamarin	-6.6573e-05	C10H17NO6	-H(-)	100
H1993 EMD:H1993 Control	189	188	-0.293554	0.0042248	0.0149912	0.00443751	0.00443751	247.047	C00647; HMDB01555	Pyridoxamine 5'-phosphate	0.00161953	C8H13N2O5P	-H(-)	37
H1993 EMD:H1993 Control	190	189	0.212602	0.143457	0.255383	0.0761588	0.0755951	247.082	C00386; HMDB00033	Carnosine	-0.000486005	C9H14N4O3	.Na/H-H(-)	10
H1993 EMD:H1993 Control	191	190	-0.0553729	0.597936	0.714924	0.211623	0.211623	248.033	C00627; HMDB01319	Pyridoxine 5'-phosphate	3.0081e-05	C8H12NO6P	-H(-)	100
H1993 EMD:H1993 Control	192	191	0.159212	0.159314	0.269378	0.0798063	0.0797379	249.113	C00399; HMDB02012	Ubiquinone-1	0.000638921	C14H18O4	-H(-)	100
H1993 EMD:H1993 Control	193	192	0.00762943	0.917961	0.940768	0.278474	0.278474	253.05	C05844; HMDB04195	5-L-Glutamyl-taurine	0.000151924	C7H14N2O6S	-H(-)	100
H1993 EMD:H1993 Control	194	193	0.0380938	0.750029	0.823742	0.244216	0.243834	253.096	C01598; HMDB01389	Melatonin	-0.000523372	C13H16N2O2	.Na/H-H(-)	10
H1993 EMD:H1993 Control	195	194	-0.242587	0.147817	0.257967	0.0763973	0.0763603	255.074	C05841; HMDB06809	Nicotinate D-ribonucleoside	0.000799925	C11H14NO6	-H(-)	100
H1993 EMD:H1993 Control	196	195	0.950749	3.07033e-09	1.26651e-07	3.74897e-08	3.74897e-08	256.096	C00670; HMDB00086	Glycerophosphocholine	-0.00022063	C8H20NO6P	-H(-)	100
H1993 EMD:H1993 Control	197	196	-0.262016	0.0129732	0.0375541	0.0111163	0.0111163	257.009	C01236; HMDB01127	6-Phosphonoglucono-D-lactone	-0.00260045	C6H11O9P	-H(-)	8
H1993 EMD:H1993 Control	198	197	0.130305	0.000581304	0.00304493	0.000901321	0.000901321	259.023	C00085; HMDB00124	Fructose 6-phosphate	-0.000397765	C6H13O9P	-H(-)	100
H1993 EMD:H1993 Control	198	197	0.130305	0.000581304	0.00304493	0.000901321	0.000901321	259.023	C04006; HMDB00213	Myo-inositol 1-phosphate	-0.000397765	C6H13O9P	-H(-)	100
H1993 EMD:H1993 Control	198	197	0.130305	0.000581304	0.00304493	0.000901321	0.000901321	259.023	C00446; HMDB00645	Galactose 1-phosphate	-0.000397765	C6H13O9P	-H(-)	100
H1993 EMD:H1993 Control	198	197	0.130305	0.000581304	0.00304493	0.000901321	0.000901321	259.023	C03862; HMDB00994	Dolichyl phosphate D-mannose	-0.000397765	C6H13O9P	-H(-)	100
H1993 EMD:H1993 Control	198	197	0.130305	0.000581304	0.00304493	0.000901321	0.000901321	259.023	C01094; HMDB01076	Fructose 1-phosphate	-0.000397765	C6H13O9P	-H(-)	100
H1993 EMD:H1993 Control	198	197	0.130305	0.000581304	0.00304493	0.000901321	0.000901321	259.023	C00275; HMDB01078	Mannose 6-phosphate	-0.000397765	C6H13O9P	-H(-)	100
H1993 EMD:H1993 Control	198	197	0.130305	0.000581304	0.00304493	0.000901321	0.000901321	259.023	C03546; HMDB01313	D-Myo-inositol 4-phosphate	-0.000397765	C6H13O9P	-H(-)	100
H1993 EMD:H1993 Control	198	197	0.130305	0.000581304	0.00304493	0.000901321	0.000901321	259.023	C00092; HMDB01401	Glucose 6-phosphate	-0.000397765	C6H13O9P	-H(-)	100
H1993 EMD:H1993 Control	198	197	0.130305	0.000581304	0.00304493	0.000901321	0.000901321	259.023	C00103; HMDB01586	Glucose 1-phosphate	-0.000397765	C6H13O9P	-H(-)	100
H1993 EMD:H1993 Control	198	197	0.130305	0.000581304	0.00304493	0.000901321	0.000901321	259.023	C01177; HMDB02985	Inositol phosphate	-0.000397765	C6H13O9P	-H(-)	100
H1993 EMD:H1993 Control	198	197	0.130305	0.000581304	0.00304493	0.000901321	0.000901321	259.023	C01172; HMDB03498	Beta-D-Glucose 6-phosphate	-0.000397765	C6H13O9P	-H(-)	100
H1993 EMD:H1993 Control	198	197	0.130305	0.000581304	0.00304493	0.000901321	0.000901321	259.023	C05345; HMDB03971	Beta-D-Fructose 6-phosphate	-0.000397765	C6H13O9P	-H(-)	100
H1993 EMD:H1993 Control	198	197	0.130305	0.000581304	0.00304493	0.000901321	0.000901321	259.023	C00636; HMDB06330	D-Mannose 1-phosphate	-0.000397765	C6H13O9P	-H(-)	100
H1993 EMD:H1993 Control	198	197	0.130305	0.000581304	0.00304493	0.000901321	0.000901321	259.023	C04006; HMDB06814	1D-myo-Inositol 3-phosphate	-0.000397765	C6H13O9P	-H(-)	100
H1993 EMD:H1993 Control	198	197	0.130305	0.000581304	0.00304493	0.000901321	0.000901321	259.023	C01097; HMDB06873	D-Tagatose 6-phosphate	-0.000397765	C6H13O9P	-H(-)	100
H1993 EMD:H1993 Control	199	198	-0.063593	0.479634	0.606434	0.179509	0.179509	260.112	C08334; HMDB33865	Lotaustralin	0.00195234	C11H19NO6	-H(-)	22
H1993 EMD:H1993 Control	200	199	-1.28934	5.85218e-09	1.93122e-07	5.71655e-08	5.71655e-08	264.952	C00236; HMDB01270	Glyceric acid 1,3-biphosphate	0.000307671	C3H8O10P2	-H(-)	100
H1993 EMD:H1993 Control	200	199	-1.28934	5.85218e-09	1.93122e-07	5.71655e-08	5.71655e-08	264.952	C01159; HMDB01294	2,3-Diphosphoglyceric acid	0.000307671	C3H8O10P2	-H(-)	100
H1993 EMD:H1993 Control	201	200	0.0849833	0.258585	0.389649	0.115339	0.115339	266.089	C00212; HMDB00050	Adenosine	0.000318647	C10H13N5O4	-H(-)	100
H1993 EMD:H1993 Control	201	200	0.0849833	0.258585	0.389649	0.115339	0.115339	266.089	C00330; HMDB00085	Deoxyguanosine	0.000318647	C10H13N5O4	-H(-)	100
H1993 EMD:H1993 Control	202	201	-0.0530347	0.40137	0.537893	0.159377	0.15922	269.004	C05699; HMDB06343	Selenocystathionine	0.000576917	C7H14N2O4Se	-H(-)	25
H1993 EMD:H1993 Control	203	202	-0.32523	0.00258032	0.00998534	0.00296532	0.00295573	270.015	C00627; HMDB01319	Pyridoxine 5'-phosphate	-0.000440671	C8H12NO6P	.Na/H-H(-)	10
H1993 EMD:H1993 Control	204	203	-0.395655	0.00229583	0.0092393	0.0027349	0.0027349	275.017	C00345; HMDB01316	6-Phosphogluconic acid	0.000285132	C6H13O10P	-H(-)	100
H1993 EMD:H1993 Control	205	204	0.137962	0.310822	0.451856	0.133753	0.133753	276.07	C04874; HMDB02275	7,8-Dihydroneopterin	0.00117157	C9H13N5O4	.Na/H-H(-)	8
H1993 EMD:H1993 Control	206	205	0.210893	0.0845456	0.170122	0.0503574	0.0503574	277.058	C05841; HMDB06809	Nicotinate D-ribonucleoside	-0.000886472	C11H14NO6	.Na/H-H(-)	10
H1993 EMD:H1993 Control	207	206	0.0872362	0.198028	0.321917	0.0952899	0.0952899	277.092	C04441; HMDB11655	2-(3-Carboxy-3-aminopropyl)-L-histidine	-0.000535215	C10H16N4O4	.Na/H-H(-)	10
H1993 EMD:H1993 Control	208	207	0.630849	7.04016e-06	7.04016e-05	2.08394e-05	2.08394e-05	277.12	C00831; HMDB03426	Pantetheine	0.0022698	C11H22N2O4S	-H(-)	13
H1993 EMD:H1993 Control	209	208	0.35716	0.00198501	0.00829181	0.00245444	0.00245444	278.077	C00670; HMDB00086	Glycerophosphocholine	0.000109196	C8H20NO6P	.Na/H-H(-)	10
H1993 EMD:H1993 Control	210	209	0.0582673	0.666288	0.778165	0.230797	0.230343	278.088	C15522; HMDB02281	4a-Hydroxytetrahydrobiopterin	-0.000961719	C9H15N5O4	.Na/H-H(-)	10
H1993 EMD:H1993 Control	211	210	-0.107581	0.240403	0.36559	0.108217	0.108217	278.988	C01236; HMDB01127	6-Phosphonoglucono-D-lactone	0.00114048	C6H11O9P	.Na/H-H(-)	8
H1993 EMD:H1993 Control	212	211	-0.0262195	0.770401	0.839051	0.248365	0.248365	281.249	C00712; HMDB00207	Oleic acid	-8.46886e-05	C18H34O2	-H(-)	58
H1993 EMD:H1993 Control	212	211	-0.0262195	0.770401	0.839051	0.248365	0.248365	281.249	C00712; HMDB00573	Elaidic acid	-8.46886e-05	C18H34O2	-H(-)	58
H1993 EMD:H1993 Control	213	212	0.434258	2.27242e-05	0.000187475	5.5494e-05	5.5494e-05	282.085	C00387; HMDB00133	Guanosine	-0.00086649	C10H13N5O5	-H(-)	100
H1993 EMD:H1993 Control	214	213	-0.221022	0.274266	0.407693	0.12068	0.12068	285.049	C03838; HMDB02022	Glycineamideribotide	2.11146e-05	C7H15N2O8P	-H(-)	100
H1993 EMD:H1993 Control	215	214	-0.51166	4.34015e-06	4.62421e-05	1.41319e-05	1.3688e-05	286.934	C00236; HMDB01270	Glyceric acid 1,3-biphosphate	-9.36288e-05	C3H8O10P2	.Na/H-H(-)	10
H1993 EMD:H1993 Control	215	214	-0.51166	4.34015e-06	4.62421e-05	1.41319e-05	1.3688e-05	286.934	C01159; HMDB01294	2,3-Diphosphoglyceric acid	-9.36288e-05	C3H8O10P2	.Na/H-H(-)	10
H1993 EMD:H1993 Control	216	215	-0.17144	0.0174161	0.0468807	0.0139447	0.013877	287.051	C01103; HMDB00788	Orotidine	0.000615074	C10H12N2O8	-H(-)	100
H1993 EMD:H1993 Control	217	216	-0.00552161	0.932437	0.949545	0.28199	0.281072	294.048	C03373; HMDB01235	5-Aminoimidazole ribonucleotide	0.00121791	C8H14N3O7P	-H(-)	70
H1993 EMD:H1993 Control	218	217	-0.0234465	0.859832	0.906533	0.26834	0.26834	294.096	C16612; HMDB60462	Citalopram aldehyde	-0.00196363	C18H14FNO2	-H(-)	5
H1993 EMD:H1993 Control	219	218	0.177852	0.0416657	0.0989187	0.0292807	0.0292807	295.228	C14825; HMDB04701	9,10-Epoxyoctadecenoic acid	-8.47327e-05	C18H32O3	-H(-)	100
H1993 EMD:H1993 Control	219	218	0.177852	0.0416657	0.0989187	0.0292807	0.0292807	295.228	C14826; HMDB04702	12,13-EpOME	-8.47327e-05	C18H32O3	-H(-)	100
H1993 EMD:H1993 Control	220	219	-0.400385	0.00282925	0.0104905	0.00310526	0.00310526	296.999	C00345; HMDB01316	6-Phosphogluconic acid	0.000221873	C6H13O10P	.Na/H-H(-)	10
H1993 EMD:H1993 Control	221	220	-0.213633	0.144427	0.255383	0.0758495	0.0755951	298.071	C03492; HMDB01016	D-4'-Phosphopantothenate	-0.00108564	C9H18NO8P	-H(-)	87
H1993 EMD:H1993 Control	222	221	1.66578	2.54009e-16	8.38231e-14	2.48123e-14	2.48123e-14	300.049	C00357; HMDB01062	N-Acetyl-D-Glucosamine 6-Phosphate	-4.11299e-06	C8H16NO9P	-H(-)	100
H1993 EMD:H1993 Control	222	221	1.66578	2.54009e-16	8.38231e-14	2.48123e-14	2.48123e-14	300.049	C04257; HMDB01121	N-Acetyl-D-mannosamine 6-phosphate	-4.11299e-06	C8H16NO9P	-H(-)	100
H1993 EMD:H1993 Control	223	222	0.137133	0.124885	0.232836	0.0689212	0.0689212	303.083	C12270; HMDB01067	N-Acetylaspartylglutamic acid	1.46858e-05	C11H16N2O8	-H(-)	100
H1993 EMD:H1993 Control	224	223	-0.320736	0.0183126	0.0487352	0.014426	0.014426	305.963	C02515; CHEBI:27847; CID:439744; HMDB00021	Iodotyrosine	0.0003879	C9H10INO3	-H(-)	25
H1993 EMD:H1993 Control	225	224	-0.247045	0.302657	0.441933	0.130816	0.130816	311.223	C04717; HMDB03871	13-L-Hydroperoxylinoleic acid	0.000228693	C18H32O4	-H(-)	100
H1993 EMD:H1993 Control	226	225	-0.307649	0.0754139	0.155242	0.0460413	0.0459529	312.06	C04640; HMDB00999	Phosphoribosylformylglycineamidine	1.70814e-05	C8H16N3O8P	-H(-)	100
H1993 EMD:H1993 Control	226	225	-0.307649	0.0754139	0.155242	0.0460413	0.0459529	312.06	C04640; HMDB02305	5'-phosphoribosyl-a-N-formylglycineamidine	1.70814e-05	C8H16N3O8P	-H(-)	100
H1993 EMD:H1993 Control	227	226	-1.63968	1.01575e-08	3.04726e-07	9.02013e-08	9.02013e-08	313.045	C04376; HMDB01308	5'-Phosphoribosyl-N-formylglycinamide	-0.000420107	C8H15N2O9P	-H(-)	100
H1993 EMD:H1993 Control	228	227	0.753843	0.106132	0.204817	0.0606273	0.0606273	317.175	C00399; HMDB06709	Ubiquinone-2	0.000560543	C19H26O4	-H(-)	100
H1993 EMD:H1993 Control	229	228	0.0342396	0.402605	0.537893	0.15922	0.15922	322.044	C00055; HMDB00095	Cytidine monophosphate	0.000293909	C9H14N3O8P	-H(-)	100
H1993 EMD:H1993 Control	230	229	-0.290292	4.34395e-06	4.62421e-05	1.3688e-05	1.3688e-05	323.028	C00105; HMDB00288	Uridine 5'-monophosphate	0.000204067	C9H13N2O9P	-H(-)	100
H1993 EMD:H1993 Control	231	230	0.228809	0.0968988	0.191477	0.0566785	0.0566785	325.02	C00364; HMDB01570	Thymidine 3',5'-cyclic monophosphate	0.000234164	C10H13N2O7P	.Na/H-H(-)	10
H1993 EMD:H1993 Control	232	231	0.231283	0.29786	0.436862	0.129314	0.129314	325.065	C12270; HMDB01067	N-Acetylaspartylglutamic acid	0.000417102	C11H16N2O8	.Na/H-H(-)	10
H1993 EMD:H1993 Control	233	232	-0.324035	0.000493849	0.00267164	0.000790825	0.000790825	330.96	C01151; HMDB11688	Ribose 1,5-bisphosphate	-0.000310934	C5H12O11P2	.Na/H-H(-)	10
H1993 EMD:H1993 Control	234	233	0.181545	0.445381	0.576375	0.170611	0.170611	337.238	C14775; HMDB02265	14,15-DiHETrE	0.00081687	C20H34O4	-H(-)	100
H1993 EMD:H1993 Control	234	233	0.181545	0.445381	0.576375	0.170611	0.170611	337.238	C14773; HMDB02311	8,9-DiHETrE	0.00081687	C20H34O4	-H(-)	100
H1993 EMD:H1993 Control	234	233	0.181545	0.445381	0.576375	0.170611	0.170611	337.238	C14774; HMDB02314	11,12-DiHETrE	0.00081687	C20H34O4	-H(-)	100
H1993 EMD:H1993 Control	234	233	0.181545	0.445381	0.576375	0.170611	0.170611	337.238	C14772; HMDB02343	5,6-DHET	0.00081687	C20H34O4	-H(-)	100
H1993 EMD:H1993 Control	234	233	0.181545	0.445381	0.576375	0.170611	0.170611	337.238	C02165; HMDB02995	12-Keto-tetrahydro-leukotriene B4	0.00081687	C20H34O4	-H(-)	100
H1993 EMD:H1993 Control	235	234	-0.200766	0.000983109	0.00463388	0.00137189	0.00137166	338.989	C01220; HMDB00968	1D-Myo-inositol 1,4-bisphosphate	-0.000157691	C6H14O12P2	-H(-)	100
H1993 EMD:H1993 Control	235	234	-0.200766	0.000983109	0.00463388	0.00137189	0.00137166	338.989	C00665; HMDB01047	D-Fructose 2,6-bisphosphate	-0.000157691	C6H14O12P2	-H(-)	100
H1993 EMD:H1993 Control	235	234	-0.200766	0.000983109	0.00463388	0.00137189	0.00137166	338.989	C00354; HMDB01058	Fructose 1,6-bisphosphate	-0.000157691	C6H14O12P2	-H(-)	100
H1993 EMD:H1993 Control	235	234	-0.200766	0.000983109	0.00463388	0.00137189	0.00137166	338.989	C01231; HMDB03514	Alpha-D-Glucose 1,6-bisphosphate	-0.000157691	C6H14O12P2	-H(-)	100
H1993 EMD:H1993 Control	235	234	-0.200766	0.000983109	0.00463388	0.00137189	0.00137166	338.989	C04062; HMDB06234	1D-Myo-inositol 1,3-bisphosphate	-0.000157691	C6H14O12P2	-H(-)	100
H1993 EMD:H1993 Control	235	234	-0.200766	0.000983109	0.00463388	0.00137189	0.00137166	338.989	C04063; HMDB06235	1D-Myo-inositol 3,4-bisphosphate	-0.000157691	C6H14O12P2	-H(-)	100
H1993 EMD:H1993 Control	235	234	-0.200766	0.000983109	0.00463388	0.00137189	0.00137166	338.989	C03785; HMDB06872	D-Tagatose 1,6-bisphosphate	-0.000157691	C6H14O12P2	-H(-)	100
H1993 EMD:H1993 Control	235	234	-0.200766	0.000983109	0.00463388	0.00137189	0.00137166	338.989	C05378; HMDB60444	beta-D-Fructose 1,6-bisphosphate	-0.000157691	C6H14O12P2	-H(-)	100
H1993 EMD:H1993 Control	236	235	0.0277433	0.816855	0.880922	0.260759	0.260759	340.125	C00203; HMDB06591	Lactosamine	-0.00019739	C12H23NO10	-H(-)	100
H1993 EMD:H1993 Control	237	236	0.0264207	0.70077	0.795726	0.237684	0.235541	341.109	C05402; HMDB00048	Melibiose	-4.88027e-05	C12H22O11	-H(-)	100
H1993 EMD:H1993 Control	237	236	0.0264207	0.70077	0.795726	0.237684	0.235541	341.109	C00208; HMDB00163	D-Maltose	-4.88027e-05	C12H22O11	-H(-)	100
H1993 EMD:H1993 Control	237	236	0.0264207	0.70077	0.795726	0.237684	0.235541	341.109	C00243; HMDB00186	Alpha-Lactose	-4.88027e-05	C12H22O11	-H(-)	100
H1993 EMD:H1993 Control	237	236	0.0264207	0.70077	0.795726	0.237684	0.235541	341.109	C00089; HMDB00258	Sucrose	-4.88027e-05	C12H22O11	-H(-)	100
H1993 EMD:H1993 Control	237	236	0.0264207	0.70077	0.795726	0.237684	0.235541	341.109	C01083; HMDB00975	Trehalose	-4.88027e-05	C12H22O11	-H(-)	100
H1993 EMD:H1993 Control	237	236	0.0264207	0.70077	0.795726	0.237684	0.235541	341.109	C00252; HMDB02923	Isomaltose	-4.88027e-05	C12H22O11	-H(-)	100
H1993 EMD:H1993 Control	237	236	0.0264207	0.70077	0.795726	0.237684	0.235541	341.109	C01235; HMDB05826	Galactinol	-4.88027e-05	C12H22O11	-H(-)	100
H1993 EMD:H1993 Control	237	236	0.0264207	0.70077	0.795726	0.237684	0.235541	341.109	C05400; HMDB06792	Epimelibiose	-4.88027e-05	C12H22O11	-H(-)	100
H1993 EMD:H1993 Control	238	237	-0.24227	0.0314331	0.0768366	0.0227442	0.0227442	342.081	C06157; HMDB06832	S-Glutaryldihydrolipoamide	0.000340188	C13H23NO4S2	.Na/H-H(-)	10
H1993 EMD:H1993 Control	239	238	0.114847	0.136843	0.248121	0.0734457	0.0734457	343.065	C01081; HMDB02666	Thiamine monophosphate	-0.00121006	C12H17N4O4PS	-H(-)	71
H1993 EMD:H1993 Control	240	239	0.180641	0.061921	0.138067	0.0408689	0.0408689	343.125	C05399; HMDB06791	Melibiitol	-0.000796982	C12H24O11	-H(-)	100
H1993 EMD:H1993 Control	241	240	-0.0255029	0.731824	0.809058	0.239887	0.239487	345.011	C00105; HMDB00288	Uridine 5'-monophosphate	-6.42827e-05	C9H13N2O9P	.Na/H-H(-)	10
H1993 EMD:H1993 Control	242	241	-0.0338956	0.398699	0.537893	0.159614	0.15922	346.055	C00020; HMDB00045	Adenosine monophosphate	0.000539312	C10H14N5O7P	-H(-)	100
H1993 EMD:H1993 Control	242	241	-0.0338956	0.398699	0.537893	0.159614	0.15922	346.055	C00362; HMDB01044	2'-Deoxyguanosine 5'-monophosphate	0.000539312	C10H14N5O7P	-H(-)	100
H1993 EMD:H1993 Control	243	242	0.138143	0.071855	0.152982	0.0452837	0.0452837	347.075	C05839; HMDB60077	cis-beta-D-Glucosyl-2-hydroxycinnamate	0.000123916	C15H18O8	.Na/H-H(-)	10
H1993 EMD:H1993 Control	244	243	0.0451903	0.422292	0.551336	0.163693	0.1632	348.087	C14871; HMDB60507	S-(Formylmethyl)glutathione	-0.000254708	C12H19N3O7S	-H(-)	100
H1993 EMD:H1993 Control	245	244	-0.271438	0.0174737	0.0468807	0.013877	0.013877	358.142	C12650; HMDB15233	Capecitabine	0.000389124	C15H22FN3O6	-H(-)	25
H1993 EMD:H1993 Control	246	245	-0.122723	0.0575353	0.130942	0.0387599	0.0387599	360.97	C01220; HMDB00968	1D-Myo-inositol 1,4-bisphosphate	0.000353794	C6H14O12P2	.Na/H-H(-)	10
H1993 EMD:H1993 Control	246	245	-0.122723	0.0575353	0.130942	0.0387599	0.0387599	360.97	C00665; HMDB01047	D-Fructose 2,6-bisphosphate	0.000353794	C6H14O12P2	.Na/H-H(-)	10
H1993 EMD:H1993 Control	246	245	-0.122723	0.0575353	0.130942	0.0387599	0.0387599	360.97	C00354; HMDB01058	Fructose 1,6-bisphosphate	0.000353794	C6H14O12P2	.Na/H-H(-)	10
H1993 EMD:H1993 Control	246	245	-0.122723	0.0575353	0.130942	0.0387599	0.0387599	360.97	C01231; HMDB03514	Alpha-D-Glucose 1,6-bisphosphate	0.000353794	C6H14O12P2	.Na/H-H(-)	10
H1993 EMD:H1993 Control	246	245	-0.122723	0.0575353	0.130942	0.0387599	0.0387599	360.97	C04062; HMDB06234	1D-Myo-inositol 1,3-bisphosphate	0.000353794	C6H14O12P2	.Na/H-H(-)	10
H1993 EMD:H1993 Control	246	245	-0.122723	0.0575353	0.130942	0.0387599	0.0387599	360.97	C04063; HMDB06235	1D-Myo-inositol 3,4-bisphosphate	0.000353794	C6H14O12P2	.Na/H-H(-)	10
H1993 EMD:H1993 Control	246	245	-0.122723	0.0575353	0.130942	0.0387599	0.0387599	360.97	C03785; HMDB06872	D-Tagatose 1,6-bisphosphate	0.000353794	C6H14O12P2	.Na/H-H(-)	10
H1993 EMD:H1993 Control	246	245	-0.122723	0.0575353	0.130942	0.0387599	0.0387599	360.97	C05378; HMDB60444	beta-D-Fructose 1,6-bisphosphate	0.000353794	C6H14O12P2	.Na/H-H(-)	10
H1993 EMD:H1993 Control	247	246	-0.135086	0.000807602	0.00391924	0.00116013	0.00116013	362.051	C00144; HMDB01397	Guanosine monophosphate	3.28563e-05	C10H14N5O8P	-H(-)	100
H1993 EMD:H1993 Control	247	246	-0.135086	0.000807602	0.00391924	0.00116013	0.00116013	362.051	C18239; HMDB59639	Cyclic pyranopterin monophosphate	3.28563e-05	C10H14N5O8P	-H(-)	100
H1993 EMD:H1993 Control	248	247	-0.10632	0.227957	0.349888	0.103569	0.103569	363.036	C00655; HMDB01554	Xanthylic acid	-0.00136878	C10H13N4O9P	-H(-)	55
H1993 EMD:H1993 Control	249	248	0.0909251	0.347619	0.490232	0.145112	0.145112	365.05	C04734; HMDB01439	Phosphoribosyl formamidocarboxamide	5.66014e-05	C10H15N4O9P	-H(-)	100
H1993 EMD:H1993 Control	250	249	-0.12599	0.0605094	0.135838	0.0402089	0.0402089	368.038	C00020; HMDB00045	Adenosine monophosphate	1.27546e-05	C10H14N5O7P	.Na/H-H(-)	10
H1993 EMD:H1993 Control	250	249	-0.12599	0.0605094	0.135838	0.0402089	0.0402089	368.038	C00362; HMDB01044	2'-Deoxyguanosine 5'-monophosphate	1.27546e-05	C10H14N5O7P	.Na/H-H(-)	10
H1993 EMD:H1993 Control	251	250	-0.0486352	0.706849	0.795726	0.236461	0.235541	377.033	C16615; HMDB60414	6-Methylthiopurine 5'-monophosphate ribonucleotide	-0.000296609	C11H15N4O7PS	-H(-)	100
H1993 EMD:H1993 Control	252	251	0.0436696	0.606034	0.718199	0.212946	0.212592	378.098	C03451; HMDB01066	S-Lactoylglutathione	-0.000171797	C13H21N3O8S	-H(-)	100
H1993 EMD:H1993 Control	253	252	0.135664	0.192721	0.316408	0.093659	0.093659	381.079	C03033; HMDB00496	3-Methoxy-4-hydroxyphenylglycol glucuronide	0.00121413	C15H20O10	.Na/H-H(-)	7
H1993 EMD:H1993 Control	254	253	0.286805	0.219296	0.346257	0.102495	0.102495	381.156	C03033; HMDB10343	1-(alpha-Methyl-4-(2-methylpropyl)benzeneacetate)-beta-D-Glucopyranuronic acid	-0.000421624	C19H26O8	-H(-)	100
H1993 EMD:H1993 Control	255	254	-0.093343	0.369456	0.510127	0.151001	0.151001	383.113	C00021; HMDB00939	S-Adenosylhomocysteine	0.00163058	C14H20N6O5S	-H(-)	36
H1993 EMD:H1993 Control	256	255	-0.201452	0.0272619	0.0676423	0.0200226	0.0200226	384.031	C00144; HMDB01397	Guanosine monophosphate	0.00120898	C10H14N5O8P	.Na/H-H(-)	7
H1993 EMD:H1993 Control	256	255	-0.201452	0.0272619	0.0676423	0.0200226	0.0200226	384.031	C18239; HMDB59639	Cyclic pyranopterin monophosphate	0.00120898	C10H14N5O8P	.Na/H-H(-)	7
H1993 EMD:H1993 Control	257	256	-0.0303212	0.670218	0.778165	0.231337	0.230343	386.017	C00705; HMDB01245	dCDP	-0.000634962	C9H15N3O10P2	-H(-)	100
H1993 EMD:H1993 Control	258	257	0.00141362	0.987479	0.9935	0.294083	0.294083	387.001	C01346; HMDB01000	dUDP	-0.000751815	C9H14N2O11P2	-H(-)	100
H1993 EMD:H1993 Control	259	258	-0.395782	0.00044989	0.0024744	0.00073244	0.00073244	388.066	C06241; HMDB04381	N-Acetylneuraminic acid 9-phosphate	-0.000486192	C11H20NO12P	-H(-)	100
H1993 EMD:H1993 Control	259	258	-0.395782	0.00044989	0.0024744	0.00073244	0.00073244	388.066	C06241; HMDB06268	N-Acetylneuraminate 9-phosphate	-0.000486192	C11H20NO12P	-H(-)	100
H1993 EMD:H1993 Control	259	258	-0.395782	0.00044989	0.0024744	0.00073244	0.00073244	388.066	C05993; HMDB06880	Acetyl adenylate	0.000856581	C12H16N5O8P	-H(-)	100
H1993 EMD:H1993 Control	260	259	-0.845369	6.04023e-08	1.0841e-06	3.27791e-07	3.20902e-07	388.945	C00119; HMDB00280	Phosphoribosyl pyrophosphate	-8.63177e-05	C5H13O14P3	-H(-)	100
H1993 EMD:H1993 Control	261	260	0.404588	0.201949	0.326682	0.0967004	0.0967004	393.157	C05552; HMDB03134	Biocytin	0.00051319	C16H28N4O4S	.Na/H-H(-)	10
H1993 EMD:H1993 Control	262	261	0.0351589	0.733056	0.809058	0.239487	0.239487	397.114	C00255; HMDB00244	Riboflavin	-0.000582919	C17H20N4O6	.Na/H-H(-)	10
H1993 EMD:H1993 Control	263	262	-0.899079	1.9342e-08	4.5592e-07	1.34956e-07	1.34956e-07	401.015	C00363; HMDB01274	dTDP	0.00029167	C10H16N2O11P2	-H(-)	100
H1993 EMD:H1993 Control	264	263	-0.317286	3.14546e-10	1.73e-08	5.12093e-09	5.12093e-09	402.011	C00112; HMDB01546	CDP	9.61259e-05	C9H15N3O11P2	-H(-)	100
H1993 EMD:H1993 Control	265	264	-0.0817143	0.498442	0.618382	0.183732	0.183046	402.085	C05983; HMDB06806	Propinol adenylate	-0.00271816	C13H18N5O8P	-H(-)	6
H1993 EMD:H1993 Control	266	265	-0.476133	2.64898e-12	4.37082e-10	1.29379e-10	1.29379e-10	402.995	C00015; HMDB00295	Uridine 5'-diphosphate	-4.1637e-05	C9H14N2O12P2	-H(-)	58
H1993 EMD:H1993 Control	267	266	-0.451546	6.24179e-08	1.0841e-06	3.20902e-07	3.20902e-07	410.026	C00206; HMDB01508	dADP	0.000772694	C10H15N5O9P2	-H(-)	100
H1993 EMD:H1993 Control	268	267	-0.668882	1.23844e-07	1.94612e-06	5.76066e-07	5.76066e-07	410.926	C00119; HMDB00280	Phosphoribosyl pyrophosphate	0.000565015	C5H13O14P3	.Na/H-H(-)	10
H1993 EMD:H1993 Control	269	268	0.0516453	0.699694	0.795726	0.238146	0.235541	420.12	C00019; HMDB01185	S-Adenosylmethionine	-1.73677e-05	C15H23N6O5S	.Na/H-H(-)	10
H1993 EMD:H1993 Control	270	269	-0.141411	0.227631	0.349888	0.103905	0.103569	422.997	C00363; HMDB01274	dTDP	0.000929928	C10H16N2O11P2	.Na/H-H(-)	10
H1993 EMD:H1993 Control	271	270	-0.178624	0.00207134	0.00854428	0.00252917	0.00252917	423.992	C00112; HMDB01546	CDP	0.00104096	C9H15N3O11P2	.Na/H-H(-)	9
H1993 EMD:H1993 Control	272	271	-0.224451	0.153202	0.260601	0.0771397	0.0771397	424.063	C05983; HMDB06806	Propinol adenylate	0.000786563	C13H18N5O8P	.Na/H-H(-)	10
H1993 EMD:H1993 Control	273	272	-0.501261	2.50131e-08	5.15894e-07	1.52709e-07	1.52709e-07	424.977	C00015; HMDB00295	Uridine 5'-diphosphate	4.19281e-05	C9H14N2O12P2	.Na/H-H(-)	10
H1993 EMD:H1993 Control	274	273	0.0888445	0.00100828	0.00463388	0.0013872	0.00137166	426.022	C00054; HMDB00061	Adenosine 3',5'-diphosphate	0.000270615	C10H15N5O10P2	-H(-)	100
H1993 EMD:H1993 Control	274	273	0.0888445	0.00100828	0.00463388	0.0013872	0.00137166	426.022	C00361; HMDB00960	dGDP	0.000270615	C10H15N5O10P2	-H(-)	100
H1993 EMD:H1993 Control	274	273	0.0888445	0.00100828	0.00463388	0.0013872	0.00137166	426.022	C00008; HMDB01341	ADP	0.000270615	C10H15N5O10P2	-H(-)	100
H1993 EMD:H1993 Control	275	274	-0.687046	1.82401e-08	4.5592e-07	1.37056e-07	1.34956e-07	429.058	C05673; HMDB60067	CMP-2-aminoethylphosphonate	0.000154259	C11H20N4O10P2	-H(-)	100
H1993 EMD:H1993 Control	276	275	-0.279934	0.00326606	0.0119755	0.00354485	0.00354485	432.008	C00206; HMDB01508	dADP	0.000727406	C10H15N5O9P2	.Na/H-H(-)	10
H1993 EMD:H1993 Control	277	276	0.0664305	0.411449	0.543113	0.160765	0.160765	432.993	C01344; HMDB03536	dIDP	0.00032937	C10H14N4O10P2	.Na/H-H(-)	10
H1993 EMD:H1993 Control	278	277	-0.218952	0.00965438	0.0294995	0.00873207	0.00873207	445.053	C00570; HMDB01564	CDP-Ethanolamine	7.56413e-06	C11H20N4O11P2	-H(-)	100
H1993 EMD:H1993 Control	279	278	0.124432	0.000735847	0.00362432	0.00107283	0.00107283	448.003	C00054; HMDB00061	Adenosine 3',5'-diphosphate	0.000621001	C10H15N5O10P2	.Na/H-H(-)	10
H1993 EMD:H1993 Control	279	278	0.124432	0.000735847	0.00362432	0.00107283	0.00107283	448.003	C00361; HMDB00960	dGDP	0.000621001	C10H15N5O10P2	.Na/H-H(-)	10
H1993 EMD:H1993 Control	279	278	0.124432	0.000735847	0.00362432	0.00107283	0.00107283	448.003	C00008; HMDB01341	ADP	0.000621001	C10H15N5O10P2	.Na/H-H(-)	10
H1993 EMD:H1993 Control	280	279	-0.366511	0.00027179	0.00169227	0.000500926	0.000500926	451.039	C05673; HMDB60067	CMP-2-aminoethylphosphonate	0.00126706	C11H20N4O10P2	.Na/H-H(-)	7
H1993 EMD:H1993 Control	281	280	-0.065882	0.509881	0.625505	0.185154	0.185154	454.149	C00445; HMDB01354	5,10-Methenyltetrahydrofolic acid	-0.00123684	C20H21N7O6	-H(-)	68
H1993 EMD:H1993 Control	282	281	-0.419309	0.000714019	0.00357009	0.00105677	0.00105677	462.067	C03794; HMDB00536	Adenylsuccinic acid	-0.000715338	C14H18N5O11P	-H(-)	100
H1993 EMD:H1993 Control	282	281	-0.419309	0.000714019	0.00357009	0.00105677	0.00105677	462.067	C03794; HMDB59653	N(6)-(1,2-dicarboxyethyl)AMP	-0.000715338	C14H18N5O11P	-H(-)	100
H1993 EMD:H1993 Control	283	282	-0.262917	0.00652093	0.0217364	0.00643414	0.00643414	463.999	C00035; HMDB01201	Guanosine diphosphate	0.000445388	C10H15N5O11P2	.Na/H-H(-)	10
H1993 EMD:H1993 Control	284	283	0.258608	0.223743	0.346645	0.102609	0.102609	465.227	C01246; HMDB01054	Dolichyl b-D-glucosyl phosphate	-0.00123455	C21H39O9P	-H(-)	69
H1993 EMD:H1993 Control	285	284	-0.276022	0.00671112	0.0221467	0.00655558	0.00655558	466.969	C00460; HMDB01191	Deoxyuridine triphosphate	-0.00284821	C9H15N2O14P3	-H(-)	5
H1993 EMD:H1993 Control	286	285	-0.201791	0.126	0.233595	0.0691459	0.0691459	472.161	C00234; HMDB00972	10-Formyltetrahydrofolate	-0.00240785	C20H23N7O7	-H(-)	10
H1993 EMD:H1993 Control	286	285	-0.201791	0.126	0.233595	0.0691459	0.0691459	472.161	C03479; HMDB01562	N5-Formyl-THF	-0.00240785	C20H23N7O7	-H(-)	10
H1993 EMD:H1993 Control	287	286	-0.123229	0.240387	0.36559	0.108711	0.108217	476.129	C00445; HMDB01354	5,10-Methenyltetrahydrofolic acid	0.00104409	C20H21N7O6	.Na/H-H(-)	9
H1993 EMD:H1993 Control	288	287	-0.269083	0.134684	0.245556	0.0726863	0.0726863	478.028	C14848; HMDB60358	2,3-Dihydro-2-S-glutathionyl-3-hydroxy bromobenzene	0.0006606	C16H22BrN3O7S	-H(-)	25
H1993 EMD:H1993 Control	288	287	-0.269083	0.134684	0.245556	0.0726863	0.0726863	478.028	C14847; HMDB60381	3,4-Dihydro-3-hydroxy-4-S-glutathionyl bromobenzene	0.0006606	C16H22BrN3O7S	-H(-)	25
H1993 EMD:H1993 Control	289	288	-0.202432	0.00032434	0.00198208	0.000586709	0.000586709	481.977	C00063; HMDB00082	Cytidine triphosphate	-0.000122214	C9H16N3O14P3	-H(-)	67
H1993 EMD:H1993 Control	290	289	-0.356581	0.0188989	0.049893	0.0147687	0.0147687	482.143	C16643; HMDB41936	Morphine-3-glucuronide	0.000692645	C23H27NO9	.Na/H-H(-)	10
H1993 EMD:H1993 Control	290	289	-0.356581	0.0188989	0.049893	0.0147687	0.0147687	482.143	C16578; HMDB41937	Morphine-6-glucuronide	0.000692645	C23H27NO9	.Na/H-H(-)	10
H1993 EMD:H1993 Control	291	290	-0.4834	8.39262e-06	7.69324e-05	2.27725e-05	2.27725e-05	482.961	C00075; HMDB00285	Uridine triphosphate	0.000500319	C9H15N2O15P3	-H(-)	100
H1993 EMD:H1993 Control	292	291	-0.0700708	0.636648	0.747665	0.221314	0.221314	484.049	C03794; HMDB00536	Adenylsuccinic acid	-0.000543388	C14H18N5O11P	.Na/H-H(-)	10
H1993 EMD:H1993 Control	292	291	-0.0700708	0.636648	0.747665	0.221314	0.221314	484.049	C03794; HMDB59653	N(6)-(1,2-dicarboxyethyl)AMP	-0.000543388	C14H18N5O11P	.Na/H-H(-)	10
H1993 EMD:H1993 Control	293	292	-0.320909	1.70039e-05	0.000143879	4.25892e-05	4.25892e-05	487.1	C00307; HMDB01413	Citicoline	-0.000143999	C14H26N4O11P2	-H(-)	100
H1993 EMD:H1993 Control	294	293	0.367067	0.000203522	0.00134325	0.000397611	0.000397611	489.114	C05560; HMDB06941	L-2-Aminoadipate adenylate	7.74437e-05	C16H23N6O10P	-H(-)	100
H1993 EMD:H1993 Control	295	294	0.0731103	0.519695	0.635183	0.188019	0.188019	503.161	C00492; HMDB03213	Raffinose	0.000893756	C18H32O16	-H(-)	100
H1993 EMD:H1993 Control	295	294	0.0731103	0.519695	0.635183	0.188019	0.188019	503.161	C00721; HMDB06857	Dextrin	0.000893756	C18H32O16	-H(-)	100
H1993 EMD:H1993 Control	295	294	0.0731103	0.519695	0.635183	0.188019	0.188019	503.161	C05404; HMDB60468	D-Gal alpha 1->6D-Gal alpha 1->6D-Glucose	0.000893756	C18H32O16	-H(-)	100
H1993 EMD:H1993 Control	296	295	-0.253721	0.000104533	0.000733958	0.000217257	0.000217257	503.959	C00063; HMDB00082	Cytidine triphosphate	6.42327e-05	C9H16N3O14P3	.Na/H-H(-)	10
H1993 EMD:H1993 Control	297	296	0.234483	2.13097e-06	2.78618e-05	8.32633e-06	8.2473e-06	505.989	C00002; HMDB00538	Adenosine triphosphate	-0.000215746	C10H16N5O13P3	-H(-)	100
H1993 EMD:H1993 Control	297	296	0.234483	2.13097e-06	2.78618e-05	8.32633e-06	8.2473e-06	505.989	C00286; HMDB01440	dGTP	-0.000215746	C10H16N5O13P3	-H(-)	100
H1993 EMD:H1993 Control	298	297	-0.303047	0.00253417	0.00995565	0.00294695	0.00294695	509.083	C00307; HMDB01413	Citicoline	-0.000704609	C14H26N4O11P2	.Na/H-H(-)	10
H1993 EMD:H1993 Control	299	298	-0.29047	0.0117972	0.0345237	0.0102891	0.0102193	512.958	C01345; HMDB03537	2'-Deoxyinosine triphosphate	0.0011415	C10H15N4O13P3	.Na/H-H(-)	8
H1993 EMD:H1993 Control	300	299	0.0442701	0.835608	0.892397	0.264156	0.264156	517.235	C05951; HMDB03080	Leukotriene D4	0.000124746	C25H40N2O6S	.Na/H-H(-)	10
H1993 EMD:H1993 Control	301	300	-0.055331	0.197166	0.321917	0.0953449	0.0952899	521.983	C00044; HMDB01273	Guanosine triphosphate	0.000786143	C10H16N5O14P3	-H(-)	100
H1993 EMD:H1993 Control	302	301	0.191419	0.000402948	0.00229279	0.000690542	0.000678684	527.97	C00002; HMDB00538	Adenosine triphosphate	0.000335231	C10H16N5O13P3	.Na/H-H(-)	12
H1993 EMD:H1993 Control	302	301	0.191419	0.000402948	0.00229279	0.000690542	0.000678684	527.97	C00286; HMDB01440	dGTP	0.000335231	C10H16N5O13P3	.Na/H-H(-)	12
H1993 EMD:H1993 Control	303	302	0.0430129	0.579906	0.700986	0.207497	0.207497	558.063	C00301; HMDB01178	Adenosine diphosphate ribose	0.00135708	C15H23N5O14P2	-H(-)	56
H1993 EMD:H1993 Control	304	303	0.78376	6.95135e-08	1.14697e-06	3.39512e-07	3.39512e-07	563.068	C00842; HMDB01328	dTDP-D-glucose	0.000481044	C16H26N2O16P2	-H(-)	100
H1993 EMD:H1993 Control	304	303	0.78376	6.95135e-08	1.14697e-06	3.39512e-07	3.39512e-07	563.068	C02097; HMDB06876	dTDP-D-galactose	0.000481044	C16H26N2O16P2	-H(-)	100
H1993 EMD:H1993 Control	305	304	-0.0900387	0.00111664	0.00491324	0.00145435	0.00145435	565.048	C00029; HMDB00286	Uridine diphosphate glucose	0.000213888	C15H24N2O17P2	-H(-)	100
H1993 EMD:H1993 Control	305	304	-0.0900387	0.00111664	0.00491324	0.00145435	0.00145435	565.048	C00052; HMDB00302	Uridine diphosphategalactose	0.000213888	C15H24N2O17P2	-H(-)	100
H1993 EMD:H1993 Control	306	305	-0.114268	0.455954	0.585467	0.173302	0.173302	567.163	C11376; HMDB60511	SN38 glucuronide	-0.00081275	C28H28N2O11	-H(-)	100
H1993 EMD:H1993 Control	307	306	0.595327	0.150613	0.257967	0.0770272	0.0763603	573.303	C03033; HMDB02513	Lithocholate 3-O-glucuronide	0.00100921	C30H48O9	.Na/H-H(-)	10
H1993 EMD:H1993 Control	308	307	0.232396	1.56023e-06	2.23859e-05	6.62638e-06	6.62638e-06	579.027	C00167; HMDB00935	Uridine diphosphate glucuronic acid	0.000452475	C15H22N2O18P2	-H(-)	100
H1993 EMD:H1993 Control	309	308	0.357206	3.70823e-05	0.000278117	8.23247e-05	8.23247e-05	585.051	C00842; HMDB01328	dTDP-D-glucose	-0.000312084	C16H26N2O16P2	.Na/H-H(-)	10
H1993 EMD:H1993 Control	309	308	0.357206	3.70823e-05	0.000278117	8.23247e-05	8.23247e-05	585.051	C02097; HMDB06876	dTDP-D-galactose	-0.000312084	C16H26N2O16P2	.Na/H-H(-)	10
H1993 EMD:H1993 Control	310	309	-0.206687	0.00868484	0.0272952	0.00807959	0.00807959	587.029	C00029; HMDB00286	Uridine diphosphate glucose	0.000876289	C15H24N2O17P2	.Na/H-H(-)	10
H1993 EMD:H1993 Control	310	309	-0.206687	0.00868484	0.0272952	0.00807959	0.00807959	587.029	C00052; HMDB00302	Uridine diphosphategalactose	0.000876289	C15H24N2O17P2	.Na/H-H(-)	10
H1993 EMD:H1993 Control	311	310	0.352901	9.90484e-07	1.48573e-05	4.39786e-06	4.39786e-06	588.074	C00325; HMDB01095	GDP-L-fucose	0.000931534	C16H25N5O15P2	-H(-)	100
H1993 EMD:H1993 Control	312	311	-0.597012	0.0513817	0.11775	0.0348548	0.0348548	589.144	C11376; HMDB60511	SN38 glucuronide	0.000272491	C28H28N2O11	.Na/H-H(-)	10
H1993 EMD:H1993 Control	313	312	0.620766	0.21168	0.335838	0.0994104	0.0994104	589.278	C01079; HMDB01097	Protoporphyrinogen IX	0.00137902	C34H40N4O4	.Na/H-H(-)	5
H1993 EMD:H1993 Control	314	313	0.107285	0.00841362	0.0266971	0.00790253	0.00790253	601.009	C00167; HMDB00935	Uridine diphosphate glucuronic acid	7.72823e-05	C15H22N2O18P2	.Na/H-H(-)	10
H1993 EMD:H1993 Control	315	314	0.109353	0.248084	0.37554	0.111163	0.111163	610.056	C00325; HMDB01095	GDP-L-fucose	0.000466701	C16H25N5O15P2	.Na/H-H(-)	10
H1993 EMD:H1993 Control	316	315	0.013892	0.862712	0.906672	0.268382	0.268382	611.144	C00127; HMDB03337	Oxidized glutathione	0.000651459	C20H32N6O12S2	-H(-)	62
H1993 EMD:H1993 Control	317	316	0.0753667	0.0443779	0.103863	0.0307442	0.0307442	613.139	C00128; HMDB01176	Cytidine monophosphate N-acetylneuraminic acid	0.000825439	C20H31N4O16P	-H(-)	100
H1993 EMD:H1993 Control	318	317	0.0982898	0.422691	0.551336	0.1632	0.1632	626.417	C04230; HMDB10406	LysoPC(24:1(15Z))	-0.000661339	C32H64NO7P	.Na/H-H(-)	10
H1993 EMD:H1993 Control	319	318	-0.013818	0.892726	0.92351	0.273366	0.273366	633.126	C00127; HMDB03337	Oxidized glutathione	0.000763105	C20H32N6O12S2	.Na/H-H(-)	10
H1993 EMD:H1993 Control	320	319	-0.315796	0.209204	0.334697	0.0992018	0.0990727	665.217	C01613; HMDB03553	Stachyose	-0.0026354	C24H42O21	-H(-)	7
H1993 EMD:H1993 Control	321	320	-0.162214	0.00637151	0.0214551	0.00635086	0.00635086	686.098	C00004; HMDB01487	NADH	0.00104171	C21H29N7O14P2	.Na/H-H(-)	9
H1993 EMD:H1993 Control	322	321	-0.0871928	0.717318	0.802424	0.237523	0.237523	704.287	C00461; HMDB03362	Chitin	-0.000756315	C28H49N3O16	.Na/H-H(-)	10
H1993 EMD:H1993 Control	323	322	0.605962	0.122167	0.229063	0.0678043	0.0678043	722.299	C02090; HMDB60520	Trypanothione	-0.00144199	C27H49N9O10S2	-H(-)	49
H1993 EMD:H1993 Control	324	323	1.08898	0.000231005	0.00149474	0.000442453	0.000442453	744.083	C00005; HMDB00221	NADPH	0.000894982	C21H30N7O17P3	-H(-)	100
H1993 EMD:H1993 Control	325	324	0.124883	0.186144	0.308682	0.0913721	0.0913721	755.074	C06197; HMDB01155	Diadenosine triphosphate	0.000703709	C20H27N10O16P3	-H(-)	100
H1993 EMD:H1993 Control	326	325	-0.0104617	0.827135	0.886216	0.262327	0.262327	766.107	C00010; HMDB01423	Coenzyme A	0.000965118	C21H36N7O16P3S	-H(-)	100
H1993 EMD:H1993 Control	327	326	0.644981	0.000352276	0.00211365	0.000625657	0.000625657	801.591	C00550; HMDB13468	SM(d18:0/22:3(10Z,13Z,16Z))	-0.00140006	C45H85N2O6P	.Na/H-H(-)	5
H1993 EMD:H1993 Control	328	327	-0.369546	0.030466	0.0750282	0.0222089	0.0222089	810.968	C06198; HMDB06796	P1,P4-Bis(5'-uridyl) tetraphosphate	0.000170608	C18H26N4O23P4	.Na/H-H(-)	10
H1993 EMD:H1993 Control	329	328	-0.025282	0.813837	0.880545	0.260648	0.260648	830.101	C00024; HMDB01206	Acetyl-CoA	-9.92271e-05	C23H38N7O17P3S	.Na/H-H(-)	10
H1993 EMD:H1993 Control	330	329	0.409769	0.279483	0.413585	0.122424	0.122424	851.348	C15670; HMDB06901	Heme A	-0.000467711	C49H56FeN4O6	-H(-)	25
H1993 EMD:H1993 Control	331	330	1.64166	0.00432922	0.0151983	0.00449881	0.00449881	864.179	C05270; HMDB02845	Hexanoyl-CoA	0.00224461	C27H46N7O17P3S	-H(-)	13
H820 EMD:H820 Control	1	1	0.618478	0.000119277	0.00984031	0.00524185	0.00524185	59.0137	C00033; HMDB00042	Acetic acid	0.000160926	C2H4O2	-H(-)	100
H820 EMD:H820 Control	2	2	-0.0269906	0.891228	0.960806	0.511984	0.511813	67.0188	C00089; HMDB13785	Furan	0.00017636	C4H4O	-H(-)	100
H820 EMD:H820 Control	3	3	0.220412	0.0416883	0.163776	0.0872418	0.0872418	71.0137	C00546; HMDB01167	Pyruvaldehyde	0.000172739	C3H4O2	-H(-)	100
H820 EMD:H820 Control	4	4	-0.145817	0.566653	0.779148	0.415045	0.415045	72.0454	C05665; HMDB01106	3-Aminopropionaldehyde	8.59989e-05	C3H7NO	-H(-)	100
H820 EMD:H820 Control	4	4	-0.145817	0.566653	0.779148	0.415045	0.415045	72.0454	C01888; HMDB02134	Aminoacetone	8.59989e-05	C3H7NO	-H(-)	100
H820 EMD:H820 Control	5	5	0.129297	0.477029	0.698467	0.374357	0.372067	72.9929	C00048; HMDB00119	Glyoxylic acid	0.000166961	C2H2O3	-H(-)	100
H820 EMD:H820 Control	6	6	0.122828	0.441257	0.674142	0.359109	0.359109	73.0294	C00163; HMDB00237	Propionic acid	0.000103069	C3H6O2	-H(-)	100
H820 EMD:H820 Control	6	6	0.122828	0.441257	0.674142	0.359109	0.359109	73.0294	C00937; HMDB06458	D-Lactaldehyde	0.000103069	C3H6O2	-H(-)	100
H820 EMD:H820 Control	7	7	0.19702	0.146811	0.348543	0.185666	0.185666	74.0246	C00037; HMDB00123	Glycine	0.000119129	C2H5NO2	-H(-)	100
H820 EMD:H820 Control	8	8	-0.0270371	0.894331	0.960806	0.512093	0.511813	75.0085	C00160; HMDB00115	Glycolic acid	0.000223031	C2H4O3	-H(-)	100
H820 EMD:H820 Control	9	9	0.0645873	0.754022	0.888484	0.478513	0.473287	83.0118	C01380; HMDB32262	Ethylene oxide/propylene oxide copolymer (avg m w 9,760 - 13,200)	-0.000312129	C2H6O2	.Na/H-H(-)	10
H820 EMD:H820 Control	10	10	-0.0744659	0.685082	0.831166	0.442755	0.442755	86.0247	C02218; HMDB03609	2-Aminoacrylic acid	1.73912e-05	C3H5NO2	-H(-)	100
H820 EMD:H820 Control	11	11	0.123814	0.293236	0.546712	0.291228	0.291228	87.0086	C00022; HMDB00243	Pyruvic acid	0.000162812	C3H4O3	-H(-)	100
H820 EMD:H820 Control	11	11	0.123814	0.293236	0.546712	0.291228	0.291228	87.0086	C00222; HMDB11111	Malonic semialdehyde	0.000162812	C3H4O3	-H(-)	100
H820 EMD:H820 Control	12	12	-0.113523	0.59661	0.795068	0.426329	0.423526	87.045	C00246; HMDB00039	Butyric acid	0.000106412	C4H8O2	-H(-)	100
H820 EMD:H820 Control	13	13	0.103271	0.198329	0.427767	0.227868	0.227868	88.0403	C00099; HMDB00056	Beta-Alanine	9.32776e-05	C3H7NO2	-H(-)	100
H820 EMD:H820 Control	13	13	0.103271	0.198329	0.427767	0.227868	0.227868	88.0403	C00041; HMDB00161	L-Alanine	9.32776e-05	C3H7NO2	-H(-)	100
H820 EMD:H820 Control	13	13	0.103271	0.198329	0.427767	0.227868	0.227868	88.0403	C00213; HMDB00271	Sarcosine	9.32776e-05	C3H7NO2	-H(-)	100
H820 EMD:H820 Control	14	14	0.265787	0.116241	0.307789	0.164789	0.163956	89.0242	C00186; HMDB00190	L-Lactic acid	0.000182568	C3H6O3	-H(-)	100
H820 EMD:H820 Control	14	14	0.265787	0.116241	0.307789	0.164789	0.163956	89.0242	C01013; HMDB00700	Hydroxypropionic acid	0.000182568	C3H6O3	-H(-)	100
H820 EMD:H820 Control	14	14	0.265787	0.116241	0.307789	0.164789	0.163956	89.0242	C00256; HMDB01311	D-Lactic acid	0.000182568	C3H6O3	-H(-)	100
H820 EMD:H820 Control	14	14	0.265787	0.116241	0.307789	0.164789	0.163956	89.0242	C00184; HMDB01882	Dihydroxyacetone	0.000182568	C3H6O3	-H(-)	100
H820 EMD:H820 Control	15	15	-0.762356	0.028834	0.134017	0.0713898	0.0713898	91.0401	C00116; HMDB00131	Glycerol	-1.44281e-05	C3H8O3	-H(-)	100
H820 EMD:H820 Control	16	16	-0.466785	0.339155	0.589058	0.313786	0.313786	99.045	C12518; HMDB29599	Glutaral	0.000138047	C5H8O2	-H(-)	100
H820 EMD:H820 Control	17	17	0.0431794	0.651392	0.799173	0.428865	0.425712	101.024	C00109; CHEBI:30831; CID:58; HMDB00005	2-Ketobutyric acid	0.000124898	C4H6O3	-H(-)	100
H820 EMD:H820 Control	17	17	0.0431794	0.651392	0.799173	0.428865	0.425712	101.024	C00164; HMDB00060	Acetoacetic acid	0.000124898	C4H6O3	-H(-)	100
H820 EMD:H820 Control	17	17	0.0431794	0.651392	0.799173	0.428865	0.425712	101.024	C00232; HMDB01259	Succinic acid semialdehyde	0.000124898	C4H6O3	-H(-)	100
H820 EMD:H820 Control	17	17	0.0431794	0.651392	0.799173	0.428865	0.425712	101.024	C06002; HMDB02217	(S)-Methylmalonic acid semialdehyde	0.000124898	C4H6O3	-H(-)	100
H820 EMD:H820 Control	18	18	0.0581134	0.636334	0.799173	0.426946	0.425712	102.056	C01026; HMDB00092	Dimethylglycine	1.6556e-05	C4H9NO2	-H(-)	100
H820 EMD:H820 Control	18	18	0.0581134	0.636334	0.799173	0.426946	0.425712	102.056	C00334; HMDB00112	Gamma-Aminobutyric acid	1.6556e-05	C4H9NO2	-H(-)	100
H820 EMD:H820 Control	18	18	0.0581134	0.636334	0.799173	0.426946	0.425712	102.056	C03284; HMDB02166	(S)-b-aminoisobutyric acid	1.6556e-05	C4H9NO2	-H(-)	100
H820 EMD:H820 Control	18	18	0.0581134	0.636334	0.799173	0.426946	0.425712	102.056	C05145; HMDB03911	3-Aminoisobutanoic acid	1.6556e-05	C4H9NO2	-H(-)	100
H820 EMD:H820 Control	19	19	0.595349	0.00964218	0.064774	0.0353121	0.0345045	104.035	C00065; HMDB00187	L-Serine	9.9618e-05	C3H7NO3	-H(-)	100
H820 EMD:H820 Control	19	19	0.595349	0.00964218	0.064774	0.0353121	0.0345045	104.035	C00740; HMDB03406	D-Serine	9.9618e-05	C3H7NO3	-H(-)	100
H820 EMD:H820 Control	20	20	0.0219447	0.959029	0.977535	0.521937	0.520724	108.012	C00519; HMDB00965	Hypotaurine	7.00348e-05	C2H7NO2S	-H(-)	100
H820 EMD:H820 Control	21	21	0.0298886	0.828934	0.917947	0.488982	0.488982	109.029	C00530; HMDB02434	Hydroquinone	0.000109085	C6H6O2	-H(-)	100
H820 EMD:H820 Control	22	22	0.208782	0.174421	0.390778	0.20858	0.208164	109.041	C05130; HMDB03905	Imidazole-4-acetaldehyde	0.000161104	C5H6N2O	-H(-)	100
H820 EMD:H820 Control	23	23	0.164561	0.120317	0.307789	0.163956	0.163956	112.04	C03564; HMDB06875	1-Pyrroline-2-carboxylic acid	-3.72465e-05	C5H7NO2	-H(-)	100
H820 EMD:H820 Control	24	24	0.35198	0.166254	0.386366	0.205814	0.205814	113.036	C00429; HMDB00076	Dihydrouracil	1.12971e-05	C4H6N2O2	-H(-)	100
H820 EMD:H820 Control	24	24	0.35198	0.166254	0.386366	0.205814	0.205814	113.036	C02512; HMDB60245	L-3-Cyanoalanine	1.12971e-05	C4H6N2O2	-H(-)	100
H820 EMD:H820 Control	25	25	0.192308	0.171322	0.390778	0.209141	0.208164	114.056	C00148; HMDB00162	L-Proline	0.000172301	C5H9NO2	-H(-)	100
H820 EMD:H820 Control	25	25	0.192308	0.171322	0.390778	0.209141	0.208164	114.056	C00763; HMDB03411	D-Proline	0.000172301	C5H9NO2	-H(-)	100
H820 EMD:H820 Control	25	25	0.192308	0.171322	0.390778	0.209141	0.208164	114.056	C18170; HMDB12880	Acetamidopropanal	0.000172301	C5H9NO2	-H(-)	100
H820 EMD:H820 Control	26	26	0.234095	0.126275	0.315689	0.168164	0.168164	115.004	C00122; HMDB00134	Fumaric acid	8.26307e-05	C4H4O4	-H(-)	100
H820 EMD:H820 Control	27	27	-0.119015	0.316587	0.575334	0.309178	0.306475	115.04	C00141; CHEBI:16530; CID:49; HMDB00019	Alpha-ketoisovaleric acid	0.000127092	C5H8O3	-H(-)	100
H820 EMD:H820 Control	28	28	0.0541225	0.62243	0.795068	0.425742	0.423526	115.052	C16622; HMDB60496	N,N'-Diacetylhydrazine	-0.000316004	C4H8N2O2	-H(-)	100
H820 EMD:H820 Control	29	29	0.258421	0.0162597	0.08517	0.0453693	0.0453693	116.035	C03508; HMDB06454	L-2-Amino-3-oxobutanoic acid	-9.54771e-05	C4H7NO3	-H(-)	100
H820 EMD:H820 Control	30	30	0.33014	0.00193133	0.0369591	0.0199708	0.0196878	116.072	C00719; HMDB00043	Betaine	2.6689e-05	C5H11NO2	-H(-)	100
H820 EMD:H820 Control	30	30	0.33014	0.00193133	0.0369591	0.0199708	0.0196878	116.072	C00183; HMDB00883	L-Valine	2.6689e-05	C5H11NO2	-H(-)	100
H820 EMD:H820 Control	31	31	0.261521	0.204786	0.43539	0.232251	0.231928	117.019	C02170; HMDB00202	Methylmalonic acid	-4.23834e-05	C4H6O4	-H(-)	100
H820 EMD:H820 Control	31	31	0.261521	0.204786	0.43539	0.232251	0.231928	117.019	C00042; HMDB00254	Succinic acid	-4.23834e-05	C4H6O4	-H(-)	100
H820 EMD:H820 Control	32	32	0.319371	0.0840064	0.247519	0.131851	0.131851	118.051	C00188; HMDB00167	L-Threonine	0.000102507	C4H9NO3	-H(-)	100
H820 EMD:H820 Control	33	33	0.471304	0.0076231	0.0598958	0.0319059	0.0319059	118.981	C00957; HMDB01368	3-Mercaptopyruvic acid	0.000258975	C3H4O3S	-H(-)	100
H820 EMD:H820 Control	34	34	0.472363	0.106037	0.291819	0.156639	0.155449	119.05	C00601; HMDB06236	Phenylacetaldehyde	-0.000117051	C8H8O	-H(-)	100
H820 EMD:H820 Control	35	35	0.429192	0.00311401	0.0462587	0.0260669	0.0246416	120.996	C05823; HMDB02127	3-Mercaptolactic acid	0.000754855	C3H6O3S	-H(-)	100
H820 EMD:H820 Control	36	36	-0.0851698	0.316701	0.575334	0.307581	0.306475	125.035	C00178; HMDB00262	Thymine	0.000680249	C5H6N2O2	-H(-)	100
H820 EMD:H820 Control	36	36	-0.0851698	0.316701	0.575334	0.307581	0.306475	125.035	C02835; HMDB02024	Imidazoleacetic acid	0.000680249	C5H6N2O2	-H(-)	100
H820 EMD:H820 Control	37	37	-0.113453	0.16209	0.37936	0.202082	0.202082	126.056	C00450; HMDB59657	(S)-2,3,4,5-tetrahydropyridine-2-carboxylate	-0.000121991	C6H9NO2	-H(-)	100
H820 EMD:H820 Control	38	38	0.468498	0.0524343	0.178385	0.0950239	0.0950239	127.051	C00906; HMDB00079	Dihydrothymine	0.000115031	C5H8N2O2	-H(-)	100
H820 EMD:H820 Control	39	39	0.275066	0.0257489	0.121388	0.064662	0.064662	128.035	C01879; HMDB00267	Pyroglutamic acid	2.56967e-05	C5H7NO3	-H(-)	100
H820 EMD:H820 Control	39	39	0.275066	0.0257489	0.121388	0.064662	0.064662	128.035	C04281; HMDB01369	Pyrroline hydroxycarboxylic acid	2.56967e-05	C5H7NO3	-H(-)	100
H820 EMD:H820 Control	39	39	0.275066	0.0257489	0.121388	0.064662	0.064662	128.035	C04282; HMDB02234	1-Pyrroline-4-hydroxy-2-carboxylate	2.56967e-05	C5H7NO3	-H(-)	100
H820 EMD:H820 Control	40	40	0.130541	0.386075	0.621487	0.33106	0.33106	129.019	C00490; HMDB02092	Itaconic acid	-0.000125254	C5H6O4	-H(-)	100
H820 EMD:H820 Control	41	41	0.0809369	0.41187	0.644156	0.343136	0.343136	129.056	C00233; HMDB00695	Ketoleucine	0.000181753	C6H10O3	-H(-)	100
H820 EMD:H820 Control	41	41	0.0809369	0.41187	0.644156	0.343136	0.343136	129.056	C06102; HMDB12882	Adipate semialdehyde	0.000181753	C6H10O3	-H(-)	100
H820 EMD:H820 Control	42	42	0.292145	0.0930091	0.266896	0.142173	0.142173	130.051	C01157; HMDB00725	4-Hydroxyproline	-6.67007e-05	C5H9NO3	-H(-)	100
H820 EMD:H820 Control	42	42	0.292145	0.0930091	0.266896	0.142173	0.142173	130.051	C00430; HMDB01149	5-Aminolevulinic acid	-6.67007e-05	C5H9NO3	-H(-)	100
H820 EMD:H820 Control	42	42	0.292145	0.0930091	0.266896	0.142173	0.142173	130.051	C01165; HMDB02104	L-Glutamic gamma-semialdehyde	-6.67007e-05	C5H9NO3	-H(-)	100
H820 EMD:H820 Control	42	42	0.292145	0.0930091	0.266896	0.142173	0.142173	130.051	C01110; HMDB06272	5-Amino-2-oxopentanoic acid	-6.67007e-05	C5H9NO3	-H(-)	100
H820 EMD:H820 Control	42	42	0.292145	0.0930091	0.266896	0.142173	0.142173	130.051	C05147; HMDB59659	Trans-3-hydroxy-L-proline	-6.67007e-05	C5H9NO3	-H(-)	100
H820 EMD:H820 Control	42	42	0.292145	0.0930091	0.266896	0.142173	0.142173	130.051	C03440; HMDB60460	cis-4-Hydroxy-D-proline	-6.67007e-05	C5H9NO3	-H(-)	100
H820 EMD:H820 Control	43	43	0.428787	0.0017524	0.0369591	0.0205367	0.0196878	130.087	C00407; HMDB00172	L-Isoleucine	1.68777e-05	C6H13NO2	-H(-)	100
H820 EMD:H820 Control	43	43	0.428787	0.0017524	0.0369591	0.0205367	0.0196878	130.087	C00123; HMDB00687	L-Leucine	1.68777e-05	C6H13NO2	-H(-)	100
H820 EMD:H820 Control	44	44	0.561639	0.0766085	0.234082	0.124693	0.124693	131.046	C02642; CHEBI:18261; CID:111; HMDB00026	Ureidopropionic acid	1.823e-05	C4H8N2O3	-H(-)	100
H820 EMD:H820 Control	44	44	0.561639	0.0766085	0.234082	0.124693	0.124693	131.046	C00152; HMDB00168	L-Asparagine	1.823e-05	C4H8N2O3	-H(-)	100
H820 EMD:H820 Control	45	45	0.563152	0.00460872	0.0506959	0.0270053	0.0270053	131.082	C00077; HMDB00214	Ornithine	0.000155288	C5H12N2O2	-H(-)	100
H820 EMD:H820 Control	45	45	0.563152	0.00460872	0.0506959	0.0270053	0.0270053	131.082	C00515; HMDB03374	D-Ornithine	0.000155288	C5H12N2O2	-H(-)	100
H820 EMD:H820 Control	46	46	0.335703	0.00982306	0.064774	0.0352403	0.0345045	132.03	C00049; HMDB00191	L-Aspartic acid	3.91258e-05	C4H7NO4	-H(-)	100
H820 EMD:H820 Control	46	46	0.335703	0.00982306	0.064774	0.0352403	0.0345045	132.03	C00402; HMDB06483	D-Aspartic acid	3.91258e-05	C4H7NO4	-H(-)	100
H820 EMD:H820 Control	47	47	0.276054	0.115073	0.307789	0.164459	0.163956	133.014	C00149; HMDB00156	L-Malic acid	1.77128e-05	C4H6O5	-H(-)	100
H820 EMD:H820 Control	48	48	0.183725	0.363311	0.60128	0.324192	0.320296	135.045	C07086; HMDB00209	Phenylacetic acid	-0.000109084	C8H8O2	-H(-)	100
H820 EMD:H820 Control	48	48	0.183725	0.363311	0.60128	0.324192	0.320296	135.045	C03765; HMDB03767	4-Hydroxyphenylacetaldehyde	-0.000109084	C8H8O2	-H(-)	100
H820 EMD:H820 Control	49	49	0.0621988	0.477719	0.698467	0.373232	0.372067	136.041	C00108; HMDB01123	2-Aminobenzoic acid	-0.000963372	C7H7NO2	-H(-)	100
H820 EMD:H820 Control	50	50	0.0643761	0.338979	0.589058	0.315283	0.313786	136.077	C00483; HMDB00306	Tyramine	-1.93888e-05	C8H11NO	-H(-)	100
H820 EMD:H820 Control	51	51	-0.0980292	0.525579	0.75214	0.401698	0.400658	136.986	C00122; HMDB00134	Fumaric acid	-6.79338e-06	C4H4O4	.Na/H-H(-)	10
H820 EMD:H820 Control	52	52	0.200479	0.00421472	0.0488698	0.0264606	0.0260325	138.021	C00870; HMDB01232	4-Nitrophenol	-0.000953867	C6H5NO3	-H(-)	100
H820 EMD:H820 Control	53	53	-0.0320462	0.532191	0.752601	0.401514	0.400904	138.029	C00581; HMDB00128	Guanidoacetic acid	-0.000103992	C3H7N3O2	.Na/H-H(-)	10
H820 EMD:H820 Control	54	54	-0.00678833	0.949441	0.976061	0.519939	0.519939	140.012	C00346; HMDB00224	O-Phosphoethanolamine	-0.000156831	C2H8NO4P	-H(-)	100
H820 EMD:H820 Control	55	55	0.0781012	0.468939	0.697397	0.373004	0.371497	142.979	C05823; HMDB02127	3-Mercaptolactic acid	-0.000854659	C3H6O3S	.Na/H-H(-)	10
H820 EMD:H820 Control	56	56	0.0591995	0.172946	0.390778	0.209668	0.208164	143.108	C06423; HMDB00482	Caprylic acid	-1.42414e-05	C8H16O2	-H(-)	100
H820 EMD:H820 Control	56	56	0.0591995	0.172946	0.390778	0.209668	0.208164	143.108	C07185; HMDB01877	Valproic acid	-1.42414e-05	C8H16O2	-H(-)	100
H820 EMD:H820 Control	57	57	0.318257	0.00736694	0.0598958	0.0332056	0.0319059	144.067	C02946; HMDB03681	4-Acetamidobutanoic acid	-4.02901e-05	C6H11NO3	-H(-)	100
H820 EMD:H820 Control	57	57	0.318257	0.00736694	0.0598958	0.0332056	0.0319059	144.067	C04076; HMDB59595	(S)-2-amino-6-oxohexanoate	-4.02901e-05	C6H11NO3	-H(-)	100
H820 EMD:H820 Control	58	58	0.0827249	0.606263	0.795068	0.424597	0.423526	144.077	C01035; HMDB03464	4-Guanidinobutanoic acid	0.00114421	C5H11N3O2	-H(-)	79
H820 EMD:H820 Control	59	59	0.0809151	0.579326	0.786134	0.419088	0.418767	145.014	C00026; HMDB00208	Oxoglutaric acid	-9.71683e-05	C5H6O5	-H(-)	100
H820 EMD:H820 Control	60	60	0.440635	0.0675856	0.214454	0.114238	0.114238	145.098	C00047; HMDB00182	L-Lysine	2.7732e-05	C6H14N2O2	-H(-)	100
H820 EMD:H820 Control	61	61	0.789083	0.000498627	0.0167763	0.00973917	0.00893661	145.999	C03557; HMDB11747	Ciliatine	-0.000444455	C2H8NO3P	.Na/H-H(-)	10
H820 EMD:H820 Control	62	62	0.0210146	0.878607	0.950623	0.506388	0.506388	146.046	C00025; HMDB00148	L-Glutamic acid	2.68629e-05	C5H9NO4	-H(-)	100
H820 EMD:H820 Control	62	62	0.0210146	0.878607	0.950623	0.506388	0.506388	146.046	C00217; HMDB03339	D-Glutamic acid	2.68629e-05	C5H9NO4	-H(-)	100
H820 EMD:H820 Control	62	62	0.0210146	0.878607	0.950623	0.506388	0.506388	146.046	C05938; HMDB06556	L-4-Hydroxyglutamate semialdehyde	2.68629e-05	C5H9NO4	-H(-)	100
H820 EMD:H820 Control	63	63	0.402368	0.0175907	0.0886268	0.047573	0.0472107	147.03	C02266; HMDB11676	D-Xylono-1,5-lactone	-0.000145139	C5H8O5	-H(-)	100
H820 EMD:H820 Control	63	63	0.402368	0.0175907	0.0886268	0.047573	0.0472107	147.03	C02630; HMDB59655	2-Hydroxyglutarate	-0.000145139	C5H8O5	-H(-)	100
H820 EMD:H820 Control	64	64	0.380909	0.000705274	0.0211582	0.0112708	0.0112708	148.044	C00073; HMDB00696	L-Methionine	-8.79052e-05	C5H11NO2S	-H(-)	100
H820 EMD:H820 Control	65	65	0.379371	0.00887923	0.064774	0.0346858	0.0345045	149.036	C16631; HMDB60435	alpha-Fluoro-beta-ureidopropionic acid	0.000893415	C4H7FN2O3	-H(-)	25
H820 EMD:H820 Control	66	66	0.290384	0.00866277	0.064774	0.0346093	0.0345045	149.046	C00181; HMDB00098	D-Xylose	-0.000340827	C5H10O5	-H(-)	100
H820 EMD:H820 Control	66	66	0.290384	0.00866277	0.064774	0.0346093	0.0345045	149.046	C00121; HMDB00283	D-Ribose	-0.000340827	C5H10O5	-H(-)	100
H820 EMD:H820 Control	66	66	0.290384	0.00866277	0.064774	0.0346093	0.0345045	149.046	C00259; HMDB00646	L-Arabinose	-0.000340827	C5H10O5	-H(-)	100
H820 EMD:H820 Control	66	66	0.290384	0.00866277	0.064774	0.0346093	0.0345045	149.046	C00312; HMDB00751	L-Threo-2-pentulose	-0.000340827	C5H10O5	-H(-)	100
H820 EMD:H820 Control	66	66	0.290384	0.00866277	0.064774	0.0346093	0.0345045	149.046	C00310; HMDB01644	D-Xylulose	-0.000340827	C5H10O5	-H(-)	100
H820 EMD:H820 Control	66	66	0.290384	0.00866277	0.064774	0.0346093	0.0345045	149.046	C00310; HMDB03371	L-Ribulose	-0.000340827	C5H10O5	-H(-)	100
H820 EMD:H820 Control	67	67	0.359018	0.0358616	0.15971	0.0851897	0.0850763	149.061	C02646; HMDB03654	4-Coumaryl alcohol	-0.000103373	C9H10O2	-H(-)	100
H820 EMD:H820 Control	69	68	0.413214	0.0151321	0.081862	0.0436071	0.0436071	151.026	C00385; HMDB00292	Xanthine	-6.04419e-05	C5H4N4O2	-H(-)	100
H820 EMD:H820 Control	70	69	-0.00670944	0.952601	0.976268	0.520049	0.520049	151.05	C05842; HMDB04193	N1-Methyl-2-pyridone-5-carboxamide	0.000939172	C7H8N2O2	-H(-)	100
H820 EMD:H820 Control	70	69	-0.00670944	0.952601	0.976268	0.520049	0.520049	151.05	C05843; HMDB04194	N1-Methyl-4-pyridone-3-carboxamide	0.000939172	C7H8N2O2	-H(-)	100
H820 EMD:H820 Control	71	70	0.246474	0.0462753	0.171663	0.0924391	0.0914435	151.061	C00532; HMDB01851	L-Arabitol	8.3766e-05	C5H12O5	-H(-)	100
H820 EMD:H820 Control	71	70	0.246474	0.0462753	0.171663	0.0924391	0.0914435	151.061	C00379; HMDB02917	D-Xylitol	8.3766e-05	C5H12O5	-H(-)	100
H820 EMD:H820 Control	72	71	0.285537	0.00189818	0.0369591	0.0208548	0.0196878	152.035	C00632; HMDB01476	3-Hydroxyanthranilic acid	-7.22801e-05	C7H7NO3	-H(-)	100
H820 EMD:H820 Control	73	72	-0.078067	0.562763	0.777838	0.41566	0.414347	152.044	C00300; HMDB00064	Creatine	7.60222e-05	C4H9N3O2	.Na/H-H(-)	10
H820 EMD:H820 Control	74	73	-0.0305333	0.278668	0.531563	0.283159	0.283159	152.072	C03758; HMDB00073	Dopamine	-8.27799e-06	C8H11NO2	-H(-)	100
H820 EMD:H820 Control	75	74	0.0913115	0.331518	0.588138	0.313317	0.313296	153.019	C00628; HMDB00152	Gentisic acid	0.00020453	C7H6O4	-H(-)	100
H820 EMD:H820 Control	76	75	0.191645	0.390716	0.62254	0.333413	0.331621	153.029	C02642; CHEBI:18261; CID:111; HMDB00026	Ureidopropionic acid	-0.000352473	C4H8N2O3	.Na/H-H(-)	10
H820 EMD:H820 Control	76	75	0.191645	0.390716	0.62254	0.333413	0.331621	153.029	C00152; HMDB00168	L-Asparagine	-0.000352473	C4H8N2O3	.Na/H-H(-)	10
H820 EMD:H820 Control	77	76	0.307428	0.000191431	0.0105287	0.00560855	0.00560855	154.012	C00049; HMDB00191	L-Aspartic acid	7.23654e-06	C4H7NO4	.Na/H-H(-)	10
H820 EMD:H820 Control	77	76	0.307428	0.000191431	0.0105287	0.00560855	0.00560855	154.012	C00402; HMDB06483	D-Aspartic acid	7.23654e-06	C4H7NO4	.Na/H-H(-)	10
H820 EMD:H820 Control	78	77	0.116181	0.0902988	0.261391	0.139241	0.139241	154.027	C00561; HMDB60486	Mandelonitrile	0.000417756	C8H7NO	.Na/H-H(-)	10
H820 EMD:H820 Control	79	78	0.494112	0.0062622	0.0576741	0.031452	0.0307224	154.062	C00135; HMDB00177	L-Histidine	-0.000123154	C6H9N3O2	-H(-)	100
H820 EMD:H820 Control	80	79	-0.120391	0.638925	0.799173	0.427055	0.425712	154.975	C00988; HMDB00816	Phosphoglycolic acid	-3.81854e-05	C2H5O6P	-H(-)	100
H820 EMD:H820 Control	81	80	0.0616056	0.616886	0.795068	0.425259	0.423526	154.997	C00149; HMDB00156	L-Malic acid	-0.000744851	C4H6O5	.Na/H-H(-)	10
H820 EMD:H820 Control	82	81	0.144787	0.603977	0.795068	0.426394	0.423526	157.027	C07086; HMDB00209	Phenylacetic acid	-0.000237163	C8H8O2	.Na/H-H(-)	10
H820 EMD:H820 Control	82	81	0.144787	0.603977	0.795068	0.426394	0.423526	157.027	C03765; HMDB03767	4-Hydroxyphenylacetaldehyde	-0.000237163	C8H8O2	.Na/H-H(-)	10
H820 EMD:H820 Control	83	82	0.351603	0.00361861	0.0462587	0.0254443	0.0246416	158.046	C02918; HMDB00699	1-Methylnicotinamide	0.0002818	C7H9N2O	.Na/H-H(-)	10
H820 EMD:H820 Control	84	83	0.336391	0.0798135	0.241637	0.128718	0.128718	158.061	C00637; HMDB01190	Indoleacetaldehyde	0.000474379	C10H9NO	-H(-)	100
H820 EMD:H820 Control	85	84	0.0772484	0.402764	0.632914	0.337148	0.337148	159.03	C00322; HMDB00225	Oxoadipic acid	-0.000200281	C6H8O5	-H(-)	100
H820 EMD:H820 Control	86	85	-0.284524	0.112934	0.305478	0.162725	0.162725	159.103	C16650; HMDB13898	5-Hydroxyvalproic acid	-0.000108905	C8H16O3	-H(-)	100
H820 EMD:H820 Control	86	85	-0.284524	0.112934	0.305478	0.162725	0.162725	159.103	C16651; HMDB13899	3-Hydroxyvalproic acid	-0.000108905	C8H16O3	-H(-)	100
H820 EMD:H820 Control	86	85	-0.284524	0.112934	0.305478	0.162725	0.162725	159.103	C16649; HMDB13900	4-Hydroxyvalproic acid	-0.000108905	C8H16O3	-H(-)	100
H820 EMD:H820 Control	87	86	0.0669891	0.345086	0.592823	0.315948	0.315792	160.04	C05639; HMDB04077	4,6-Dihydroxyquinoline	0.000522167	C9H7NO2	-H(-)	100
H820 EMD:H820 Control	88	87	0.148893	0.0518309	0.178169	0.0949088	0.0949088	160.062	C00956; HMDB00510	Aminoadipic acid	-0.00013843	C6H11NO4	-H(-)	100
H820 EMD:H820 Control	89	88	0.585708	0.0015611	0.0367973	0.0196016	0.0196016	161.994	C00346; HMDB00224	O-Phosphoethanolamine	-0.000234291	C2H8NO4P	.Na/H-H(-)	10
H820 EMD:H820 Control	90	89	0.502151	0.0346407	0.156595	0.0834166	0.0834166	163.061	C01019; HMDB00174	L-Fucose	-6.75681e-05	C6H12O5	-H(-)	100
H820 EMD:H820 Control	91	90	0.434059	0.00140343	0.0356256	0.0189774	0.0189774	164.072	C00079; HMDB00159	L-Phenylalanine	2.95879e-05	C9H11NO2	-H(-)	100
H820 EMD:H820 Control	92	91	0.342255	0.0102068	0.064774	0.0345045	0.0345045	166.049	C02946; HMDB03681	4-Acetamidobutanoic acid	-0.000771506	C6H11NO3	.Na/H-H(-)	10
H820 EMD:H820 Control	92	91	0.342255	0.0102068	0.064774	0.0345045	0.0345045	166.049	C04076; HMDB59595	(S)-2-amino-6-oxohexanoate	-0.000771506	C6H11NO3	.Na/H-H(-)	10
H820 EMD:H820 Control	93	92	-0.0160536	0.933643	0.970496	0.517739	0.516974	166.059	C01035; HMDB03464	4-Guanidinobutanoic acid	0.000936449	C5H11N3O2	.Na/H-H(-)	10
H820 EMD:H820 Control	94	93	0.15996	0.190012	0.415258	0.221204	0.221204	166.975	C00074; HMDB00263	Phosphoenolpyruvic acid	-0.000322099	C3H5O6P	-H(-)	100
H820 EMD:H820 Control	95	94	0.305636	0.0149454	0.081862	0.0437872	0.0436071	167.023	C00366; HMDB00289	Uric acid	-0.00189202	C5H4N4O3	-H(-)	24
H820 EMD:H820 Control	96	95	0.43372	0.0539814	0.181543	0.0968294	0.0967065	167.044	C00064; HMDB00641	L-Glutamine	-0.000258977	C5H10N2O3	.Na/H-H(-)	10
H820 EMD:H820 Control	96	95	0.43372	0.0539814	0.181543	0.0968294	0.0967065	167.044	C05100; HMDB02031	Ureidoisobutyric acid	-0.000258977	C5H10N2O3	.Na/H-H(-)	10
H820 EMD:H820 Control	96	95	0.43372	0.0539814	0.181543	0.0968294	0.0967065	167.044	C00819; HMDB03423	D-Glutamine	-0.000258977	C5H10N2O3	.Na/H-H(-)	10
H820 EMD:H820 Control	97	96	-0.0573249	0.760157	0.888484	0.475539	0.473287	167.083	C00534; HMDB01431	Pyridoxamine	-3.79706e-05	C8H12N2O2	-H(-)	100
H820 EMD:H820 Control	98	97	-1.07522	0.00339552	0.0462587	0.0259518	0.0246416	167.997	C00506; HMDB02757	Cysteic acid	0.000221778	C3H7NO5S	-H(-)	100
H820 EMD:H820 Control	99	98	-0.0142658	0.8139	0.915871	0.491663	0.487876	168.028	C00025; HMDB00148	L-Glutamic acid	-7.38003e-05	C5H9NO4	.Na/H-H(-)	10
H820 EMD:H820 Control	99	98	-0.0142658	0.8139	0.915871	0.491663	0.487876	168.028	C00217; HMDB03339	D-Glutamic acid	-7.38003e-05	C5H9NO4	.Na/H-H(-)	10
H820 EMD:H820 Control	99	98	-0.0142658	0.8139	0.915871	0.491663	0.487876	168.028	C05938; HMDB06556	L-4-Hydroxyglutamate semialdehyde	-7.38003e-05	C5H9NO4	.Na/H-H(-)	10
H820 EMD:H820 Control	100	99	0.145911	0.171002	0.390778	0.21021	0.208164	168.067	C00547; HMDB00216	Norepinephrine	-0.000360061	C8H11NO3	-H(-)	100
H820 EMD:H820 Control	100	99	0.145911	0.171002	0.390778	0.21021	0.208164	168.067	C00314; HMDB00239	Pyridoxine	-0.000360061	C8H11NO3	-H(-)	100
H820 EMD:H820 Control	101	100	0.155151	0.119737	0.307789	0.16444	0.163956	170.024	C00073; HMDB00696	L-Methionine	0.00135595	C5H11NO2S	.Na/H-H(-)	6
H820 EMD:H820 Control	102	101	-0.0870308	0.481627	0.700162	0.37297	0.37297	171.006	C00093; HMDB00126	Glycerol 3-phosphate	2.44923e-05	C3H9O6P	-H(-)	100
H820 EMD:H820 Control	103	102	0.305144	0.0508854	0.17676	0.0941582	0.0941582	171.028	C00181; HMDB00098	D-Xylose	-0.00057678	C5H10O5	.Na/H-H(-)	10
H820 EMD:H820 Control	103	102	0.305144	0.0508854	0.17676	0.0941582	0.0941582	171.028	C00121; HMDB00283	D-Ribose	-0.00057678	C5H10O5	.Na/H-H(-)	10
H820 EMD:H820 Control	103	102	0.305144	0.0508854	0.17676	0.0941582	0.0941582	171.028	C00259; HMDB00646	L-Arabinose	-0.00057678	C5H10O5	.Na/H-H(-)	10
H820 EMD:H820 Control	103	102	0.305144	0.0508854	0.17676	0.0941582	0.0941582	171.028	C00312; HMDB00751	L-Threo-2-pentulose	-0.00057678	C5H10O5	.Na/H-H(-)	10
H820 EMD:H820 Control	103	102	0.305144	0.0508854	0.17676	0.0941582	0.0941582	171.028	C00310; HMDB01644	D-Xylulose	-0.00057678	C5H10O5	.Na/H-H(-)	10
H820 EMD:H820 Control	103	102	0.305144	0.0508854	0.17676	0.0941582	0.0941582	171.028	C00310; HMDB03371	L-Ribulose	-0.00057678	C5H10O5	.Na/H-H(-)	10
H820 EMD:H820 Control	104	103	0.515128	0.00223995	0.0369591	0.0196878	0.0196878	172.991	C00850; HMDB60015	Phenol sulphate	9.82513e-05	C6H6O4S	-H(-)	100
H820 EMD:H820 Control	105	104	0.323947	0.0670434	0.214454	0.114422	0.114238	173.009	C00417; HMDB00072	cis-Aconitic acid	-8.52249e-05	C6H6O6	-H(-)	100
H820 EMD:H820 Control	106	105	0.536115	0.00328537	0.0462587	0.0262513	0.0246416	173.104	C00062; HMDB00517	L-Arginine	0.000138874	C6H14N4O2	-H(-)	100
H820 EMD:H820 Control	107	106	0.387687	0.0506446	0.17676	0.0947097	0.0941582	174.041	C01042; HMDB00812	N-Acetyl-L-aspartic acid	-7.57177e-05	C6H9NO5	-H(-)	100
H820 EMD:H820 Control	107	106	0.387687	0.0506446	0.17676	0.0947097	0.0941582	174.041	C01045; HMDB03470	N-Formyl-L-glutamic acid	-7.57177e-05	C6H9NO5	-H(-)	100
H820 EMD:H820 Control	108	107	0.877412	0.000270266	0.0127411	0.00678708	0.00678708	175.025	C00072; HMDB00044	Ascorbic acid	-9.54815e-05	C6H8O6	-H(-)	100
H820 EMD:H820 Control	108	107	0.877412	0.000270266	0.0127411	0.00678708	0.00678708	175.025	C02670; HMDB06355	D-Glucurono-6,3-lactone	-9.54815e-05	C6H8O6	-H(-)	100
H820 EMD:H820 Control	109	108	-0.0966312	0.312203	0.575334	0.306601	0.306475	177.034	C01419; HMDB00078	Cysteinylglycine	0.00012525	C5H10N2O3S	-H(-)	100
H820 EMD:H820 Control	110	109	0.0543991	0.576738	0.786134	0.418941	0.418767	177.04	C00198; HMDB00150	Gluconolactone	0.000357089	C6H10O6	-H(-)	100
H820 EMD:H820 Control	110	109	0.0543991	0.576738	0.786134	0.418941	0.418767	177.04	C01040; HMDB03466	L-Gulonolactone	0.000357089	C6H10O6	-H(-)	100
H820 EMD:H820 Control	111	110	-0.444107	0.132257	0.323295	0.172216	0.172216	178.072	C00329; HMDB01514	Glucosamine	-9.91097e-07	C6H13NO5	-H(-)	100
H820 EMD:H820 Control	112	111	-0.196569	0.0493337	0.17676	0.0942639	0.0941582	179.036	C01179; HMDB00707	4-Hydroxyphenylpyruvic acid	-0.000997333	C9H8O4	-H(-)	100
H820 EMD:H820 Control	112	111	-0.196569	0.0493337	0.17676	0.0942639	0.0941582	179.036	C05350; HMDB06915	2-Hydroxy-3-(4-hydroxyphenyl)propenoic acid	-0.000997333	C9H8O4	-H(-)	100
H820 EMD:H820 Control	113	112	0.285513	0.00844133	0.064774	0.034509	0.0345045	180.066	C00082; HMDB00158	L-Tyrosine	0.000279781	C9H11NO3	-H(-)	100
H820 EMD:H820 Control	114	113	-0.0104828	0.819919	0.915871	0.490244	0.487876	181.012	C00322; HMDB00225	Oxoadipic acid	-0.000201122	C6H8O5	.Na/H-H(-)	10
H820 EMD:H820 Control	115	114	0.184336	0.241662	0.480412	0.255911	0.255911	181.051	C05582; HMDB00118	Homovanillic acid	-0.000524286	C9H10O4	-H(-)	100
H820 EMD:H820 Control	115	114	0.184336	0.241662	0.480412	0.255911	0.255911	181.051	C05583; HMDB04061	3-Methoxy-4-hydroxyphenylglycolaldehyde	-0.000524286	C9H10O4	-H(-)	100
H820 EMD:H820 Control	116	115	0.641916	0.0104426	0.0650202	0.0346357	0.0346357	181.072	C01697; HMDB00107	Galactitol	2.64789e-05	C6H14O6	-H(-)	100
H820 EMD:H820 Control	116	115	0.641916	0.0104426	0.0650202	0.0346357	0.0346357	181.072	C00794; HMDB00247	Sorbitol	2.64789e-05	C6H14O6	-H(-)	100
H820 EMD:H820 Control	117	116	0.125522	0.22463	0.460423	0.245263	0.245263	182.046	C00847; CHEBI:17405; CID:6723; HMDB00017	4-Pyridoxic acid	-0.000119439	C8H9NO4	-H(-)	100
H820 EMD:H820 Control	118	117	0.245504	0.0117635	0.070581	0.0375978	0.0375978	182.97	C03232; HMDB01024	Phosphohydroxypyruvic acid	-0.00021446	C3H5O7P	-H(-)	100
H820 EMD:H820 Control	119	118	-0.471267	0.175258	0.390778	0.208164	0.208164	183.066	C05594; HMDB01490	Vanylglycol	-0.000145323	C9H12O4	-H(-)	100
H820 EMD:H820 Control	119	118	-0.471267	0.175258	0.390778	0.208164	0.208164	183.066	C00588; HMDB01565	Phosphorylcholine	0.000163677	C5H15NO4P	-H(-)	100
H820 EMD:H820 Control	120	119	-0.157325	0.478344	0.698467	0.372067	0.372067	184.002	C01005; HMDB00272	Phosphoserine	-0.000244727	C3H8NO6P	-H(-)	100
H820 EMD:H820 Control	120	119	-0.157325	0.478344	0.698467	0.372067	0.372067	184.002	C01005; HMDB01721	DL-O-Phosphoserine	-0.000244727	C3H8NO6P	-H(-)	100
H820 EMD:H820 Control	121	120	-0.0968072	0.270059	0.518137	0.276007	0.276007	184.025	C04409; HMDB01330	2-Amino-3-carboxymuconic acid semialdehyde	0.000184802	C7H7NO5	-H(-)	100
H820 EMD:H820 Control	122	121	0.398192	0.00429462	0.0488698	0.0260325	0.0260325	184.986	C00631; HMDB03391	2-Phospho-D-glyceric acid	-9.889e-05	C3H7O7P	-H(-)	100
H820 EMD:H820 Control	122	121	0.398192	0.00429462	0.0488698	0.0260325	0.0260325	184.986	C00197; HMDB60180	(2R)-2-Hydroxy-3-(phosphonatooxy)propanoate	-9.889e-05	C3H7O7P	-H(-)	100
H820 EMD:H820 Control	123	122	0.117151	0.321679	0.580078	0.309002	0.309002	185.021	C00166; HMDB00205	Phenylpyruvic acid	0.000886008	C9H8O3	.Na/H-H(-)	10
H820 EMD:H820 Control	123	122	0.117151	0.321679	0.580078	0.309002	0.309002	185.021	C02763; HMDB12225	Enol-phenylpyruvate	0.000886008	C9H8O3	.Na/H-H(-)	10
H820 EMD:H820 Control	123	122	0.117151	0.321679	0.580078	0.309002	0.309002	185.021	C05838; HMDB41592	Coumaric acid	0.000886008	C9H8O3	.Na/H-H(-)	10
H820 EMD:H820 Control	124	123	0.0356273	0.758674	0.888484	0.476306	0.473287	186.017	C05653; HMDB04089	Formylanthranilic acid	0.000221529	C8H7NO3	.Na/H-H(-)	10
H820 EMD:H820 Control	125	124	0.0593453	0.60558	0.795068	0.425814	0.423526	186.161	C00612; HMDB01276	N1-Acetylspermidine	0.000551009	C9H21N3O	-H(-)	100
H820 EMD:H820 Control	126	125	1.03094	4.23092e-06	0.0013962	0.000743746	0.000743746	187.025	C16353; HMDB01991	7-Methylxanthine	-0.000856665	C6H6N4O2	.Na/H-H(-)	10
H820 EMD:H820 Control	127	126	0.285976	0.00698826	0.0598958	0.0332014	0.0319059	187.038	C05581; HMDB05175	Homovanillin	-0.000482781	C9H10O3	.Na/H-H(-)	10
H820 EMD:H820 Control	128	127	0.400158	0.011595	0.070581	0.0377454	0.0375978	188.056	C00624; HMDB01138	N-Acetylglutamic acid	1.73352e-05	C7H11NO5	-H(-)	100
H820 EMD:H820 Control	129	128	-0.956418	0.041336	0.163776	0.0886144	0.0872418	188.957	C00074; HMDB00263	Phosphoenolpyruvic acid	-6.4838e-05	C3H5O6P	.Na/H-H(-)	10
H820 EMD:H820 Control	130	129	0.844535	2.14213e-05	0.00235634	0.0012552	0.0012552	189.005	C05379; HMDB03974	Oxalosuccinic acid	-0.000527603	C6H6O7	-H(-)	100
H820 EMD:H820 Control	131	130	-0.0428614	0.646761	0.799173	0.430655	0.425712	189.092	C03885; HMDB32488	Prenyl benzoate	-0.00019003	C12H14O2	-H(-)	100
H820 EMD:H820 Control	132	131	0.0979821	0.254469	0.496893	0.26469	0.26469	190.973	C00111; HMDB01473	Dihydroxyacetone phosphate	-0.000525126	C3H7O6P	.Na/H-H(-)	10
H820 EMD:H820 Control	133	132	-0.102434	0.526498	0.75214	0.400658	0.400658	192.989	C00093; HMDB00126	Glycerol 3-phosphate	-0.000471746	C3H9O6P	.Na/H-H(-)	10
H820 EMD:H820 Control	134	133	0.0114535	0.913118	0.965798	0.514472	0.514472	193.035	C00191; HMDB00127	D-Glucuronic acid	0.000252042	C6H10O7	-H(-)	100
H820 EMD:H820 Control	134	133	0.0114535	0.913118	0.965798	0.514472	0.514472	193.035	C06472; HMDB02704	Iduronic acid	0.000252042	C6H10O7	-H(-)	100
H820 EMD:H820 Control	134	133	0.0114535	0.913118	0.965798	0.514472	0.514472	193.035	C00618; HMDB06334	3-Dehydro-L-gulonate	0.000252042	C6H10O7	-H(-)	100
H820 EMD:H820 Control	135	134	0.274649	0.0234161	0.11199	0.0596561	0.0596561	195.086	C00062; HMDB00517	L-Arginine	0.00016097	C6H14N4O2	.Na/H-H(-)	10
H820 EMD:H820 Control	136	135	0.00735639	0.923668	0.970496	0.518753	0.516974	196.023	C01042; HMDB00812	N-Acetyl-L-aspartic acid	-0.000367373	C6H9NO5	.Na/H-H(-)	10
H820 EMD:H820 Control	136	135	0.00735639	0.923668	0.970496	0.518753	0.516974	196.023	C01045; HMDB03470	N-Formyl-L-glutamic acid	-0.000367373	C6H9NO5	.Na/H-H(-)	10
H820 EMD:H820 Control	137	136	0.106099	0.236779	0.476446	0.253798	0.253798	196.038	C00954; HMDB00197	Indoleacetic acid	0.000270941	C10H9NO2	.Na/H-H(-)	10
H820 EMD:H820 Control	137	136	0.106099	0.236779	0.476446	0.253798	0.253798	196.038	C05634; HMDB04073	5-Hydroxyindoleacetaldehyde	0.000270941	C10H9NO2	.Na/H-H(-)	10
H820 EMD:H820 Control	138	137	0.0039679	0.969904	0.981804	0.522998	0.522998	196.985	C03372; HMDB11750	Dihydroxyacetone Phosphate Acyl Ester	0.00081186	C4H7O7P	-H(-)	100
H820 EMD:H820 Control	139	138	-0.0644556	0.756157	0.888484	0.476428	0.473287	197.046	C05584; HMDB00291	Vanillylmandelic acid	-0.000747777	C9H10O5	-H(-)	100
H820 EMD:H820 Control	140	139	-0.160443	0.34677	0.592823	0.315845	0.315792	197.071	C00780; HMDB00259	Serotonin	-0.000976372	C10H12N2O	.Na/H-H(-)	10
H820 EMD:H820 Control	141	140	0.378094	0.00992641	0.064774	0.0348989	0.0345045	198.016	C12215; HMDB60483	Iminoerythrose 4-phosphate	0.00109248	C4H10NO6P	-H(-)	86
H820 EMD:H820 Control	142	141	-0.306531	0.075276	0.23216	0.123669	0.123669	198.089	C06114; HMDB60477	gamma-Glutamyl-beta-aminopropiononitrile	-9.80293e-05	C8H13N3O3	-H(-)	100
H820 EMD:H820 Control	143	142	0.000425122	0.99328	0.99328	0.529111	0.529111	199.001	C00279; HMDB01321	D-Erythrose 4-phosphate	-0.000113381	C4H9O7P	-H(-)	100
H820 EMD:H820 Control	144	143	0.151121	0.00935614	0.064774	0.0357543	0.0345045	199.017	C01419; HMDB00078	Cysteinylglycine	-0.00118791	C5H10N2O3S	.Na/H-H(-)	7
H820 EMD:H820 Control	145	144	-0.522353	0.0965793	0.272403	0.145107	0.145107	199.17	C02679; HMDB00638	Dodecanoic acid	-8.81831e-05	C12H24O2	-H(-)	100
H820 EMD:H820 Control	146	145	0.111334	0.268344	0.517857	0.275858	0.275858	201.027	C12248; HMDB59663	5-hydroxy-2-oxo-4-ureido-2,5-dihydro-1H-imidazole-5-carboxylate	-3.62741e-06	C5H6N4O5	-H(-)	100
H820 EMD:H820 Control	147	146	-0.0837625	0.581263	0.786134	0.418767	0.418767	201.04	C13747; HMDB01860	Paraxanthine	-0.000256391	C7H8N4O2	.Na/H-H(-)	10
H820 EMD:H820 Control	147	146	-0.0837625	0.581263	0.786134	0.418767	0.418767	201.04	C07480; HMDB02825	Theobromine	-0.000256391	C7H8N4O2	.Na/H-H(-)	10
H820 EMD:H820 Control	148	147	0.250273	0.0735981	0.229126	0.122053	0.122053	202.049	C00082; HMDB00158	L-Tyrosine	-0.000325206	C9H11NO3	.Na/H-H(-)	10
H820 EMD:H820 Control	149	148	0.366908	0.0455275	0.171663	0.0919907	0.0914435	202.109	C02571; HMDB00201	L-Acetylcarnitine	-0.00012721	C9H17NO4	-H(-)	100
H820 EMD:H820 Control	150	149	0.399215	0.0472387	0.171663	0.0922667	0.0914435	203.055	C01697; HMDB00107	Galactitol	-0.000950868	C6H14O6	.Na/H-H(-)	10
H820 EMD:H820 Control	150	149	0.399215	0.0472387	0.171663	0.0922667	0.0914435	203.055	C00794; HMDB00247	Sorbitol	-0.000950868	C6H14O6	.Na/H-H(-)	10
H820 EMD:H820 Control	151	150	0.36379	0.0061439	0.0576741	0.0317654	0.0307224	203.083	C00078; HMDB00929	L-Tryptophan	3.72142e-05	C11H12N2O2	-H(-)	100
H820 EMD:H820 Control	152	151	-0.204434	0.184696	0.406332	0.216449	0.216449	204.031	C02470; HMDB00881	Xanthurenic acid	-0.000603888	C10H7NO4	-H(-)	100
H820 EMD:H820 Control	153	152	0.248351	0.0410996	0.163776	0.0903101	0.0872418	204.052	C00248; HMDB00962	Lipoamide	0.000147923	C8H15NOS2	-H(-)	100
H820 EMD:H820 Control	154	153	0.110086	0.283381	0.534375	0.284657	0.284657	206.967	C00631; HMDB03391	2-Phospho-D-glyceric acid	0.00072374	C3H7O7P	.Na/H-H(-)	10
H820 EMD:H820 Control	154	153	0.110086	0.283381	0.534375	0.284657	0.284657	206.967	C00197; HMDB60180	(2R)-2-Hydroxy-3-(phosphonatooxy)propanoate	0.00072374	C3H7O7P	.Na/H-H(-)	10
H820 EMD:H820 Control	155	154	-0.060331	0.471271	0.697397	0.371497	0.371497	208.142	C00612; HMDB01276	N1-Acetylspermidine	0.000836162	C9H21N3O	.Na/H-H(-)	10
H820 EMD:H820 Control	156	155	-0.259669	0.356627	0.600667	0.321491	0.31997	209.083	C02325; HMDB13070	Sinapyl alcohol	-0.00156586	C11H14O4	-H(-)	40
H820 EMD:H820 Control	157	156	0.105056	0.550341	0.769545	0.409929	0.409929	210.029	C02305; HMDB01511	Phosphocreatine	-0.000432295	C4H10N3O5P	-H(-)	100
H820 EMD:H820 Control	158	157	0.338902	0.00629172	0.0576741	0.0307224	0.0307224	210.037	C00624; HMDB01138	N-Acetylglutamic acid	0.000888218	C7H11NO5	.Na/H-H(-)	10
H820 EMD:H820 Control	159	158	0.598502	0.000508374	0.0167763	0.00893661	0.00893661	212.033	C05635; HMDB00763	5-Hydroxyindoleacetic acid	-5.25706e-05	C10H9NO3	.Na/H-H(-)	10
H820 EMD:H820 Control	159	158	0.598502	0.000508374	0.0167763	0.00893661	0.00893661	212.033	C16596; HMDB60400	5-Phenyl-1,3-oxazinane-2,4-dione	-5.25706e-05	C10H9NO3	.Na/H-H(-)	10
H820 EMD:H820 Control	160	159	-0.0295334	0.65295	0.799173	0.426694	0.425712	213.001	C00158; HMDB00094	Citric acid	0.000397775	C6H8O7	.Na/H-H(-)	10
H820 EMD:H820 Control	160	159	-0.0295334	0.65295	0.799173	0.426694	0.425712	213.001	C00311; HMDB00193	Isocitric acid	0.000397775	C6H8O7	.Na/H-H(-)	10
H820 EMD:H820 Control	161	160	0.230754	0.106116	0.291819	0.155449	0.155449	214.049	C01233; HMDB00114	Glycerylphosphorylethanolamine	-5.90835e-05	C5H14NO6P	-H(-)	100
H820 EMD:H820 Control	162	161	0.0992482	0.0177254	0.0886268	0.0472107	0.0472107	215.017	C00191; HMDB00127	D-Glucuronic acid	0.000364958	C6H10O7	.Na/H-H(-)	10
H820 EMD:H820 Control	162	161	0.0992482	0.0177254	0.0886268	0.0472107	0.0472107	215.017	C06472; HMDB02704	Iduronic acid	0.000364958	C6H10O7	.Na/H-H(-)	10
H820 EMD:H820 Control	162	161	0.0992482	0.0177254	0.0886268	0.0472107	0.0472107	215.017	C00618; HMDB06334	3-Dehydro-L-gulonate	0.000364958	C6H10O7	.Na/H-H(-)	10
H820 EMD:H820 Control	163	162	0.374169	0.00754407	0.0598958	0.0331539	0.0319059	217.083	C03740; HMDB06248	5-L-Glutamyl-L-alanine	-0.000291694	C8H14N2O5	-H(-)	100
H820 EMD:H820 Control	164	163	1.05586	0.0140483	0.0813323	0.043325	0.043325	218.103	C00864; HMDB00210	Pantothenic acid	7.01574e-05	C9H17NO5	-H(-)	100
H820 EMD:H820 Control	165	164	0.0277806	0.62718	0.796036	0.424041	0.424041	218.967	C03372; HMDB11750	Dihydroxyacetone Phosphate Acyl Ester	0.000506201	C4H7O7P	.Na/H-H(-)	10
H820 EMD:H820 Control	166	165	0.293386	0.00954277	0.064774	0.0356916	0.0345045	220.083	C01074; HMDB00212	N-Acetylgalactosamine	-0.000300554	C8H15NO6	-H(-)	100
H820 EMD:H820 Control	166	165	0.293386	0.00954277	0.064774	0.0356916	0.0345045	220.083	C00140; HMDB00215	N-Acetyl-D-glucosamine	-0.000300554	C8H15NO6	-H(-)	100
H820 EMD:H820 Control	166	165	0.293386	0.00954277	0.064774	0.0356916	0.0345045	220.083	C00645; HMDB01129	N-Acetylmannosamine	-0.000300554	C8H15NO6	-H(-)	100
H820 EMD:H820 Control	167	166	-0.328842	0.00406174	0.0488698	0.0264446	0.0260325	221.06	C02291; HMDB00099	L-Cystathionine	-3.70654e-05	C7H14N2O4S	-H(-)	100
H820 EMD:H820 Control	168	167	-0.037431	0.570041	0.780554	0.415794	0.415794	223.009	C12248; HMDB59663	5-hydroxy-2-oxo-4-ureido-2,5-dihydro-1H-imidazole-5-carboxylate	-0.000751158	C5H6N4O5	.Na/H-H(-)	10
H820 EMD:H820 Control	169	168	0.284948	0.0202612	0.0997939	0.0531593	0.0531593	226.011	C03287; HMDB01228	L-Glutamic acid 5-phosphate	0.000969502	C5H10NO7P	-H(-)	100
H820 EMD:H820 Control	170	169	0.284213	0.0143637	0.0817247	0.043534	0.043534	226.035	C00248; HMDB00962	Lipoamide	-0.000527749	C8H15NOS2	.Na/H-H(-)	10
H820 EMD:H820 Control	171	170	0.0765992	0.286937	0.538008	0.286592	0.286592	226.049	C05660; HMDB04096	5-Methoxyindoleacetate	-1.41186e-05	C11H11NO3	.Na/H-H(-)	10
H820 EMD:H820 Control	172	171	0.196049	0.0473375	0.171663	0.0914435	0.0914435	226.084	C00881; CHEBI:15698; CID:13711; HMDB00014	Deoxycytidine	-0.000832974	C9H13N3O4	-H(-)	100
H820 EMD:H820 Control	173	172	0.080671	0.338738	0.589058	0.316735	0.313786	227.201	C06424; HMDB00806	Myristic acid	0.000227985	C14H28O2	-H(-)	100
H820 EMD:H820 Control	174	173	0.742162	0.000156652	0.010339	0.0055075	0.0055075	228.028	C03090; HMDB01128	5-Phosphoribosylamine	-0.000423864	C5H12NO7P	-H(-)	100
H820 EMD:H820 Control	175	174	0.615374	0.00364463	0.0462587	0.0246416	0.0246416	228.049	C00579; HMDB00985	Dihydrolipoamide	0.000817795	C8H17NOS2	.Na/H-H(-)	10
H820 EMD:H820 Control	176	175	-0.166937	0.384317	0.621487	0.3328	0.33106	229.012	C00199; HMDB00618	D-Ribulose 5-phosphate	6.34917e-05	C5H11O8P	-H(-)	100
H820 EMD:H820 Control	176	175	-0.166937	0.384317	0.621487	0.3328	0.33106	229.012	C00231; HMDB00868	Xylulose 5-phosphate	6.34917e-05	C5H11O8P	-H(-)	100
H820 EMD:H820 Control	176	175	-0.166937	0.384317	0.621487	0.3328	0.33106	229.012	C00620; HMDB01489	Ribose 1-phosphate	6.34917e-05	C5H11O8P	-H(-)	100
H820 EMD:H820 Control	176	175	-0.166937	0.384317	0.621487	0.3328	0.33106	229.012	C00117; HMDB01548	D-Ribose 5-phosphate	6.34917e-05	C5H11O8P	-H(-)	100
H820 EMD:H820 Control	177	176	0.246893	0.19208	0.417016	0.222141	0.222141	229.059	C00328; HMDB00684	L-Kynurenine	7.96578e-05	C10H12N2O3	.Na/H-H(-)	10
H820 EMD:H820 Control	177	176	0.246893	0.19208	0.417016	0.222141	0.222141	229.059	C05647; HMDB12948	Formyl-5-hydroxykynurenamine	7.96578e-05	C10H12N2O3	.Na/H-H(-)	10
H820 EMD:H820 Control	178	177	0.196433	0.246251	0.486603	0.259209	0.259209	232.01	C02305; HMDB01511	Phosphocreatine	4.23081e-05	C4H10N3O5P	.Na/H-H(-)	10
H820 EMD:H820 Control	179	178	0.0201162	0.789518	0.912944	0.486975	0.486317	236.03	C01233; HMDB00114	Glycerylphosphorylethanolamine	0.000228689	C5H14NO6P	.Na/H-H(-)	10
H820 EMD:H820 Control	180	179	0.205446	0.0550131	0.181543	0.0967065	0.0967065	236.077	C03684; HMDB01195	Dyspropterin	0.00192068	C9H11N5O3	-H(-)	23
H820 EMD:H820 Control	181	180	-1.34925	0.0385246	0.162989	0.0868226	0.0868226	238.095	C04244; HMDB02065	6-Lactoyltetrahydropterin	-0.0002251	C9H13N5O3	-H(-)	100
H820 EMD:H820 Control	181	180	-1.34925	0.0385246	0.162989	0.0868226	0.0868226	238.095	C00268; HMDB02215	4a-Carbinolamine tetrahydrobiopterin	-0.0002251	C9H13N5O3	-H(-)	100
H820 EMD:H820 Control	182	181	-0.268621	0.138819	0.331959	0.176832	0.176832	239.114	C01262; HMDB00194	Anserine	0.000764231	C10H16N4O3	-H(-)	100
H820 EMD:H820 Control	182	181	-0.268621	0.138819	0.331959	0.176832	0.176832	239.114	C00884; HMDB00745	Homocarnosine	0.000764231	C10H16N4O3	-H(-)	100
H820 EMD:H820 Control	183	182	-0.0740296	0.624008	0.795068	0.423526	0.423526	239.238	C00517; HMDB01551	Palmitaldehyde	6.7936e-05	C16H32O	-H(-)	100
H820 EMD:H820 Control	184	183	0.0985731	0.365063	0.60128	0.322481	0.320296	241.059	C03366; HMDB59600	5-phosphonooxy-L-lysine	0.00083234	C6H15N2O6P	-H(-)	100
H820 EMD:H820 Control	185	184	0.1824	0.13047	0.321308	0.171158	0.171158	241.083	C00214; HMDB00273	Thymidine	-0.000235654	C10H14N2O5	-H(-)	100
H820 EMD:H820 Control	186	185	-0.0416179	0.469758	0.697397	0.371972	0.371497	243.062	C00299; HMDB00296	Uridine	0.000250795	C9H12N2O6	-H(-)	100
H820 EMD:H820 Control	187	186	0.217498	0.0884523	0.258312	0.137601	0.137601	244.023	C05645; HMDB04083	4-(2-Amino-3-hydroxyphenyl)-2,4-dioxobutanoic acid	-0.000190035	C10H9NO5	.Na/H-H(-)	10
H820 EMD:H820 Control	188	187	-0.0182477	0.755452	0.888484	0.477695	0.473287	246.098	C01594; HMDB33699	Linamarin	-6.6573e-05	C10H17NO6	-H(-)	100
H820 EMD:H820 Control	189	188	0.192423	0.11867	0.307789	0.165561	0.163956	247.047	C00647; HMDB01555	Pyridoxamine 5'-phosphate	0.00161953	C8H13N2O5P	-H(-)	37
H820 EMD:H820 Control	190	189	-0.285363	0.221342	0.459388	0.244712	0.244712	247.082	C00386; HMDB00033	Carnosine	-0.000486005	C9H14N4O3	.Na/H-H(-)	10
H820 EMD:H820 Control	191	190	0.0556973	0.727077	0.875677	0.466465	0.466465	248.033	C00627; HMDB01319	Pyridoxine 5'-phosphate	3.0081e-05	C8H12NO6P	-H(-)	100
H820 EMD:H820 Control	192	191	-0.243897	0.205821	0.43539	0.231928	0.231928	249.113	C00399; HMDB02012	Ubiquinone-1	0.000638921	C14H18O4	-H(-)	100
H820 EMD:H820 Control	193	192	0.00772285	0.938471	0.970496	0.517153	0.516974	253.05	C05844; HMDB04195	5-L-Glutamyl-taurine	0.000151924	C7H14N2O6S	-H(-)	100
H820 EMD:H820 Control	194	193	-0.0365233	0.82592	0.917689	0.488844	0.488844	253.096	C01598; HMDB01389	Melatonin	-0.000523372	C13H16N2O2	.Na/H-H(-)	10
H820 EMD:H820 Control	195	194	0.0965087	0.649063	0.799173	0.430557	0.425712	255.074	C05841; HMDB06809	Nicotinate D-ribonucleoside	0.000799925	C11H14NO6	-H(-)	100
H820 EMD:H820 Control	196	195	0.0906118	0.563343	0.777838	0.414347	0.414347	256.096	C00670; HMDB00086	Glycerophosphocholine	-0.00022063	C8H20NO6P	-H(-)	100
H820 EMD:H820 Control	197	196	-0.11456	0.459087	0.691774	0.368502	0.368502	257.009	C01236; HMDB01127	6-Phosphonoglucono-D-lactone	-0.00260045	C6H11O9P	-H(-)	8
H820 EMD:H820 Control	198	197	-0.132804	0.233891	0.473522	0.252241	0.252241	259.023	C00085; HMDB00124	Fructose 6-phosphate	-0.000397765	C6H13O9P	-H(-)	100
H820 EMD:H820 Control	198	197	-0.132804	0.233891	0.473522	0.252241	0.252241	259.023	C04006; HMDB00213	Myo-inositol 1-phosphate	-0.000397765	C6H13O9P	-H(-)	100
H820 EMD:H820 Control	198	197	-0.132804	0.233891	0.473522	0.252241	0.252241	259.023	C00446; HMDB00645	Galactose 1-phosphate	-0.000397765	C6H13O9P	-H(-)	100
H820 EMD:H820 Control	198	197	-0.132804	0.233891	0.473522	0.252241	0.252241	259.023	C03862; HMDB00994	Dolichyl phosphate D-mannose	-0.000397765	C6H13O9P	-H(-)	100
H820 EMD:H820 Control	198	197	-0.132804	0.233891	0.473522	0.252241	0.252241	259.023	C01094; HMDB01076	Fructose 1-phosphate	-0.000397765	C6H13O9P	-H(-)	100
H820 EMD:H820 Control	198	197	-0.132804	0.233891	0.473522	0.252241	0.252241	259.023	C00275; HMDB01078	Mannose 6-phosphate	-0.000397765	C6H13O9P	-H(-)	100
H820 EMD:H820 Control	198	197	-0.132804	0.233891	0.473522	0.252241	0.252241	259.023	C03546; HMDB01313	D-Myo-inositol 4-phosphate	-0.000397765	C6H13O9P	-H(-)	100
H820 EMD:H820 Control	198	197	-0.132804	0.233891	0.473522	0.252241	0.252241	259.023	C00092; HMDB01401	Glucose 6-phosphate	-0.000397765	C6H13O9P	-H(-)	100
H820 EMD:H820 Control	198	197	-0.132804	0.233891	0.473522	0.252241	0.252241	259.023	C00103; HMDB01586	Glucose 1-phosphate	-0.000397765	C6H13O9P	-H(-)	100
H820 EMD:H820 Control	198	197	-0.132804	0.233891	0.473522	0.252241	0.252241	259.023	C01177; HMDB02985	Inositol phosphate	-0.000397765	C6H13O9P	-H(-)	100
H820 EMD:H820 Control	198	197	-0.132804	0.233891	0.473522	0.252241	0.252241	259.023	C01172; HMDB03498	Beta-D-Glucose 6-phosphate	-0.000397765	C6H13O9P	-H(-)	100
H820 EMD:H820 Control	198	197	-0.132804	0.233891	0.473522	0.252241	0.252241	259.023	C05345; HMDB03971	Beta-D-Fructose 6-phosphate	-0.000397765	C6H13O9P	-H(-)	100
H820 EMD:H820 Control	198	197	-0.132804	0.233891	0.473522	0.252241	0.252241	259.023	C00636; HMDB06330	D-Mannose 1-phosphate	-0.000397765	C6H13O9P	-H(-)	100
H820 EMD:H820 Control	198	197	-0.132804	0.233891	0.473522	0.252241	0.252241	259.023	C04006; HMDB06814	1D-myo-Inositol 3-phosphate	-0.000397765	C6H13O9P	-H(-)	100
H820 EMD:H820 Control	198	197	-0.132804	0.233891	0.473522	0.252241	0.252241	259.023	C01097; HMDB06873	D-Tagatose 6-phosphate	-0.000397765	C6H13O9P	-H(-)	100
H820 EMD:H820 Control	199	198	-0.0360164	0.818197	0.915871	0.490885	0.487876	260.112	C08334; HMDB33865	Lotaustralin	0.00195234	C11H19NO6	-H(-)	22
H820 EMD:H820 Control	200	199	-0.422511	0.0451425	0.171663	0.0922734	0.0914435	264.952	C00236; HMDB01270	Glyceric acid 1,3-biphosphate	0.000307671	C3H8O10P2	-H(-)	100
H820 EMD:H820 Control	200	199	-0.422511	0.0451425	0.171663	0.0922734	0.0914435	264.952	C01159; HMDB01294	2,3-Diphosphoglyceric acid	0.000307671	C3H8O10P2	-H(-)	100
H820 EMD:H820 Control	201	200	-0.118268	0.653869	0.799173	0.425712	0.425712	266.089	C00212; HMDB00050	Adenosine	0.000318647	C10H13N5O4	-H(-)	100
H820 EMD:H820 Control	201	200	-0.118268	0.653869	0.799173	0.425712	0.425712	266.089	C00330; HMDB00085	Deoxyguanosine	0.000318647	C10H13N5O4	-H(-)	100
H820 EMD:H820 Control	202	201	-0.0308335	0.761943	0.888484	0.473287	0.473287	269.004	C05699; HMDB06343	Selenocystathionine	0.000576917	C7H14N2O4Se	-H(-)	25
H820 EMD:H820 Control	203	202	0.00609372	0.96546	0.980313	0.522204	0.522204	270.015	C00627; HMDB01319	Pyridoxine 5'-phosphate	-0.000440671	C8H12NO6P	.Na/H-H(-)	10
H820 EMD:H820 Control	204	203	-0.318039	0.0572982	0.187212	0.0997261	0.0997261	275.017	C00345; HMDB01316	6-Phosphogluconic acid	0.000285132	C6H13O10P	-H(-)	100
H820 EMD:H820 Control	205	204	0.425707	0.00590844	0.0576741	0.0314737	0.0307224	276.07	C04874; HMDB02275	7,8-Dihydroneopterin	0.00117157	C9H13N5O4	.Na/H-H(-)	8
H820 EMD:H820 Control	206	205	0.244767	0.0815984	0.24259	0.129225	0.129225	277.058	C05841; HMDB06809	Nicotinate D-ribonucleoside	-0.000886472	C11H14NO6	.Na/H-H(-)	10
H820 EMD:H820 Control	207	206	0.0261774	0.863248	0.940118	0.500821	0.500792	277.092	C04441; HMDB11655	2-(3-Carboxy-3-aminopropyl)-L-histidine	-0.000535215	C10H16N4O4	.Na/H-H(-)	10
H820 EMD:H820 Control	208	207	0.0602845	0.800021	0.915871	0.490014	0.487876	277.12	C00831; HMDB03426	Pantetheine	0.0022698	C11H22N2O4S	-H(-)	13
H820 EMD:H820 Control	209	208	0.111708	0.366234	0.60128	0.320296	0.320296	278.077	C00670; HMDB00086	Glycerophosphocholine	0.000109196	C8H20NO6P	.Na/H-H(-)	10
H820 EMD:H820 Control	210	209	0.283599	0.0223946	0.10868	0.0578926	0.0578926	278.088	C15522; HMDB02281	4a-Hydroxytetrahydrobiopterin	-0.000961719	C9H15N5O4	.Na/H-H(-)	10
H820 EMD:H820 Control	211	210	0.0260629	0.741573	0.888484	0.474035	0.473287	278.988	C01236; HMDB01127	6-Phosphonoglucono-D-lactone	0.00114048	C6H11O9P	.Na/H-H(-)	8
H820 EMD:H820 Control	212	211	0.0917974	0.211022	0.44355	0.236275	0.236275	281.249	C00712; HMDB00207	Oleic acid	-8.46886e-05	C18H34O2	-H(-)	58
H820 EMD:H820 Control	212	211	0.0917974	0.211022	0.44355	0.236275	0.236275	281.249	C00712; HMDB00573	Elaidic acid	-8.46886e-05	C18H34O2	-H(-)	58
H820 EMD:H820 Control	213	212	0.0259032	0.791218	0.912944	0.486317	0.486317	282.085	C00387; HMDB00133	Guanosine	-0.00086649	C10H13N5O5	-H(-)	100
H820 EMD:H820 Control	214	213	-0.902825	0.0146784	0.081862	0.0437338	0.0436071	285.049	C03838; HMDB02022	Glycineamideribotide	2.11146e-05	C7H15N2O8P	-H(-)	100
H820 EMD:H820 Control	215	214	0.125424	0.300193	0.556537	0.296462	0.296462	286.934	C00236; HMDB01270	Glyceric acid 1,3-biphosphate	-9.36288e-05	C3H8O10P2	.Na/H-H(-)	10
H820 EMD:H820 Control	215	214	0.125424	0.300193	0.556537	0.296462	0.296462	286.934	C01159; HMDB01294	2,3-Diphosphoglyceric acid	-9.36288e-05	C3H8O10P2	.Na/H-H(-)	10
H820 EMD:H820 Control	216	215	0.214232	0.0367742	0.15971	0.0861928	0.0850763	287.051	C01103; HMDB00788	Orotidine	0.000615074	C10H12N2O8	-H(-)	100
H820 EMD:H820 Control	217	216	0.309472	0.0665901	0.214454	0.114762	0.114238	294.048	C03373; HMDB01235	5-Aminoimidazole ribonucleotide	0.00121791	C8H14N3O7P	-H(-)	70
H820 EMD:H820 Control	218	217	0.221958	0.124125	0.312681	0.166563	0.166563	294.096	C16612; HMDB60462	Citalopram aldehyde	-0.00196363	C18H14FNO2	-H(-)	5
H820 EMD:H820 Control	219	218	-0.0561463	0.61602	0.795068	0.426334	0.423526	295.228	C14825; HMDB04701	9,10-Epoxyoctadecenoic acid	-8.47327e-05	C18H32O3	-H(-)	100
H820 EMD:H820 Control	219	218	-0.0561463	0.61602	0.795068	0.426334	0.423526	295.228	C14826; HMDB04702	12,13-EpOME	-8.47327e-05	C18H32O3	-H(-)	100
H820 EMD:H820 Control	220	219	-0.298941	0.0173041	0.0886268	0.047529	0.0472107	296.999	C00345; HMDB01316	6-Phosphogluconic acid	0.000221873	C6H13O10P	.Na/H-H(-)	10
H820 EMD:H820 Control	221	220	0.400087	0.016043	0.08517	0.0454867	0.0453693	298.071	C03492; HMDB01016	D-4'-Phosphopantothenate	-0.00108564	C9H18NO8P	-H(-)	87
H820 EMD:H820 Control	222	221	-0.299434	0.0326446	0.149621	0.0797018	0.0797018	300.049	C00357; HMDB01062	N-Acetyl-D-Glucosamine 6-Phosphate	-4.11299e-06	C8H16NO9P	-H(-)	100
H820 EMD:H820 Control	222	221	-0.299434	0.0326446	0.149621	0.0797018	0.0797018	300.049	C04257; HMDB01121	N-Acetyl-D-mannosamine 6-phosphate	-4.11299e-06	C8H16NO9P	-H(-)	100
H820 EMD:H820 Control	223	222	0.0902122	0.415969	0.647499	0.344917	0.344917	303.083	C12270; HMDB01067	N-Acetylaspartylglutamic acid	1.46858e-05	C11H16N2O8	-H(-)	100
H820 EMD:H820 Control	224	223	0.0793287	0.503925	0.729365	0.388526	0.388526	305.963	C02515; CHEBI:27847; CID:439744; HMDB00021	Iodotyrosine	0.0003879	C9H10INO3	-H(-)	25
H820 EMD:H820 Control	225	224	0.118323	0.375795	0.613922	0.327031	0.327031	311.223	C04717; HMDB03871	13-L-Hydroperoxylinoleic acid	0.000228693	C18H32O4	-H(-)	100
H820 EMD:H820 Control	226	225	-0.123991	0.65068	0.799173	0.430007	0.425712	312.06	C04640; HMDB00999	Phosphoribosylformylglycineamidine	1.70814e-05	C8H16N3O8P	-H(-)	100
H820 EMD:H820 Control	226	225	-0.123991	0.65068	0.799173	0.430007	0.425712	312.06	C04640; HMDB02305	5'-phosphoribosyl-a-N-formylglycineamidine	1.70814e-05	C8H16N3O8P	-H(-)	100
H820 EMD:H820 Control	227	226	-0.318391	0.0683666	0.214866	0.114457	0.114457	313.045	C04376; HMDB01308	5'-Phosphoribosyl-N-formylglycinamide	-0.000420107	C8H15N2O9P	-H(-)	100
H820 EMD:H820 Control	228	227	-0.509404	0.330533	0.588138	0.314074	0.313296	317.175	C00399; HMDB06709	Ubiquinone-2	0.000560543	C19H26O4	-H(-)	100
H820 EMD:H820 Control	229	228	-0.375566	0.000934856	0.0257085	0.0136947	0.0136947	322.044	C00055; HMDB00095	Cytidine monophosphate	0.000293909	C9H14N3O8P	-H(-)	100
H820 EMD:H820 Control	230	229	-0.436676	0.0022211	0.0369591	0.0205497	0.0196878	323.028	C00105; HMDB00288	Uridine 5'-monophosphate	0.000204067	C9H13N2O9P	-H(-)	100
H820 EMD:H820 Control	231	230	-0.185274	0.202364	0.433638	0.230995	0.230995	325.02	C00364; HMDB01570	Thymidine 3',5'-cyclic monophosphate	0.000234164	C10H13N2O7P	.Na/H-H(-)	10
H820 EMD:H820 Control	232	231	-0.30194	0.00566106	0.0576741	0.0310983	0.0307224	325.065	C12270; HMDB01067	N-Acetylaspartylglutamic acid	0.000417102	C11H16N2O8	.Na/H-H(-)	10
H820 EMD:H820 Control	233	232	-0.244016	0.0411176	0.163776	0.0892343	0.0872418	330.96	C01151; HMDB11688	Ribose 1,5-bisphosphate	-0.000310934	C5H12O11P2	.Na/H-H(-)	10
H820 EMD:H820 Control	234	233	-0.064807	0.820555	0.915871	0.488962	0.487876	337.238	C14775; HMDB02265	14,15-DiHETrE	0.00081687	C20H34O4	-H(-)	100
H820 EMD:H820 Control	234	233	-0.064807	0.820555	0.915871	0.488962	0.487876	337.238	C14773; HMDB02311	8,9-DiHETrE	0.00081687	C20H34O4	-H(-)	100
H820 EMD:H820 Control	234	233	-0.064807	0.820555	0.915871	0.488962	0.487876	337.238	C14774; HMDB02314	11,12-DiHETrE	0.00081687	C20H34O4	-H(-)	100
H820 EMD:H820 Control	234	233	-0.064807	0.820555	0.915871	0.488962	0.487876	337.238	C14772; HMDB02343	5,6-DHET	0.00081687	C20H34O4	-H(-)	100
H820 EMD:H820 Control	234	233	-0.064807	0.820555	0.915871	0.488962	0.487876	337.238	C02165; HMDB02995	12-Keto-tetrahydro-leukotriene B4	0.00081687	C20H34O4	-H(-)	100
H820 EMD:H820 Control	235	234	-0.0404347	0.808424	0.915871	0.490038	0.487876	338.989	C01220; HMDB00968	1D-Myo-inositol 1,4-bisphosphate	-0.000157691	C6H14O12P2	-H(-)	100
H820 EMD:H820 Control	235	234	-0.0404347	0.808424	0.915871	0.490038	0.487876	338.989	C00665; HMDB01047	D-Fructose 2,6-bisphosphate	-0.000157691	C6H14O12P2	-H(-)	100
H820 EMD:H820 Control	235	234	-0.0404347	0.808424	0.915871	0.490038	0.487876	338.989	C00354; HMDB01058	Fructose 1,6-bisphosphate	-0.000157691	C6H14O12P2	-H(-)	100
H820 EMD:H820 Control	235	234	-0.0404347	0.808424	0.915871	0.490038	0.487876	338.989	C01231; HMDB03514	Alpha-D-Glucose 1,6-bisphosphate	-0.000157691	C6H14O12P2	-H(-)	100
H820 EMD:H820 Control	235	234	-0.0404347	0.808424	0.915871	0.490038	0.487876	338.989	C04062; HMDB06234	1D-Myo-inositol 1,3-bisphosphate	-0.000157691	C6H14O12P2	-H(-)	100
H820 EMD:H820 Control	235	234	-0.0404347	0.808424	0.915871	0.490038	0.487876	338.989	C04063; HMDB06235	1D-Myo-inositol 3,4-bisphosphate	-0.000157691	C6H14O12P2	-H(-)	100
H820 EMD:H820 Control	235	234	-0.0404347	0.808424	0.915871	0.490038	0.487876	338.989	C03785; HMDB06872	D-Tagatose 1,6-bisphosphate	-0.000157691	C6H14O12P2	-H(-)	100
H820 EMD:H820 Control	235	234	-0.0404347	0.808424	0.915871	0.490038	0.487876	338.989	C05378; HMDB60444	beta-D-Fructose 1,6-bisphosphate	-0.000157691	C6H14O12P2	-H(-)	100
H820 EMD:H820 Control	236	235	0.407941	0.0101378	0.064774	0.0349433	0.0345045	340.125	C00203; HMDB06591	Lactosamine	-0.00019739	C12H23NO10	-H(-)	100
H820 EMD:H820 Control	237	236	-0.352199	0.0367818	0.15971	0.0850763	0.0850763	341.109	C05402; HMDB00048	Melibiose	-4.88027e-05	C12H22O11	-H(-)	100
H820 EMD:H820 Control	237	236	-0.352199	0.0367818	0.15971	0.0850763	0.0850763	341.109	C00208; HMDB00163	D-Maltose	-4.88027e-05	C12H22O11	-H(-)	100
H820 EMD:H820 Control	237	236	-0.352199	0.0367818	0.15971	0.0850763	0.0850763	341.109	C00243; HMDB00186	Alpha-Lactose	-4.88027e-05	C12H22O11	-H(-)	100
H820 EMD:H820 Control	237	236	-0.352199	0.0367818	0.15971	0.0850763	0.0850763	341.109	C00089; HMDB00258	Sucrose	-4.88027e-05	C12H22O11	-H(-)	100
H820 EMD:H820 Control	237	236	-0.352199	0.0367818	0.15971	0.0850763	0.0850763	341.109	C01083; HMDB00975	Trehalose	-4.88027e-05	C12H22O11	-H(-)	100
H820 EMD:H820 Control	237	236	-0.352199	0.0367818	0.15971	0.0850763	0.0850763	341.109	C00252; HMDB02923	Isomaltose	-4.88027e-05	C12H22O11	-H(-)	100
H820 EMD:H820 Control	237	236	-0.352199	0.0367818	0.15971	0.0850763	0.0850763	341.109	C01235; HMDB05826	Galactinol	-4.88027e-05	C12H22O11	-H(-)	100
H820 EMD:H820 Control	237	236	-0.352199	0.0367818	0.15971	0.0850763	0.0850763	341.109	C05400; HMDB06792	Epimelibiose	-4.88027e-05	C12H22O11	-H(-)	100
H820 EMD:H820 Control	238	237	-0.239668	0.03964	0.163776	0.0882055	0.0872418	342.081	C06157; HMDB06832	S-Glutaryldihydrolipoamide	0.000340188	C13H23NO4S2	.Na/H-H(-)	10
H820 EMD:H820 Control	239	238	0.0185295	0.821509	0.915871	0.487876	0.487876	343.065	C01081; HMDB02666	Thiamine monophosphate	-0.00121006	C12H17N4O4PS	-H(-)	71
H820 EMD:H820 Control	240	239	-0.28557	0.046918	0.171663	0.09267	0.0914435	343.125	C05399; HMDB06791	Melibiitol	-0.000796982	C12H24O11	-H(-)	100
H820 EMD:H820 Control	241	240	-0.248526	0.000400145	0.016506	0.00879259	0.00879259	345.011	C00105; HMDB00288	Uridine 5'-monophosphate	-6.42827e-05	C9H13N2O9P	.Na/H-H(-)	10
H820 EMD:H820 Control	242	241	-0.337692	0.00545201	0.0576741	0.030916	0.0307224	346.055	C00020; HMDB00045	Adenosine monophosphate	0.000539312	C10H14N5O7P	-H(-)	100
H820 EMD:H820 Control	242	241	-0.337692	0.00545201	0.0576741	0.030916	0.0307224	346.055	C00362; HMDB01044	2'-Deoxyguanosine 5'-monophosphate	0.000539312	C10H14N5O7P	-H(-)	100
H820 EMD:H820 Control	243	242	-0.0561505	0.622999	0.795068	0.42448	0.423526	347.075	C05839; HMDB60077	cis-beta-D-Glucosyl-2-hydroxycinnamate	0.000123916	C15H18O8	.Na/H-H(-)	10
H820 EMD:H820 Control	244	243	0.110845	0.239361	0.478721	0.25501	0.25501	348.087	C14871; HMDB60507	S-(Formylmethyl)glutathione	-0.000254708	C12H19N3O7S	-H(-)	100
H820 EMD:H820 Control	245	244	0.566584	0.00719483	0.0598958	0.0332833	0.0319059	358.142	C12650; HMDB15233	Capecitabine	0.000389124	C15H22FN3O6	-H(-)	25
H820 EMD:H820 Control	246	245	0.103909	0.317306	0.575334	0.306475	0.306475	360.97	C01220; HMDB00968	1D-Myo-inositol 1,4-bisphosphate	0.000353794	C6H14O12P2	.Na/H-H(-)	10
H820 EMD:H820 Control	246	245	0.103909	0.317306	0.575334	0.306475	0.306475	360.97	C00665; HMDB01047	D-Fructose 2,6-bisphosphate	0.000353794	C6H14O12P2	.Na/H-H(-)	10
H820 EMD:H820 Control	246	245	0.103909	0.317306	0.575334	0.306475	0.306475	360.97	C00354; HMDB01058	Fructose 1,6-bisphosphate	0.000353794	C6H14O12P2	.Na/H-H(-)	10
H820 EMD:H820 Control	246	245	0.103909	0.317306	0.575334	0.306475	0.306475	360.97	C01231; HMDB03514	Alpha-D-Glucose 1,6-bisphosphate	0.000353794	C6H14O12P2	.Na/H-H(-)	10
H820 EMD:H820 Control	246	245	0.103909	0.317306	0.575334	0.306475	0.306475	360.97	C04062; HMDB06234	1D-Myo-inositol 1,3-bisphosphate	0.000353794	C6H14O12P2	.Na/H-H(-)	10
H820 EMD:H820 Control	246	245	0.103909	0.317306	0.575334	0.306475	0.306475	360.97	C04063; HMDB06235	1D-Myo-inositol 3,4-bisphosphate	0.000353794	C6H14O12P2	.Na/H-H(-)	10
H820 EMD:H820 Control	246	245	0.103909	0.317306	0.575334	0.306475	0.306475	360.97	C03785; HMDB06872	D-Tagatose 1,6-bisphosphate	0.000353794	C6H14O12P2	.Na/H-H(-)	10
H820 EMD:H820 Control	246	245	0.103909	0.317306	0.575334	0.306475	0.306475	360.97	C05378; HMDB60444	beta-D-Fructose 1,6-bisphosphate	0.000353794	C6H14O12P2	.Na/H-H(-)	10
H820 EMD:H820 Control	247	246	-0.295911	0.0137831	0.0812219	0.0432662	0.0432662	362.051	C00144; HMDB01397	Guanosine monophosphate	3.28563e-05	C10H14N5O8P	-H(-)	100
H820 EMD:H820 Control	247	246	-0.295911	0.0137831	0.0812219	0.0432662	0.0432662	362.051	C18239; HMDB59639	Cyclic pyranopterin monophosphate	3.28563e-05	C10H14N5O8P	-H(-)	100
H820 EMD:H820 Control	248	247	0.203324	0.0381247	0.162989	0.0870371	0.0868226	363.036	C00655; HMDB01554	Xanthylic acid	-0.00136878	C10H13N4O9P	-H(-)	55
H820 EMD:H820 Control	249	248	0.0515548	0.619228	0.795068	0.425206	0.423526	365.05	C04734; HMDB01439	Phosphoribosyl formamidocarboxamide	5.66014e-05	C10H15N4O9P	-H(-)	100
H820 EMD:H820 Control	250	249	-0.45368	1.53098e-05	0.00235634	0.00134564	0.0012552	368.038	C00020; HMDB00045	Adenosine monophosphate	1.27546e-05	C10H14N5O7P	.Na/H-H(-)	10
H820 EMD:H820 Control	250	249	-0.45368	1.53098e-05	0.00235634	0.00134564	0.0012552	368.038	C00362; HMDB01044	2'-Deoxyguanosine 5'-monophosphate	1.27546e-05	C10H14N5O7P	.Na/H-H(-)	10
H820 EMD:H820 Control	251	250	0.0108037	0.931045	0.970496	0.517932	0.516974	377.033	C16615; HMDB60414	6-Methylthiopurine 5'-monophosphate ribonucleotide	-0.000296609	C11H15N4O7PS	-H(-)	100
H820 EMD:H820 Control	252	251	-0.0573423	0.533663	0.752601	0.400904	0.400904	378.098	C03451; HMDB01066	S-Lactoylglutathione	-0.000171797	C13H21N3O8S	-H(-)	100
H820 EMD:H820 Control	253	252	0.278267	0.0546154	0.181543	0.0969771	0.0967065	381.079	C03033; HMDB00496	3-Methoxy-4-hydroxyphenylglycol glucuronide	0.00121413	C15H20O10	.Na/H-H(-)	7
H820 EMD:H820 Control	254	253	-0.0792928	0.846889	0.931578	0.496243	0.496243	381.156	C03033; HMDB10343	1-(alpha-Methyl-4-(2-methylpropyl)benzeneacetate)-beta-D-Glucopyranuronic acid	-0.000421624	C19H26O8	-H(-)	100
H820 EMD:H820 Control	255	254	-0.121454	0.177126	0.392292	0.20897	0.20897	383.113	C00021; HMDB00939	S-Adenosylhomocysteine	0.00163058	C14H20N6O5S	-H(-)	36
H820 EMD:H820 Control	256	255	-0.0450982	0.530737	0.752601	0.402143	0.400904	384.031	C00144; HMDB01397	Guanosine monophosphate	0.00120898	C10H14N5O8P	.Na/H-H(-)	7
H820 EMD:H820 Control	256	255	-0.0450982	0.530737	0.752601	0.402143	0.400904	384.031	C18239; HMDB59639	Cyclic pyranopterin monophosphate	0.00120898	C10H14N5O8P	.Na/H-H(-)	7
H820 EMD:H820 Control	257	256	0.29024	0.116997	0.307789	0.164534	0.163956	386.017	C00705; HMDB01245	dCDP	-0.000634962	C9H15N3O10P2	-H(-)	100
H820 EMD:H820 Control	258	257	-0.0747591	0.437932	0.672174	0.358061	0.358061	387.001	C01346; HMDB01000	dUDP	-0.000751815	C9H14N2O11P2	-H(-)	100
H820 EMD:H820 Control	259	258	0.123651	0.392389	0.62254	0.331621	0.331621	388.066	C06241; HMDB04381	N-Acetylneuraminic acid 9-phosphate	-0.000486192	C11H20NO12P	-H(-)	100
H820 EMD:H820 Control	259	258	0.123651	0.392389	0.62254	0.331621	0.331621	388.066	C06241; HMDB06268	N-Acetylneuraminate 9-phosphate	-0.000486192	C11H20NO12P	-H(-)	100
H820 EMD:H820 Control	259	258	0.123651	0.392389	0.62254	0.331621	0.331621	388.066	C05993; HMDB06880	Acetyl adenylate	0.000856581	C12H16N5O8P	-H(-)	100
H820 EMD:H820 Control	260	259	-0.126026	0.419374	0.649734	0.346107	0.346107	388.945	C00119; HMDB00280	Phosphoribosyl pyrophosphate	-8.63177e-05	C5H13O14P3	-H(-)	100
H820 EMD:H820 Control	261	260	-0.260128	0.602149	0.795068	0.426817	0.423526	393.157	C05552; HMDB03134	Biocytin	0.00051319	C16H28N4O4S	.Na/H-H(-)	10
H820 EMD:H820 Control	262	261	0.258917	0.17342	0.390778	0.208802	0.208164	397.114	C00255; HMDB00244	Riboflavin	-0.000582919	C17H20N4O6	.Na/H-H(-)	10
H820 EMD:H820 Control	263	262	-0.287257	0.00760617	0.0598958	0.0326115	0.0319059	401.015	C00363; HMDB01274	dTDP	0.00029167	C10H16N2O11P2	-H(-)	100
H820 EMD:H820 Control	264	263	-0.109724	0.343132	0.592823	0.315804	0.315792	402.011	C00112; HMDB01546	CDP	9.61259e-05	C9H15N3O11P2	-H(-)	100
H820 EMD:H820 Control	265	264	0.0925068	0.281733	0.534321	0.284628	0.284628	402.085	C05983; HMDB06806	Propinol adenylate	-0.00271816	C13H18N5O8P	-H(-)	6
H820 EMD:H820 Control	266	265	-0.201045	0.096325	0.272403	0.145972	0.145107	402.995	C00015; HMDB00295	Uridine 5'-diphosphate	-4.1637e-05	C9H14N2O12P2	-H(-)	58
H820 EMD:H820 Control	267	266	-0.179536	0.128343	0.318445	0.169633	0.169633	410.026	C00206; HMDB01508	dADP	0.000772694	C10H15N5O9P2	-H(-)	100
H820 EMD:H820 Control	268	267	-0.222828	0.0504459	0.17676	0.0953524	0.0941582	410.926	C00119; HMDB00280	Phosphoribosyl pyrophosphate	0.000565015	C5H13O14P3	.Na/H-H(-)	10
H820 EMD:H820 Control	269	268	-0.181512	0.365941	0.60128	0.321641	0.320296	420.12	C00019; HMDB01185	S-Adenosylmethionine	-1.73677e-05	C15H23N6O5S	.Na/H-H(-)	10
H820 EMD:H820 Control	270	269	-0.0682674	0.612402	0.795068	0.425506	0.423526	422.997	C00363; HMDB01274	dTDP	0.000929928	C10H16N2O11P2	.Na/H-H(-)	10
H820 EMD:H820 Control	271	270	-0.0359668	0.651478	0.799173	0.427321	0.425712	423.992	C00112; HMDB01546	CDP	0.00104096	C9H15N3O11P2	.Na/H-H(-)	9
H820 EMD:H820 Control	272	271	0.00777627	0.959761	0.977535	0.520724	0.520724	424.063	C05983; HMDB06806	Propinol adenylate	0.000786563	C13H18N5O8P	.Na/H-H(-)	10
H820 EMD:H820 Control	273	272	-0.0819407	0.221054	0.459388	0.245941	0.244712	424.977	C00015; HMDB00295	Uridine 5'-diphosphate	4.19281e-05	C9H14N2O12P2	.Na/H-H(-)	10
H820 EMD:H820 Control	274	273	-0.130204	0.222836	0.459599	0.244824	0.244824	426.022	C00054; HMDB00061	Adenosine 3',5'-diphosphate	0.000270615	C10H15N5O10P2	-H(-)	100
H820 EMD:H820 Control	274	273	-0.130204	0.222836	0.459599	0.244824	0.244824	426.022	C00361; HMDB00960	dGDP	0.000270615	C10H15N5O10P2	-H(-)	100
H820 EMD:H820 Control	274	273	-0.130204	0.222836	0.459599	0.244824	0.244824	426.022	C00008; HMDB01341	ADP	0.000270615	C10H15N5O10P2	-H(-)	100
H820 EMD:H820 Control	275	274	-0.0845364	0.348508	0.592823	0.315792	0.315792	429.058	C05673; HMDB60067	CMP-2-aminoethylphosphonate	0.000154259	C11H20N4O10P2	-H(-)	100
H820 EMD:H820 Control	276	275	0.033195	0.760849	0.888484	0.474284	0.473287	432.008	C00206; HMDB01508	dADP	0.000727406	C10H15N5O9P2	.Na/H-H(-)	10
H820 EMD:H820 Control	277	276	0.205523	0.123158	0.312632	0.166536	0.166536	432.993	C01344; HMDB03536	dIDP	0.00032937	C10H14N4O10P2	.Na/H-H(-)	10
H820 EMD:H820 Control	278	277	-0.211841	0.0814208	0.24259	0.130116	0.129225	445.053	C00570; HMDB01564	CDP-Ethanolamine	7.56413e-06	C11H20N4O11P2	-H(-)	100
H820 EMD:H820 Control	279	278	-0.000645207	0.990004	0.993013	0.528969	0.528969	448.003	C00054; HMDB00061	Adenosine 3',5'-diphosphate	0.000621001	C10H15N5O10P2	.Na/H-H(-)	10
H820 EMD:H820 Control	279	278	-0.000645207	0.990004	0.993013	0.528969	0.528969	448.003	C00361; HMDB00960	dGDP	0.000621001	C10H15N5O10P2	.Na/H-H(-)	10
H820 EMD:H820 Control	279	278	-0.000645207	0.990004	0.993013	0.528969	0.528969	448.003	C00008; HMDB01341	ADP	0.000621001	C10H15N5O10P2	.Na/H-H(-)	10
H820 EMD:H820 Control	280	279	0.00933129	0.941087	0.970496	0.516974	0.516974	451.039	C05673; HMDB60067	CMP-2-aminoethylphosphonate	0.00126706	C11H20N4O10P2	.Na/H-H(-)	7
H820 EMD:H820 Control	281	280	0.315823	0.0433301	0.168223	0.0896107	0.0896107	454.149	C00445; HMDB01354	5,10-Methenyltetrahydrofolic acid	-0.00123684	C20H21N7O6	-H(-)	68
H820 EMD:H820 Control	282	281	0.0370951	0.802761	0.915871	0.48829	0.487876	462.067	C03794; HMDB00536	Adenylsuccinic acid	-0.000715338	C14H18N5O11P	-H(-)	100
H820 EMD:H820 Control	282	281	0.0370951	0.802761	0.915871	0.48829	0.487876	462.067	C03794; HMDB59653	N(6)-(1,2-dicarboxyethyl)AMP	-0.000715338	C14H18N5O11P	-H(-)	100
H820 EMD:H820 Control	283	282	-0.0231482	0.835427	0.922043	0.491164	0.491164	463.999	C00035; HMDB01201	Guanosine diphosphate	0.000445388	C10H15N5O11P2	.Na/H-H(-)	10
H820 EMD:H820 Control	284	283	-0.0913082	0.849738	0.931606	0.496258	0.496258	465.227	C01246; HMDB01054	Dolichyl b-D-glucosyl phosphate	-0.00123455	C21H39O9P	-H(-)	69
H820 EMD:H820 Control	285	284	0.0154515	0.899664	0.960806	0.511813	0.511813	466.969	C00460; HMDB01191	Deoxyuridine triphosphate	-0.00284821	C9H15N2O14P3	-H(-)	5
H820 EMD:H820 Control	286	285	-0.128839	0.112777	0.305478	0.163842	0.162725	472.161	C00234; HMDB00972	10-Formyltetrahydrofolate	-0.00240785	C20H23N7O7	-H(-)	10
H820 EMD:H820 Control	286	285	-0.128839	0.112777	0.305478	0.163842	0.162725	472.161	C03479; HMDB01562	N5-Formyl-THF	-0.00240785	C20H23N7O7	-H(-)	10
H820 EMD:H820 Control	287	286	0.198946	0.148308	0.349583	0.18622	0.18622	476.129	C00445; HMDB01354	5,10-Methenyltetrahydrofolic acid	0.00104409	C20H21N7O6	.Na/H-H(-)	9
H820 EMD:H820 Control	288	287	0.194238	0.137447	0.331077	0.176362	0.176362	478.028	C14848; HMDB60358	2,3-Dihydro-2-S-glutathionyl-3-hydroxy bromobenzene	0.0006606	C16H22BrN3O7S	-H(-)	25
H820 EMD:H820 Control	288	287	0.194238	0.137447	0.331077	0.176362	0.176362	478.028	C14847; HMDB60381	3,4-Dihydro-3-hydroxy-4-S-glutathionyl bromobenzene	0.0006606	C16H22BrN3O7S	-H(-)	25
H820 EMD:H820 Control	289	288	-0.115217	0.391231	0.62254	0.33224	0.331621	481.977	C00063; HMDB00082	Cytidine triphosphate	-0.000122214	C9H16N3O14P3	-H(-)	67
H820 EMD:H820 Control	290	289	0.180639	0.35676	0.600667	0.31997	0.31997	482.143	C16643; HMDB41936	Morphine-3-glucuronide	0.000692645	C23H27NO9	.Na/H-H(-)	10
H820 EMD:H820 Control	290	289	0.180639	0.35676	0.600667	0.31997	0.31997	482.143	C16578; HMDB41937	Morphine-6-glucuronide	0.000692645	C23H27NO9	.Na/H-H(-)	10
H820 EMD:H820 Control	291	290	-0.126582	0.325992	0.584659	0.311443	0.311443	482.961	C00075; HMDB00285	Uridine triphosphate	0.000500319	C9H15N2O15P3	-H(-)	100
H820 EMD:H820 Control	292	291	-0.24222	0.118972	0.307789	0.164676	0.163956	484.049	C03794; HMDB00536	Adenylsuccinic acid	-0.000543388	C14H18N5O11P	.Na/H-H(-)	10
H820 EMD:H820 Control	292	291	-0.24222	0.118972	0.307789	0.164676	0.163956	484.049	C03794; HMDB59653	N(6)-(1,2-dicarboxyethyl)AMP	-0.000543388	C14H18N5O11P	.Na/H-H(-)	10
H820 EMD:H820 Control	293	292	-0.0173214	0.90902	0.965798	0.515467	0.514472	487.1	C00307; HMDB01413	Citicoline	-0.000143999	C14H26N4O11P2	-H(-)	100
H820 EMD:H820 Control	294	293	0.0937049	0.401485	0.632914	0.337685	0.337148	489.114	C05560; HMDB06941	L-2-Aminoadipate adenylate	7.74437e-05	C16H23N6O10P	-H(-)	100
H820 EMD:H820 Control	295	294	0.0440858	0.599618	0.795068	0.426743	0.423526	503.161	C00492; HMDB03213	Raffinose	0.000893756	C18H32O16	-H(-)	100
H820 EMD:H820 Control	295	294	0.0440858	0.599618	0.795068	0.426743	0.423526	503.161	C00721; HMDB06857	Dextrin	0.000893756	C18H32O16	-H(-)	100
H820 EMD:H820 Control	295	294	0.0440858	0.599618	0.795068	0.426743	0.423526	503.161	C05404; HMDB60468	D-Gal alpha 1->6D-Gal alpha 1->6D-Glucose	0.000893756	C18H32O16	-H(-)	100
H820 EMD:H820 Control	296	295	-0.0825606	0.333278	0.588138	0.313296	0.313296	503.959	C00063; HMDB00082	Cytidine triphosphate	6.42327e-05	C9H16N3O14P3	.Na/H-H(-)	10
H820 EMD:H820 Control	297	296	-0.0634188	0.607601	0.795068	0.423845	0.423526	505.989	C00002; HMDB00538	Adenosine triphosphate	-0.000215746	C10H16N5O13P3	-H(-)	100
H820 EMD:H820 Control	297	296	-0.0634188	0.607601	0.795068	0.423845	0.423526	505.989	C00286; HMDB01440	dGTP	-0.000215746	C10H16N5O13P3	-H(-)	100
H820 EMD:H820 Control	298	297	-0.248989	0.133843	0.324767	0.173	0.173	509.083	C00307; HMDB01413	Citicoline	-0.000704609	C14H26N4O11P2	.Na/H-H(-)	10
H820 EMD:H820 Control	299	298	0.0126152	0.935377	0.970496	0.517069	0.516974	512.958	C01345; HMDB03537	2'-Deoxyinosine triphosphate	0.0011415	C10H15N4O13P3	.Na/H-H(-)	8
H820 EMD:H820 Control	300	299	-0.0778869	0.854824	0.934079	0.497575	0.497575	517.235	C05951; HMDB03080	Leukotriene D4	0.000124746	C25H40N2O6S	.Na/H-H(-)	10
H820 EMD:H820 Control	301	300	-0.00225668	0.985738	0.991749	0.528295	0.528295	521.983	C00044; HMDB01273	Guanosine triphosphate	0.000786143	C10H16N5O14P3	-H(-)	100
H820 EMD:H820 Control	302	301	0.0866365	0.258688	0.502159	0.267496	0.267496	527.97	C00002; HMDB00538	Adenosine triphosphate	0.000335231	C10H16N5O13P3	.Na/H-H(-)	12
H820 EMD:H820 Control	302	301	0.0866365	0.258688	0.502159	0.267496	0.267496	527.97	C00286; HMDB01440	dGTP	0.000335231	C10H16N5O13P3	.Na/H-H(-)	12
H820 EMD:H820 Control	303	302	0.0290703	0.866048	0.940118	0.500792	0.500792	558.063	C00301; HMDB01178	Adenosine diphosphate ribose	0.00135708	C15H23N5O14P2	-H(-)	56
H820 EMD:H820 Control	304	303	0.0819997	0.456148	0.6905	0.367823	0.367823	563.068	C00842; HMDB01328	dTDP-D-glucose	0.000481044	C16H26N2O16P2	-H(-)	100
H820 EMD:H820 Control	304	303	0.0819997	0.456148	0.6905	0.367823	0.367823	563.068	C02097; HMDB06876	dTDP-D-galactose	0.000481044	C16H26N2O16P2	-H(-)	100
H820 EMD:H820 Control	305	304	-0.093194	0.520277	0.749743	0.399381	0.399381	565.048	C00029; HMDB00286	Uridine diphosphate glucose	0.000213888	C15H24N2O17P2	-H(-)	100
H820 EMD:H820 Control	305	304	-0.093194	0.520277	0.749743	0.399381	0.399381	565.048	C00052; HMDB00302	Uridine diphosphategalactose	0.000213888	C15H24N2O17P2	-H(-)	100
H820 EMD:H820 Control	306	305	-0.149949	0.431269	0.665041	0.354261	0.354261	567.163	C11376; HMDB60511	SN38 glucuronide	-0.00081275	C28H28N2O11	-H(-)	100
H820 EMD:H820 Control	307	306	-0.0770998	0.897709	0.960806	0.512359	0.511813	573.303	C03033; HMDB02513	Lithocholate 3-O-glucuronide	0.00100921	C30H48O9	.Na/H-H(-)	10
H820 EMD:H820 Control	308	307	-0.191252	0.247933	0.48701	0.259426	0.259426	579.027	C00167; HMDB00935	Uridine diphosphate glucuronic acid	0.000452475	C15H22N2O18P2	-H(-)	100
H820 EMD:H820 Control	309	308	0.0263934	0.800184	0.915871	0.488412	0.487876	585.051	C00842; HMDB01328	dTDP-D-glucose	-0.000312084	C16H26N2O16P2	.Na/H-H(-)	10
H820 EMD:H820 Control	309	308	0.0263934	0.800184	0.915871	0.488412	0.487876	585.051	C02097; HMDB06876	dTDP-D-galactose	-0.000312084	C16H26N2O16P2	.Na/H-H(-)	10
H820 EMD:H820 Control	310	309	-0.00129689	0.984385	0.991749	0.529184	0.528295	587.029	C00029; HMDB00286	Uridine diphosphate glucose	0.000876289	C15H24N2O17P2	.Na/H-H(-)	10
H820 EMD:H820 Control	310	309	-0.00129689	0.984385	0.991749	0.529184	0.528295	587.029	C00052; HMDB00302	Uridine diphosphategalactose	0.000876289	C15H24N2O17P2	.Na/H-H(-)	10
H820 EMD:H820 Control	311	310	0.0257206	0.817659	0.915871	0.492242	0.487876	588.074	C00325; HMDB01095	GDP-L-fucose	0.000931534	C16H25N5O15P2	-H(-)	100
H820 EMD:H820 Control	312	311	0.0858337	0.54133	0.760165	0.404933	0.404933	589.144	C11376; HMDB60511	SN38 glucuronide	0.000272491	C28H28N2O11	.Na/H-H(-)	10
H820 EMD:H820 Control	313	312	-0.0562486	0.92634	0.970496	0.518597	0.516974	589.278	C01079; HMDB01097	Protoporphyrinogen IX	0.00137902	C34H40N4O4	.Na/H-H(-)	5
H820 EMD:H820 Control	314	313	-0.0859989	0.364132	0.60128	0.323283	0.320296	601.009	C00167; HMDB00935	Uridine diphosphate glucuronic acid	7.72823e-05	C15H22N2O18P2	.Na/H-H(-)	10
H820 EMD:H820 Control	315	314	0.0102236	0.927108	0.970496	0.517379	0.516974	610.056	C00325; HMDB01095	GDP-L-fucose	0.000466701	C16H25N5O15P2	.Na/H-H(-)	10
H820 EMD:H820 Control	316	315	0.180547	0.0415833	0.163776	0.0880704	0.0872418	611.144	C00127; HMDB03337	Oxidized glutathione	0.000651459	C20H32N6O12S2	-H(-)	62
H820 EMD:H820 Control	317	316	0.114159	0.231199	0.470961	0.250876	0.250876	613.139	C00128; HMDB01176	Cytidine monophosphate N-acetylneuraminic acid	0.000825439	C20H31N4O16P	-H(-)	100
H820 EMD:H820 Control	318	317	0.0712257	0.680287	0.828394	0.441278	0.441278	626.417	C04230; HMDB10406	LysoPC(24:1(15Z))	-0.000661339	C32H64NO7P	.Na/H-H(-)	10
H820 EMD:H820 Control	319	318	0.236438	0.00339925	0.0462587	0.0248978	0.0246416	633.126	C00127; HMDB03337	Oxidized glutathione	0.000763105	C20H32N6O12S2	.Na/H-H(-)	10
H820 EMD:H820 Control	320	319	-0.0875797	0.633399	0.799173	0.426605	0.425712	665.217	C01613; HMDB03553	Stachyose	-0.0026354	C24H42O21	-H(-)	7
H820 EMD:H820 Control	321	320	0.222827	0.584021	0.78664	0.419036	0.419036	686.098	C00004; HMDB01487	NADH	0.00104171	C21H29N7O14P2	.Na/H-H(-)	9
H820 EMD:H820 Control	322	321	0.0635032	0.714876	0.864136	0.460317	0.460317	704.287	C00461; HMDB03362	Chitin	-0.000756315	C28H49N3O16	.Na/H-H(-)	10
H820 EMD:H820 Control	323	322	-0.0815268	0.770348	0.895123	0.476824	0.476824	722.299	C02090; HMDB60520	Trypanothione	-0.00144199	C27H49N9O10S2	-H(-)	49
H820 EMD:H820 Control	324	323	-0.120054	0.466798	0.697397	0.372989	0.371497	744.083	C00005; HMDB00221	NADPH	0.000894982	C21H30N7O17P3	-H(-)	100
H820 EMD:H820 Control	325	324	-0.461377	0.0994699	0.278178	0.148183	0.148183	755.074	C06197; HMDB01155	Diadenosine triphosphate	0.000703709	C20H27N10O16P3	-H(-)	100
H820 EMD:H820 Control	326	325	-0.109783	0.555752	0.773832	0.412213	0.412213	766.107	C00010; HMDB01423	Coenzyme A	0.000965118	C21H36N7O16P3S	-H(-)	100
H820 EMD:H820 Control	327	326	-0.339196	0.00220466	0.0369591	0.0215307	0.0196878	801.591	C00550; HMDB13468	SM(d18:0/22:3(10Z,13Z,16Z))	-0.00140006	C45H85N2O6P	.Na/H-H(-)	5
H820 EMD:H820 Control	328	327	-0.0187404	0.910223	0.965798	0.51449	0.514472	810.968	C06198; HMDB06796	P1,P4-Bis(5'-uridyl) tetraphosphate	0.000170608	C18H26N4O23P4	.Na/H-H(-)	10
H820 EMD:H820 Control	329	328	-0.238565	0.384881	0.621487	0.331654	0.33106	830.101	C00024; HMDB01206	Acetyl-CoA	-9.92271e-05	C23H38N7O17P3S	.Na/H-H(-)	10
H820 EMD:H820 Control	330	329	0.120715	0.74713	0.888484	0.475857	0.473287	851.348	C15670; HMDB06901	Heme A	-0.000467711	C49H56FeN4O6	-H(-)	25
H820 EMD:H820 Control	331	330	0.221668	0.443677	0.674716	0.359415	0.359415	864.179	C05270; HMDB02845	Hexanoyl-CoA	0.00224461	C27H46N7O17P3S	-H(-)	13
HCC827 EMD:HCC827 Control	1	1	-0.355372	0.00023596	0.00335206	0.00156868	0.00155318	59.0137	C00033; HMDB00042	Acetic acid	0.000160926	C2H4O2	-H(-)	100
HCC827 EMD:HCC827 Control	2	2	0.0843291	0.567573	0.717621	0.33251	0.33251	67.0188	C00089; HMDB13785	Furan	0.00017636	C4H4O	-H(-)	100
HCC827 EMD:HCC827 Control	3	3	0.250554	0.00984935	0.0445244	0.0206304	0.0206304	71.0137	C00546; HMDB01167	Pyruvaldehyde	0.000172739	C3H4O2	-H(-)	100
HCC827 EMD:HCC827 Control	4	4	0.294297	0.0505573	0.134814	0.0628496	0.0624661	72.0454	C05665; HMDB01106	3-Aminopropionaldehyde	8.59989e-05	C3H7NO	-H(-)	100
HCC827 EMD:HCC827 Control	4	4	0.294297	0.0505573	0.134814	0.0628496	0.0624661	72.0454	C01888; HMDB02134	Aminoacetone	8.59989e-05	C3H7NO	-H(-)	100
HCC827 EMD:HCC827 Control	5	5	0.431569	0.00452453	0.0237468	0.0111585	0.0110031	72.9929	C00048; HMDB00119	Glyoxylic acid	0.000166961	C2H2O3	-H(-)	100
HCC827 EMD:HCC827 Control	6	6	0.133621	0.115564	0.243299	0.113271	0.112733	73.0294	C00163; HMDB00237	Propionic acid	0.000103069	C3H6O2	-H(-)	100
HCC827 EMD:HCC827 Control	6	6	0.133621	0.115564	0.243299	0.113271	0.112733	73.0294	C00937; HMDB06458	D-Lactaldehyde	0.000103069	C3H6O2	-H(-)	100
HCC827 EMD:HCC827 Control	7	7	0.246777	0.0113847	0.0500928	0.0232105	0.0232105	74.0246	C00037; HMDB00123	Glycine	0.000119129	C2H5NO2	-H(-)	100
HCC827 EMD:HCC827 Control	8	8	0.251423	0.273553	0.449117	0.208098	0.208098	75.0085	C00160; HMDB00115	Glycolic acid	0.000223031	C2H4O3	-H(-)	100
HCC827 EMD:HCC827 Control	9	9	0.116174	0.656729	0.793848	0.36783	0.36783	83.0118	C01380; HMDB32262	Ethylene oxide/propylene oxide copolymer (avg m w 9,760 - 13,200)	-0.000312129	C2H6O2	.Na/H-H(-)	10
HCC827 EMD:HCC827 Control	10	10	0.266314	0.122431	0.249397	0.115558	0.115558	86.0247	C02218; HMDB03609	2-Aminoacrylic acid	1.73912e-05	C3H5NO2	-H(-)	100
HCC827 EMD:HCC827 Control	11	11	0.257709	0.00305276	0.0182905	0.00880724	0.0084749	87.0086	C00022; HMDB00243	Pyruvic acid	0.000162812	C3H4O3	-H(-)	100
HCC827 EMD:HCC827 Control	11	11	0.257709	0.00305276	0.0182905	0.00880724	0.0084749	87.0086	C00222; HMDB11111	Malonic semialdehyde	0.000162812	C3H4O3	-H(-)	100
HCC827 EMD:HCC827 Control	12	12	0.168176	0.254773	0.428954	0.198756	0.198756	87.045	C00246; HMDB00039	Butyric acid	0.000106412	C4H8O2	-H(-)	100
HCC827 EMD:HCC827 Control	13	13	0.131628	0.0332138	0.104386	0.0483674	0.0483674	88.0403	C00099; HMDB00056	Beta-Alanine	9.32776e-05	C3H7NO2	-H(-)	100
HCC827 EMD:HCC827 Control	13	13	0.131628	0.0332138	0.104386	0.0483674	0.0483674	88.0403	C00041; HMDB00161	L-Alanine	9.32776e-05	C3H7NO2	-H(-)	100
HCC827 EMD:HCC827 Control	13	13	0.131628	0.0332138	0.104386	0.0483674	0.0483674	88.0403	C00213; HMDB00271	Sarcosine	9.32776e-05	C3H7NO2	-H(-)	100
HCC827 EMD:HCC827 Control	14	14	0.366671	0.0002339	0.00335206	0.00162566	0.00155318	89.0242	C00186; HMDB00190	L-Lactic acid	0.000182568	C3H6O3	-H(-)	100
HCC827 EMD:HCC827 Control	14	14	0.366671	0.0002339	0.00335206	0.00162566	0.00155318	89.0242	C01013; HMDB00700	Hydroxypropionic acid	0.000182568	C3H6O3	-H(-)	100
HCC827 EMD:HCC827 Control	14	14	0.366671	0.0002339	0.00335206	0.00162566	0.00155318	89.0242	C00256; HMDB01311	D-Lactic acid	0.000182568	C3H6O3	-H(-)	100
HCC827 EMD:HCC827 Control	14	14	0.366671	0.0002339	0.00335206	0.00162566	0.00155318	89.0242	C00184; HMDB01882	Dihydroxyacetone	0.000182568	C3H6O3	-H(-)	100
HCC827 EMD:HCC827 Control	15	15	0.110686	0.695871	0.824948	0.382743	0.38224	91.0401	C00116; HMDB00131	Glycerol	-1.44281e-05	C3H8O3	-H(-)	100
HCC827 EMD:HCC827 Control	16	16	0.303552	0.0984724	0.221114	0.10313	0.102453	99.045	C12518; HMDB29599	Glutaral	0.000138047	C5H8O2	-H(-)	100
HCC827 EMD:HCC827 Control	17	17	0.0782679	0.219536	0.381299	0.176675	0.176675	101.024	C00109; CHEBI:30831; CID:58; HMDB00005	2-Ketobutyric acid	0.000124898	C4H6O3	-H(-)	100
HCC827 EMD:HCC827 Control	17	17	0.0782679	0.219536	0.381299	0.176675	0.176675	101.024	C00164; HMDB00060	Acetoacetic acid	0.000124898	C4H6O3	-H(-)	100
HCC827 EMD:HCC827 Control	17	17	0.0782679	0.219536	0.381299	0.176675	0.176675	101.024	C00232; HMDB01259	Succinic acid semialdehyde	0.000124898	C4H6O3	-H(-)	100
HCC827 EMD:HCC827 Control	17	17	0.0782679	0.219536	0.381299	0.176675	0.176675	101.024	C06002; HMDB02217	(S)-Methylmalonic acid semialdehyde	0.000124898	C4H6O3	-H(-)	100
HCC827 EMD:HCC827 Control	18	18	0.193076	0.0442563	0.124825	0.0578379	0.0578379	102.056	C01026; HMDB00092	Dimethylglycine	1.6556e-05	C4H9NO2	-H(-)	100
HCC827 EMD:HCC827 Control	18	18	0.193076	0.0442563	0.124825	0.0578379	0.0578379	102.056	C00334; HMDB00112	Gamma-Aminobutyric acid	1.6556e-05	C4H9NO2	-H(-)	100
HCC827 EMD:HCC827 Control	18	18	0.193076	0.0442563	0.124825	0.0578379	0.0578379	102.056	C03284; HMDB02166	(S)-b-aminoisobutyric acid	1.6556e-05	C4H9NO2	-H(-)	100
HCC827 EMD:HCC827 Control	18	18	0.193076	0.0442563	0.124825	0.0578379	0.0578379	102.056	C05145; HMDB03911	3-Aminoisobutanoic acid	1.6556e-05	C4H9NO2	-H(-)	100
HCC827 EMD:HCC827 Control	19	19	0.270238	0.0359893	0.109967	0.0509535	0.0509535	104.035	C00065; HMDB00187	L-Serine	9.9618e-05	C3H7NO3	-H(-)	100
HCC827 EMD:HCC827 Control	19	19	0.270238	0.0359893	0.109967	0.0509535	0.0509535	104.035	C00740; HMDB03406	D-Serine	9.9618e-05	C3H7NO3	-H(-)	100
HCC827 EMD:HCC827 Control	20	20	-0.0320941	0.778725	0.877063	0.406388	0.406388	108.012	C00519; HMDB00965	Hypotaurine	7.00348e-05	C2H7NO2S	-H(-)	100
HCC827 EMD:HCC827 Control	21	21	0.0249103	0.79606	0.884908	0.411224	0.410023	109.029	C00530; HMDB02434	Hydroquinone	0.000109085	C6H6O2	-H(-)	100
HCC827 EMD:HCC827 Control	22	22	0.106287	0.4855	0.643434	0.298135	0.298135	109.041	C05130; HMDB03905	Imidazole-4-acetaldehyde	0.000161104	C5H6N2O	-H(-)	100
HCC827 EMD:HCC827 Control	23	23	0.209349	0.037369	0.112107	0.0519448	0.0519448	112.04	C03564; HMDB06875	1-Pyrroline-2-carboxylic acid	-3.72465e-05	C5H7NO2	-H(-)	100
HCC827 EMD:HCC827 Control	24	24	0.340725	0.00016623	0.00298363	0.00141209	0.00138247	113.036	C00429; HMDB00076	Dihydrouracil	1.12971e-05	C4H6N2O2	-H(-)	100
HCC827 EMD:HCC827 Control	24	24	0.340725	0.00016623	0.00298363	0.00141209	0.00138247	113.036	C02512; HMDB60245	L-3-Cyanoalanine	1.12971e-05	C4H6N2O2	-H(-)	100
HCC827 EMD:HCC827 Control	25	25	0.384955	1.68067e-05	0.00110924	0.000513968	0.000513968	114.056	C00148; HMDB00162	L-Proline	0.000172301	C5H9NO2	-H(-)	100
HCC827 EMD:HCC827 Control	25	25	0.384955	1.68067e-05	0.00110924	0.000513968	0.000513968	114.056	C00763; HMDB03411	D-Proline	0.000172301	C5H9NO2	-H(-)	100
HCC827 EMD:HCC827 Control	25	25	0.384955	1.68067e-05	0.00110924	0.000513968	0.000513968	114.056	C18170; HMDB12880	Acetamidopropanal	0.000172301	C5H9NO2	-H(-)	100
HCC827 EMD:HCC827 Control	26	26	0.41993	0.000327533	0.00400318	0.00185487	0.00185487	115.004	C00122; HMDB00134	Fumaric acid	8.26307e-05	C4H4O4	-H(-)	100
HCC827 EMD:HCC827 Control	27	27	-0.00182245	0.984696	0.99373	0.460445	0.460445	115.04	C00141; CHEBI:16530; CID:49; HMDB00019	Alpha-ketoisovaleric acid	0.000127092	C5H8O3	-H(-)	100
HCC827 EMD:HCC827 Control	28	28	0.00780756	0.906335	0.943503	0.437173	0.437173	115.052	C16622; HMDB60496	N,N'-Diacetylhydrazine	-0.000316004	C4H8N2O2	-H(-)	100
HCC827 EMD:HCC827 Control	29	29	0.274342	0.0152632	0.0599625	0.0277836	0.0277836	116.035	C03508; HMDB06454	L-2-Amino-3-oxobutanoic acid	-9.54771e-05	C4H7NO3	-H(-)	100
HCC827 EMD:HCC827 Control	30	30	0.0866314	0.148795	0.285478	0.132277	0.132277	116.072	C00719; HMDB00043	Betaine	2.6689e-05	C5H11NO2	-H(-)	100
HCC827 EMD:HCC827 Control	30	30	0.0866314	0.148795	0.285478	0.132277	0.132277	116.072	C00183; HMDB00883	L-Valine	2.6689e-05	C5H11NO2	-H(-)	100
HCC827 EMD:HCC827 Control	31	31	0.191437	0.00354029	0.0198016	0.00917508	0.00917508	117.019	C02170; HMDB00202	Methylmalonic acid	-4.23834e-05	C4H6O4	-H(-)	100
HCC827 EMD:HCC827 Control	31	31	0.191437	0.00354029	0.0198016	0.00917508	0.00917508	117.019	C00042; HMDB00254	Succinic acid	-4.23834e-05	C4H6O4	-H(-)	100
HCC827 EMD:HCC827 Control	32	32	0.430928	0.000109792	0.00226446	0.00104924	0.00104924	118.051	C00188; HMDB00167	L-Threonine	0.000102507	C4H9NO3	-H(-)	100
HCC827 EMD:HCC827 Control	33	33	-0.317437	0.0308259	0.100873	0.0471346	0.0467395	118.981	C00957; HMDB01368	3-Mercaptopyruvic acid	0.000258975	C3H4O3S	-H(-)	100
HCC827 EMD:HCC827 Control	34	34	0.608661	0.000432297	0.00446209	0.00213228	0.00206751	119.05	C00601; HMDB06236	Phenylacetaldehyde	-0.000117051	C8H8O	-H(-)	100
HCC827 EMD:HCC827 Control	35	35	-0.0222724	0.73831	0.847028	0.393352	0.392471	120.996	C05823; HMDB02127	3-Mercaptolactic acid	0.000754855	C3H6O3S	-H(-)	100
HCC827 EMD:HCC827 Control	36	36	0.152121	0.00552512	0.0276475	0.0129973	0.0128105	125.035	C00178; HMDB00262	Thymine	0.000680249	C5H6N2O2	-H(-)	100
HCC827 EMD:HCC827 Control	36	36	0.152121	0.00552512	0.0276475	0.0129973	0.0128105	125.035	C02835; HMDB02024	Imidazoleacetic acid	0.000680249	C5H6N2O2	-H(-)	100
HCC827 EMD:HCC827 Control	37	37	0.105307	0.241191	0.408169	0.189126	0.189126	126.056	C00450; HMDB59657	(S)-2,3,4,5-tetrahydropyridine-2-carboxylate	-0.000121991	C6H9NO2	-H(-)	100
HCC827 EMD:HCC827 Control	38	38	0.0268804	0.627788	0.773022	0.35818	0.35818	127.051	C00906; HMDB00079	Dihydrothymine	0.000115031	C5H8N2O2	-H(-)	100
HCC827 EMD:HCC827 Control	39	39	0.163737	0.0267411	0.0919225	0.0425923	0.0425923	128.035	C01879; HMDB00267	Pyroglutamic acid	2.56967e-05	C5H7NO3	-H(-)	100
HCC827 EMD:HCC827 Control	39	39	0.163737	0.0267411	0.0919225	0.0425923	0.0425923	128.035	C04281; HMDB01369	Pyrroline hydroxycarboxylic acid	2.56967e-05	C5H7NO3	-H(-)	100
HCC827 EMD:HCC827 Control	39	39	0.163737	0.0267411	0.0919225	0.0425923	0.0425923	128.035	C04282; HMDB02234	1-Pyrroline-4-hydroxy-2-carboxylate	2.56967e-05	C5H7NO3	-H(-)	100
HCC827 EMD:HCC827 Control	40	40	0.105721	0.0668805	0.164706	0.0763164	0.0763164	129.019	C00490; HMDB02092	Itaconic acid	-0.000125254	C5H6O4	-H(-)	100
HCC827 EMD:HCC827 Control	41	41	0.0635852	0.420978	0.591479	0.275085	0.274062	129.056	C00233; HMDB00695	Ketoleucine	0.000181753	C6H10O3	-H(-)	100
HCC827 EMD:HCC827 Control	41	41	0.0635852	0.420978	0.591479	0.275085	0.274062	129.056	C06102; HMDB12882	Adipate semialdehyde	0.000181753	C6H10O3	-H(-)	100
HCC827 EMD:HCC827 Control	42	42	0.350919	0.000175014	0.00298363	0.00140846	0.00138247	130.051	C01157; HMDB00725	4-Hydroxyproline	-6.67007e-05	C5H9NO3	-H(-)	100
HCC827 EMD:HCC827 Control	42	42	0.350919	0.000175014	0.00298363	0.00140846	0.00138247	130.051	C00430; HMDB01149	5-Aminolevulinic acid	-6.67007e-05	C5H9NO3	-H(-)	100
HCC827 EMD:HCC827 Control	42	42	0.350919	0.000175014	0.00298363	0.00140846	0.00138247	130.051	C01165; HMDB02104	L-Glutamic gamma-semialdehyde	-6.67007e-05	C5H9NO3	-H(-)	100
HCC827 EMD:HCC827 Control	42	42	0.350919	0.000175014	0.00298363	0.00140846	0.00138247	130.051	C01110; HMDB06272	5-Amino-2-oxopentanoic acid	-6.67007e-05	C5H9NO3	-H(-)	100
HCC827 EMD:HCC827 Control	42	42	0.350919	0.000175014	0.00298363	0.00140846	0.00138247	130.051	C05147; HMDB59659	Trans-3-hydroxy-L-proline	-6.67007e-05	C5H9NO3	-H(-)	100
HCC827 EMD:HCC827 Control	42	42	0.350919	0.000175014	0.00298363	0.00140846	0.00138247	130.051	C03440; HMDB60460	cis-4-Hydroxy-D-proline	-6.67007e-05	C5H9NO3	-H(-)	100
HCC827 EMD:HCC827 Control	43	43	0.175457	0.0256369	0.0890545	0.0412635	0.0412635	130.087	C00407; HMDB00172	L-Isoleucine	1.68777e-05	C6H13NO2	-H(-)	100
HCC827 EMD:HCC827 Control	43	43	0.175457	0.0256369	0.0890545	0.0412635	0.0412635	130.087	C00123; HMDB00687	L-Leucine	1.68777e-05	C6H13NO2	-H(-)	100
HCC827 EMD:HCC827 Control	44	44	0.413727	7.93634e-05	0.00225543	0.00110319	0.00104505	131.046	C02642; CHEBI:18261; CID:111; HMDB00026	Ureidopropionic acid	1.823e-05	C4H8N2O3	-H(-)	100
HCC827 EMD:HCC827 Control	44	44	0.413727	7.93634e-05	0.00225543	0.00110319	0.00104505	131.046	C00152; HMDB00168	L-Asparagine	1.823e-05	C4H8N2O3	-H(-)	100
HCC827 EMD:HCC827 Control	45	45	-0.269634	0.0327835	0.104025	0.0481998	0.0481998	131.082	C00077; HMDB00214	Ornithine	0.000155288	C5H12N2O2	-H(-)	100
HCC827 EMD:HCC827 Control	45	45	-0.269634	0.0327835	0.104025	0.0481998	0.0481998	131.082	C00515; HMDB03374	D-Ornithine	0.000155288	C5H12N2O2	-H(-)	100
HCC827 EMD:HCC827 Control	46	46	0.068372	0.402617	0.580191	0.268832	0.268832	132.03	C00049; HMDB00191	L-Aspartic acid	3.91258e-05	C4H7NO4	-H(-)	100
HCC827 EMD:HCC827 Control	46	46	0.068372	0.402617	0.580191	0.268832	0.268832	132.03	C00402; HMDB06483	D-Aspartic acid	3.91258e-05	C4H7NO4	-H(-)	100
HCC827 EMD:HCC827 Control	47	47	0.476825	7.07282e-05	0.00225543	0.00120164	0.00104505	133.014	C00149; HMDB00156	L-Malic acid	1.77128e-05	C4H6O5	-H(-)	100
HCC827 EMD:HCC827 Control	48	48	0.307724	0.00010252	0.00225543	0.00104505	0.00104505	135.045	C07086; HMDB00209	Phenylacetic acid	-0.000109084	C8H8O2	-H(-)	100
HCC827 EMD:HCC827 Control	48	48	0.307724	0.00010252	0.00225543	0.00104505	0.00104505	135.045	C03765; HMDB03767	4-Hydroxyphenylacetaldehyde	-0.000109084	C8H8O2	-H(-)	100
HCC827 EMD:HCC827 Control	49	49	0.0584607	0.53189	0.684511	0.317691	0.317169	136.041	C00108; HMDB01123	2-Aminobenzoic acid	-0.000963372	C7H7NO2	-H(-)	100
HCC827 EMD:HCC827 Control	50	50	0.0591152	0.422436	0.591479	0.274863	0.274062	136.077	C00483; HMDB00306	Tyramine	-1.93888e-05	C8H11NO	-H(-)	100
HCC827 EMD:HCC827 Control	51	51	0.139785	0.187163	0.345049	0.159879	0.159879	136.986	C00122; HMDB00134	Fumaric acid	-6.79338e-06	C4H4O4	.Na/H-H(-)	10
HCC827 EMD:HCC827 Control	52	52	-0.0300197	0.345964	0.533496	0.247196	0.247196	138.021	C00870; HMDB01232	4-Nitrophenol	-0.000953867	C6H5NO3	-H(-)	100
HCC827 EMD:HCC827 Control	53	53	-0.0324042	0.231491	0.397876	0.184356	0.184356	138.029	C00581; HMDB00128	Guanidoacetic acid	-0.000103992	C3H7N3O2	.Na/H-H(-)	10
HCC827 EMD:HCC827 Control	54	54	-0.0165238	0.876781	0.937343	0.435275	0.434319	140.012	C00346; HMDB00224	O-Phosphoethanolamine	-0.000156831	C2H8NO4P	-H(-)	100
HCC827 EMD:HCC827 Control	55	55	-0.0367111	0.716896	0.83009	0.384622	0.384622	142.979	C05823; HMDB02127	3-Mercaptolactic acid	-0.000854659	C3H6O3S	.Na/H-H(-)	10
HCC827 EMD:HCC827 Control	56	56	0.0084128	0.883375	0.937343	0.434319	0.434319	143.108	C06423; HMDB00482	Caprylic acid	-1.42414e-05	C8H16O2	-H(-)	100
HCC827 EMD:HCC827 Control	56	56	0.0084128	0.883375	0.937343	0.434319	0.434319	143.108	C07185; HMDB01877	Valproic acid	-1.42414e-05	C8H16O2	-H(-)	100
HCC827 EMD:HCC827 Control	57	57	0.0297414	0.651645	0.790599	0.366325	0.366325	144.067	C02946; HMDB03681	4-Acetamidobutanoic acid	-4.02901e-05	C6H11NO3	-H(-)	100
HCC827 EMD:HCC827 Control	57	57	0.0297414	0.651645	0.790599	0.366325	0.366325	144.067	C04076; HMDB59595	(S)-2-amino-6-oxohexanoate	-4.02901e-05	C6H11NO3	-H(-)	100
HCC827 EMD:HCC827 Control	58	58	0.106403	0.340308	0.529725	0.245448	0.245448	144.077	C01035; HMDB03464	4-Guanidinobutanoic acid	0.00114421	C5H11N3O2	-H(-)	79
HCC827 EMD:HCC827 Control	59	59	0.449981	0.000432687	0.00446209	0.00206751	0.00206751	145.014	C00026; HMDB00208	Oxoglutaric acid	-9.71683e-05	C5H6O5	-H(-)	100
HCC827 EMD:HCC827 Control	60	60	-0.155245	0.0527143	0.138382	0.0644825	0.0641195	145.098	C00047; HMDB00182	L-Lysine	2.7732e-05	C6H14N2O2	-H(-)	100
HCC827 EMD:HCC827 Control	61	61	0.157217	0.282393	0.461336	0.21376	0.21376	145.999	C03557; HMDB11747	Ciliatine	-0.000444455	C2H8NO3P	.Na/H-H(-)	10
HCC827 EMD:HCC827 Control	62	62	0.2743	0.00453348	0.0237468	0.0110031	0.0110031	146.046	C00025; HMDB00148	L-Glutamic acid	2.68629e-05	C5H9NO4	-H(-)	100
HCC827 EMD:HCC827 Control	62	62	0.2743	0.00453348	0.0237468	0.0110031	0.0110031	146.046	C00217; HMDB03339	D-Glutamic acid	2.68629e-05	C5H9NO4	-H(-)	100
HCC827 EMD:HCC827 Control	62	62	0.2743	0.00453348	0.0237468	0.0110031	0.0110031	146.046	C05938; HMDB06556	L-4-Hydroxyglutamate semialdehyde	2.68629e-05	C5H9NO4	-H(-)	100
HCC827 EMD:HCC827 Control	63	63	0.335011	0.000790736	0.00705251	0.00326778	0.00326778	147.03	C02266; HMDB11676	D-Xylono-1,5-lactone	-0.000145139	C5H8O5	-H(-)	100
HCC827 EMD:HCC827 Control	63	63	0.335011	0.000790736	0.00705251	0.00326778	0.00326778	147.03	C02630; HMDB59655	2-Hydroxyglutarate	-0.000145139	C5H8O5	-H(-)	100
HCC827 EMD:HCC827 Control	64	64	0.149572	0.00127257	0.0102427	0.00474594	0.00474594	148.044	C00073; HMDB00696	L-Methionine	-8.79052e-05	C5H11NO2S	-H(-)	100
HCC827 EMD:HCC827 Control	65	65	-0.218365	0.0481965	0.130367	0.0604058	0.0604058	149.036	C16631; HMDB60435	alpha-Fluoro-beta-ureidopropionic acid	0.000893415	C4H7FN2O3	-H(-)	25
HCC827 EMD:HCC827 Control	66	66	0.00376555	0.960266	0.98719	0.457415	0.457415	149.046	C00181; HMDB00098	D-Xylose	-0.000340827	C5H10O5	-H(-)	100
HCC827 EMD:HCC827 Control	66	66	0.00376555	0.960266	0.98719	0.457415	0.457415	149.046	C00121; HMDB00283	D-Ribose	-0.000340827	C5H10O5	-H(-)	100
HCC827 EMD:HCC827 Control	66	66	0.00376555	0.960266	0.98719	0.457415	0.457415	149.046	C00259; HMDB00646	L-Arabinose	-0.000340827	C5H10O5	-H(-)	100
HCC827 EMD:HCC827 Control	66	66	0.00376555	0.960266	0.98719	0.457415	0.457415	149.046	C00312; HMDB00751	L-Threo-2-pentulose	-0.000340827	C5H10O5	-H(-)	100
HCC827 EMD:HCC827 Control	66	66	0.00376555	0.960266	0.98719	0.457415	0.457415	149.046	C00310; HMDB01644	D-Xylulose	-0.000340827	C5H10O5	-H(-)	100
HCC827 EMD:HCC827 Control	66	66	0.00376555	0.960266	0.98719	0.457415	0.457415	149.046	C00310; HMDB03371	L-Ribulose	-0.000340827	C5H10O5	-H(-)	100
HCC827 EMD:HCC827 Control	67	67	-0.181593	0.00878914	0.0402835	0.0186654	0.0186654	149.061	C02646; HMDB03654	4-Coumaryl alcohol	-0.000103373	C9H10O2	-H(-)	100
HCC827 EMD:HCC827 Control	69	68	0.0525812	0.765454	0.870258	0.404991	0.403235	151.026	C00385; HMDB00292	Xanthine	-6.04419e-05	C5H4N4O2	-H(-)	100
HCC827 EMD:HCC827 Control	70	69	-0.138867	0.0308732	0.100873	0.0467395	0.0467395	151.05	C05842; HMDB04193	N1-Methyl-2-pyridone-5-carboxamide	0.000939172	C7H8N2O2	-H(-)	100
HCC827 EMD:HCC827 Control	70	69	-0.138867	0.0308732	0.100873	0.0467395	0.0467395	151.05	C05843; HMDB04194	N1-Methyl-4-pyridone-3-carboxamide	0.000939172	C7H8N2O2	-H(-)	100
HCC827 EMD:HCC827 Control	71	70	0.0161805	0.835552	0.913021	0.423049	0.423049	151.061	C00532; HMDB01851	L-Arabitol	8.3766e-05	C5H12O5	-H(-)	100
HCC827 EMD:HCC827 Control	71	70	0.0161805	0.835552	0.913021	0.423049	0.423049	151.061	C00379; HMDB02917	D-Xylitol	8.3766e-05	C5H12O5	-H(-)	100
HCC827 EMD:HCC827 Control	72	71	-0.101454	0.0836823	0.19591	0.0913964	0.0907751	152.035	C00632; HMDB01476	3-Hydroxyanthranilic acid	-7.22801e-05	C7H7NO3	-H(-)	100
HCC827 EMD:HCC827 Control	73	72	0.0970605	0.338721	0.529725	0.245462	0.245448	152.044	C00300; HMDB00064	Creatine	7.60222e-05	C4H9N3O2	.Na/H-H(-)	10
HCC827 EMD:HCC827 Control	74	73	-0.0463645	0.147742	0.285315	0.132886	0.132201	152.072	C03758; HMDB00073	Dopamine	-8.27799e-06	C8H11NO2	-H(-)	100
HCC827 EMD:HCC827 Control	75	74	-0.163823	0.032089	0.103817	0.0481038	0.0481038	153.019	C00628; HMDB00152	Gentisic acid	0.00020453	C7H6O4	-H(-)	100
HCC827 EMD:HCC827 Control	76	75	0.104293	0.189758	0.34789	0.161195	0.161195	153.029	C02642; CHEBI:18261; CID:111; HMDB00026	Ureidopropionic acid	-0.000352473	C4H8N2O3	.Na/H-H(-)	10
HCC827 EMD:HCC827 Control	76	75	0.104293	0.189758	0.34789	0.161195	0.161195	153.029	C00152; HMDB00168	L-Asparagine	-0.000352473	C4H8N2O3	.Na/H-H(-)	10
HCC827 EMD:HCC827 Control	77	76	-0.285789	0.000498625	0.00498625	0.00231038	0.00231038	154.012	C00049; HMDB00191	L-Aspartic acid	7.23654e-06	C4H7NO4	.Na/H-H(-)	10
HCC827 EMD:HCC827 Control	77	76	-0.285789	0.000498625	0.00498625	0.00231038	0.00231038	154.012	C00402; HMDB06483	D-Aspartic acid	7.23654e-06	C4H7NO4	.Na/H-H(-)	10
HCC827 EMD:HCC827 Control	78	77	-0.227833	0.0195141	0.0723558	0.0335261	0.0335261	154.027	C00561; HMDB60486	Mandelonitrile	0.000417756	C8H7NO	.Na/H-H(-)	10
HCC827 EMD:HCC827 Control	79	78	0.302272	0.00109394	0.00925887	0.00440181	0.0042901	154.062	C00135; HMDB00177	L-Histidine	-0.000123154	C6H9N3O2	-H(-)	100
HCC827 EMD:HCC827 Control	80	79	0.443303	0.00159777	0.011717	0.00542907	0.00542907	154.975	C00988; HMDB00816	Phosphoglycolic acid	-3.81854e-05	C2H5O6P	-H(-)	100
HCC827 EMD:HCC827 Control	81	80	0.0608765	0.300203	0.483254	0.223916	0.223916	154.997	C00149; HMDB00156	L-Malic acid	-0.000744851	C4H6O5	.Na/H-H(-)	10
HCC827 EMD:HCC827 Control	82	81	0.458973	0.208119	0.36727	0.170175	0.170175	157.027	C07086; HMDB00209	Phenylacetic acid	-0.000237163	C8H8O2	.Na/H-H(-)	10
HCC827 EMD:HCC827 Control	82	81	0.458973	0.208119	0.36727	0.170175	0.170175	157.027	C03765; HMDB03767	4-Hydroxyphenylacetaldehyde	-0.000237163	C8H8O2	.Na/H-H(-)	10
HCC827 EMD:HCC827 Control	83	82	-0.0444686	0.711413	0.826642	0.383025	0.383025	158.046	C02918; HMDB00699	1-Methylnicotinamide	0.0002818	C7H9N2O	.Na/H-H(-)	10
HCC827 EMD:HCC827 Control	84	83	-0.304967	0.0350889	0.108218	0.050143	0.050143	158.061	C00637; HMDB01190	Indoleacetaldehyde	0.000474379	C10H9NO	-H(-)	100
HCC827 EMD:HCC827 Control	85	84	0.208591	0.0121828	0.0528991	0.0245108	0.0245108	159.03	C00322; HMDB00225	Oxoadipic acid	-0.000200281	C6H8O5	-H(-)	100
HCC827 EMD:HCC827 Control	86	85	0.156798	0.204793	0.36727	0.170185	0.170175	159.103	C16650; HMDB13898	5-Hydroxyvalproic acid	-0.000108905	C8H16O3	-H(-)	100
HCC827 EMD:HCC827 Control	86	85	0.156798	0.204793	0.36727	0.170185	0.170175	159.103	C16651; HMDB13899	3-Hydroxyvalproic acid	-0.000108905	C8H16O3	-H(-)	100
HCC827 EMD:HCC827 Control	86	85	0.156798	0.204793	0.36727	0.170185	0.170175	159.103	C16649; HMDB13900	4-Hydroxyvalproic acid	-0.000108905	C8H16O3	-H(-)	100
HCC827 EMD:HCC827 Control	87	86	0.14978	0.0409703	0.117567	0.0544747	0.0544747	160.04	C05639; HMDB04077	4,6-Dihydroxyquinoline	0.000522167	C9H7NO2	-H(-)	100
HCC827 EMD:HCC827 Control	88	87	0.185039	0.00425133	0.0233823	0.0108342	0.0108342	160.062	C00956; HMDB00510	Aminoadipic acid	-0.00013843	C6H11NO4	-H(-)	100
HCC827 EMD:HCC827 Control	89	88	-0.309419	0.0607664	0.156663	0.0725901	0.0725901	161.994	C00346; HMDB00224	O-Phosphoethanolamine	-0.000234291	C2H8NO4P	.Na/H-H(-)	10
HCC827 EMD:HCC827 Control	90	89	-0.191149	0.0183785	0.0697115	0.0323009	0.0323009	163.061	C01019; HMDB00174	L-Fucose	-6.75681e-05	C6H12O5	-H(-)	100
HCC827 EMD:HCC827 Control	91	90	0.166503	0.00307743	0.0182905	0.00855558	0.0084749	164.072	C00079; HMDB00159	L-Phenylalanine	2.95879e-05	C9H11NO2	-H(-)	100
HCC827 EMD:HCC827 Control	92	91	0.136968	0.0282452	0.0945544	0.0445243	0.0438118	166.049	C02946; HMDB03681	4-Acetamidobutanoic acid	-0.000771506	C6H11NO3	.Na/H-H(-)	10
HCC827 EMD:HCC827 Control	92	91	0.136968	0.0282452	0.0945544	0.0445243	0.0438118	166.049	C04076; HMDB59595	(S)-2-amino-6-oxohexanoate	-0.000771506	C6H11NO3	.Na/H-H(-)	10
HCC827 EMD:HCC827 Control	93	92	-0.154749	0.193174	0.352195	0.16319	0.16319	166.059	C01035; HMDB03464	4-Guanidinobutanoic acid	0.000936449	C5H11N3O2	.Na/H-H(-)	10
HCC827 EMD:HCC827 Control	94	93	0.0440463	0.859987	0.93662	0.433983	0.433983	166.975	C00074; HMDB00263	Phosphoenolpyruvic acid	-0.000322099	C3H5O6P	-H(-)	100
HCC827 EMD:HCC827 Control	95	94	-0.0753631	0.456679	0.622745	0.288549	0.288549	167.023	C00366; HMDB00289	Uric acid	-0.00189202	C5H4N4O3	-H(-)	24
HCC827 EMD:HCC827 Control	96	95	-0.243732	0.00434028	0.0234802	0.0108796	0.0108796	167.044	C00064; HMDB00641	L-Glutamine	-0.000258977	C5H10N2O3	.Na/H-H(-)	10
HCC827 EMD:HCC827 Control	96	95	-0.243732	0.00434028	0.0234802	0.0108796	0.0108796	167.044	C05100; HMDB02031	Ureidoisobutyric acid	-0.000258977	C5H10N2O3	.Na/H-H(-)	10
HCC827 EMD:HCC827 Control	96	95	-0.243732	0.00434028	0.0234802	0.0108796	0.0108796	167.044	C00819; HMDB03423	D-Glutamine	-0.000258977	C5H10N2O3	.Na/H-H(-)	10
HCC827 EMD:HCC827 Control	97	96	0.0337218	0.674459	0.806418	0.373654	0.373654	167.083	C00534; HMDB01431	Pyridoxamine	-3.79706e-05	C8H12N2O2	-H(-)	100
HCC827 EMD:HCC827 Control	98	97	-0.0688289	0.383742	0.565091	0.261948	0.261835	167.997	C00506; HMDB02757	Cysteic acid	0.000221778	C3H7NO5S	-H(-)	100
HCC827 EMD:HCC827 Control	99	98	-0.075606	0.164293	0.30981	0.14355	0.14355	168.028	C00025; HMDB00148	L-Glutamic acid	-7.38003e-05	C5H9NO4	.Na/H-H(-)	10
HCC827 EMD:HCC827 Control	99	98	-0.075606	0.164293	0.30981	0.14355	0.14355	168.028	C00217; HMDB03339	D-Glutamic acid	-7.38003e-05	C5H9NO4	.Na/H-H(-)	10
HCC827 EMD:HCC827 Control	99	98	-0.075606	0.164293	0.30981	0.14355	0.14355	168.028	C05938; HMDB06556	L-4-Hydroxyglutamate semialdehyde	-7.38003e-05	C5H9NO4	.Na/H-H(-)	10
HCC827 EMD:HCC827 Control	100	99	0.132055	0.0809993	0.194668	0.091068	0.0901995	168.067	C00547; HMDB00216	Norepinephrine	-0.000360061	C8H11NO3	-H(-)	100
HCC827 EMD:HCC827 Control	100	99	0.132055	0.0809993	0.194668	0.091068	0.0901995	168.067	C00314; HMDB00239	Pyridoxine	-0.000360061	C8H11NO3	-H(-)	100
HCC827 EMD:HCC827 Control	101	100	-0.071187	0.508194	0.657663	0.304729	0.304729	170.024	C00073; HMDB00696	L-Methionine	0.00135595	C5H11NO2S	.Na/H-H(-)	6
HCC827 EMD:HCC827 Control	102	101	0.409371	0.000691822	0.00634171	0.00293843	0.00293843	171.006	C00093; HMDB00126	Glycerol 3-phosphate	2.44923e-05	C3H9O6P	-H(-)	100
HCC827 EMD:HCC827 Control	103	102	0.166105	0.216668	0.378478	0.176223	0.175368	171.028	C00181; HMDB00098	D-Xylose	-0.00057678	C5H10O5	.Na/H-H(-)	10
HCC827 EMD:HCC827 Control	103	102	0.166105	0.216668	0.378478	0.176223	0.175368	171.028	C00121; HMDB00283	D-Ribose	-0.00057678	C5H10O5	.Na/H-H(-)	10
HCC827 EMD:HCC827 Control	103	102	0.166105	0.216668	0.378478	0.176223	0.175368	171.028	C00259; HMDB00646	L-Arabinose	-0.00057678	C5H10O5	.Na/H-H(-)	10
HCC827 EMD:HCC827 Control	103	102	0.166105	0.216668	0.378478	0.176223	0.175368	171.028	C00312; HMDB00751	L-Threo-2-pentulose	-0.00057678	C5H10O5	.Na/H-H(-)	10
HCC827 EMD:HCC827 Control	103	102	0.166105	0.216668	0.378478	0.176223	0.175368	171.028	C00310; HMDB01644	D-Xylulose	-0.00057678	C5H10O5	.Na/H-H(-)	10
HCC827 EMD:HCC827 Control	103	102	0.166105	0.216668	0.378478	0.176223	0.175368	171.028	C00310; HMDB03371	L-Ribulose	-0.00057678	C5H10O5	.Na/H-H(-)	10
HCC827 EMD:HCC827 Control	104	103	0.286787	0.064215	0.160538	0.0743852	0.0743852	172.991	C00850; HMDB60015	Phenol sulphate	9.82513e-05	C6H6O4S	-H(-)	100
HCC827 EMD:HCC827 Control	105	104	0.0749061	0.196781	0.356801	0.165324	0.165324	173.009	C00417; HMDB00072	cis-Aconitic acid	-8.52249e-05	C6H6O6	-H(-)	100
HCC827 EMD:HCC827 Control	106	105	-0.299771	0.0225769	0.0801117	0.0371198	0.0371198	173.104	C00062; HMDB00517	L-Arginine	0.000138874	C6H14N4O2	-H(-)	100
HCC827 EMD:HCC827 Control	107	106	0.326168	0.00281758	0.0178808	0.00828507	0.00828507	174.041	C01042; HMDB00812	N-Acetyl-L-aspartic acid	-7.57177e-05	C6H9NO5	-H(-)	100
HCC827 EMD:HCC827 Control	107	106	0.326168	0.00281758	0.0178808	0.00828507	0.00828507	174.041	C01045; HMDB03470	N-Formyl-L-glutamic acid	-7.57177e-05	C6H9NO5	-H(-)	100
HCC827 EMD:HCC827 Control	108	107	-0.0866695	0.442821	0.611426	0.283305	0.283305	175.025	C00072; HMDB00044	Ascorbic acid	-9.54815e-05	C6H8O6	-H(-)	100
HCC827 EMD:HCC827 Control	108	107	-0.0866695	0.442821	0.611426	0.283305	0.283305	175.025	C02670; HMDB06355	D-Glucurono-6,3-lactone	-9.54815e-05	C6H8O6	-H(-)	100
HCC827 EMD:HCC827 Control	109	108	0.279022	0.00323521	0.0186825	0.00867864	0.00865654	177.034	C01419; HMDB00078	Cysteinylglycine	0.00012525	C5H10N2O3S	-H(-)	100
HCC827 EMD:HCC827 Control	110	109	0.189079	0.0371643	0.112107	0.0521343	0.0519448	177.04	C00198; HMDB00150	Gluconolactone	0.000357089	C6H10O6	-H(-)	100
HCC827 EMD:HCC827 Control	110	109	0.189079	0.0371643	0.112107	0.0521343	0.0519448	177.04	C01040; HMDB03466	L-Gulonolactone	0.000357089	C6H10O6	-H(-)	100
HCC827 EMD:HCC827 Control	111	110	0.0464417	0.795848	0.884908	0.412508	0.410023	178.072	C00329; HMDB01514	Glucosamine	-9.91097e-07	C6H13NO5	-H(-)	100
HCC827 EMD:HCC827 Control	112	111	0.210485	0.0336504	0.104761	0.0485409	0.0485409	179.036	C01179; HMDB00707	4-Hydroxyphenylpyruvic acid	-0.000997333	C9H8O4	-H(-)	100
HCC827 EMD:HCC827 Control	112	111	0.210485	0.0336504	0.104761	0.0485409	0.0485409	179.036	C05350; HMDB06915	2-Hydroxy-3-(4-hydroxyphenyl)propenoic acid	-0.000997333	C9H8O4	-H(-)	100
HCC827 EMD:HCC827 Control	113	112	0.235993	0.000380107	0.00437552	0.00207573	0.0020274	180.066	C00082; HMDB00158	L-Tyrosine	0.000279781	C9H11NO3	-H(-)	100
HCC827 EMD:HCC827 Control	114	113	-0.127961	0.00747252	0.0347314	0.0160928	0.0160928	181.012	C00322; HMDB00225	Oxoadipic acid	-0.000201122	C6H8O5	.Na/H-H(-)	10
HCC827 EMD:HCC827 Control	115	114	0.0325809	0.66664	0.799968	0.370666	0.370666	181.051	C05582; HMDB00118	Homovanillic acid	-0.000524286	C9H10O4	-H(-)	100
HCC827 EMD:HCC827 Control	115	114	0.0325809	0.66664	0.799968	0.370666	0.370666	181.051	C05583; HMDB04061	3-Methoxy-4-hydroxyphenylglycolaldehyde	-0.000524286	C9H10O4	-H(-)	100
HCC827 EMD:HCC827 Control	116	115	-0.0609809	0.413033	0.58826	0.274588	0.27257	181.072	C01697; HMDB00107	Galactitol	2.64789e-05	C6H14O6	-H(-)	100
HCC827 EMD:HCC827 Control	116	115	-0.0609809	0.413033	0.58826	0.274588	0.27257	181.072	C00794; HMDB00247	Sorbitol	2.64789e-05	C6H14O6	-H(-)	100
HCC827 EMD:HCC827 Control	117	116	0.085913	0.356695	0.547486	0.253678	0.253678	182.046	C00847; CHEBI:17405; CID:6723; HMDB00017	4-Pyridoxic acid	-0.000119439	C8H9NO4	-H(-)	100
HCC827 EMD:HCC827 Control	118	117	0.350239	9.4889e-05	0.00225543	0.00120909	0.00104505	182.97	C03232; HMDB01024	Phosphohydroxypyruvic acid	-0.00021446	C3H5O7P	-H(-)	100
HCC827 EMD:HCC827 Control	119	118	0.13572	0.157232	0.299923	0.138969	0.138969	183.066	C05594; HMDB01490	Vanylglycol	-0.000145323	C9H12O4	-H(-)	100
HCC827 EMD:HCC827 Control	119	118	0.13572	0.157232	0.299923	0.138969	0.138969	183.066	C00588; HMDB01565	Phosphorylcholine	0.000163677	C5H15NO4P	-H(-)	100
HCC827 EMD:HCC827 Control	120	119	0.493103	9.62146e-05	0.00225543	0.00105084	0.00104505	184.002	C01005; HMDB00272	Phosphoserine	-0.000244727	C3H8NO6P	-H(-)	100
HCC827 EMD:HCC827 Control	120	119	0.493103	9.62146e-05	0.00225543	0.00105084	0.00104505	184.002	C01005; HMDB01721	DL-O-Phosphoserine	-0.000244727	C3H8NO6P	-H(-)	100
HCC827 EMD:HCC827 Control	121	120	0.46998	4.4119e-05	0.00181991	0.000843256	0.000843256	184.025	C04409; HMDB01330	2-Amino-3-carboxymuconic acid semialdehyde	0.000184802	C7H7NO5	-H(-)	100
HCC827 EMD:HCC827 Control	122	121	0.29252	1.21211e-06	0.000220003	0.000185339	0.000101938	184.986	C00631; HMDB03391	2-Phospho-D-glyceric acid	-9.889e-05	C3H7O7P	-H(-)	100
HCC827 EMD:HCC827 Control	122	121	0.29252	1.21211e-06	0.000220003	0.000185339	0.000101938	184.986	C00197; HMDB60180	(2R)-2-Hydroxy-3-(phosphonatooxy)propanoate	-9.889e-05	C3H7O7P	-H(-)	100
HCC827 EMD:HCC827 Control	123	122	0.180028	0.0186981	0.0701178	0.0324891	0.0324891	185.021	C00166; HMDB00205	Phenylpyruvic acid	0.000886008	C9H8O3	.Na/H-H(-)	10
HCC827 EMD:HCC827 Control	123	122	0.180028	0.0186981	0.0701178	0.0324891	0.0324891	185.021	C02763; HMDB12225	Enol-phenylpyruvate	0.000886008	C9H8O3	.Na/H-H(-)	10
HCC827 EMD:HCC827 Control	123	122	0.180028	0.0186981	0.0701178	0.0324891	0.0324891	185.021	C05838; HMDB41592	Coumaric acid	0.000886008	C9H8O3	.Na/H-H(-)	10
HCC827 EMD:HCC827 Control	124	123	0.473351	0.000153626	0.00298216	0.00138178	0.00138178	186.017	C05653; HMDB04089	Formylanthranilic acid	0.000221529	C8H7NO3	.Na/H-H(-)	10
HCC827 EMD:HCC827 Control	125	124	0.255861	0.0074669	0.0347314	0.0163104	0.0160928	186.161	C00612; HMDB01276	N1-Acetylspermidine	0.000551009	C9H21N3O	-H(-)	100
HCC827 EMD:HCC827 Control	126	125	-0.0715771	0.572984	0.718953	0.333127	0.333127	187.025	C16353; HMDB01991	7-Methylxanthine	-0.000856665	C6H6N4O2	.Na/H-H(-)	10
HCC827 EMD:HCC827 Control	127	126	0.228129	0.0998362	0.221114	0.102453	0.102453	187.038	C05581; HMDB05175	Homovanillin	-0.000482781	C9H10O3	.Na/H-H(-)	10
HCC827 EMD:HCC827 Control	128	127	0.262484	0.00157262	0.011717	0.00546507	0.00542907	188.056	C00624; HMDB01138	N-Acetylglutamic acid	1.73352e-05	C7H11NO5	-H(-)	100
HCC827 EMD:HCC827 Control	129	128	0.0149224	0.933172	0.962334	0.445898	0.445898	188.957	C00074; HMDB00263	Phosphoenolpyruvic acid	-6.4838e-05	C3H5O6P	.Na/H-H(-)	10
HCC827 EMD:HCC827 Control	130	129	-0.0750896	0.375306	0.560411	0.259667	0.259667	189.005	C05379; HMDB03974	Oxalosuccinic acid	-0.000527603	C6H6O7	-H(-)	100
HCC827 EMD:HCC827 Control	131	130	-0.228084	0.0825695	0.19591	0.0908298	0.0907751	189.092	C03885; HMDB32488	Prenyl benzoate	-0.00019003	C12H14O2	-H(-)	100
HCC827 EMD:HCC827 Control	132	131	-0.0660476	0.413564	0.58826	0.27257	0.27257	190.973	C00111; HMDB01473	Dihydroxyacetone phosphate	-0.000525126	C3H7O6P	.Na/H-H(-)	10
HCC827 EMD:HCC827 Control	133	132	0.300288	0.0996513	0.221114	0.102954	0.102453	192.989	C00093; HMDB00126	Glycerol 3-phosphate	-0.000471746	C3H9O6P	.Na/H-H(-)	10
HCC827 EMD:HCC827 Control	134	133	0.158845	0.00203232	0.0142695	0.00661179	0.00661179	193.035	C00191; HMDB00127	D-Glucuronic acid	0.000252042	C6H10O7	-H(-)	100
HCC827 EMD:HCC827 Control	134	133	0.158845	0.00203232	0.0142695	0.00661179	0.00661179	193.035	C06472; HMDB02704	Iduronic acid	0.000252042	C6H10O7	-H(-)	100
HCC827 EMD:HCC827 Control	134	133	0.158845	0.00203232	0.0142695	0.00661179	0.00661179	193.035	C00618; HMDB06334	3-Dehydro-L-gulonate	0.000252042	C6H10O7	-H(-)	100
HCC827 EMD:HCC827 Control	135	134	-0.26401	0.0404159	0.117567	0.0546887	0.0544747	195.086	C00062; HMDB00517	L-Arginine	0.00016097	C6H14N4O2	.Na/H-H(-)	10
HCC827 EMD:HCC827 Control	136	135	0.0182324	0.774809	0.87564	0.405728	0.405728	196.023	C01042; HMDB00812	N-Acetyl-L-aspartic acid	-0.000367373	C6H9NO5	.Na/H-H(-)	10
HCC827 EMD:HCC827 Control	136	135	0.0182324	0.774809	0.87564	0.405728	0.405728	196.023	C01045; HMDB03470	N-Formyl-L-glutamic acid	-0.000367373	C6H9NO5	.Na/H-H(-)	10
HCC827 EMD:HCC827 Control	137	136	-0.0325713	0.685103	0.816188	0.378181	0.378181	196.038	C00954; HMDB00197	Indoleacetic acid	0.000270941	C10H9NO2	.Na/H-H(-)	10
HCC827 EMD:HCC827 Control	137	136	-0.0325713	0.685103	0.816188	0.378181	0.378181	196.038	C05634; HMDB04073	5-Hydroxyindoleacetaldehyde	0.000270941	C10H9NO2	.Na/H-H(-)	10
HCC827 EMD:HCC827 Control	138	137	0.0677737	0.187038	0.345049	0.16067	0.159879	196.985	C03372; HMDB11750	Dihydroxyacetone Phosphate Acyl Ester	0.00081186	C4H7O7P	-H(-)	100
HCC827 EMD:HCC827 Control	139	138	-0.00256697	0.980551	0.992582	0.459913	0.459913	197.046	C05584; HMDB00291	Vanillylmandelic acid	-0.000747777	C9H10O5	-H(-)	100
HCC827 EMD:HCC827 Control	140	139	0.0364512	0.708602	0.826284	0.382859	0.382859	197.071	C00780; HMDB00259	Serotonin	-0.000976372	C10H12N2O	.Na/H-H(-)	10
HCC827 EMD:HCC827 Control	141	140	-0.111438	0.240091	0.408169	0.189234	0.189126	198.016	C12215; HMDB60483	Iminoerythrose 4-phosphate	0.00109248	C4H10NO6P	-H(-)	86
HCC827 EMD:HCC827 Control	142	141	0.228331	0.0208786	0.0753363	0.0350819	0.0349071	198.089	C06114; HMDB60477	gamma-Glutamyl-beta-aminopropiononitrile	-9.80293e-05	C8H13N3O3	-H(-)	100
HCC827 EMD:HCC827 Control	143	142	-0.0625302	0.206465	0.36727	0.170647	0.170175	199.001	C00279; HMDB01321	D-Erythrose 4-phosphate	-0.000113381	C4H9O7P	-H(-)	100
HCC827 EMD:HCC827 Control	144	143	-0.0547822	0.361541	0.552355	0.255934	0.255934	199.017	C01419; HMDB00078	Cysteinylglycine	-0.00118791	C5H10N2O3S	.Na/H-H(-)	7
HCC827 EMD:HCC827 Control	145	144	0.562119	0.112319	0.242256	0.11225	0.11225	199.17	C02679; HMDB00638	Dodecanoic acid	-8.81831e-05	C12H24O2	-H(-)	100
HCC827 EMD:HCC827 Control	146	145	-0.0179317	0.880803	0.937343	0.434451	0.434319	201.027	C12248; HMDB59663	5-hydroxy-2-oxo-4-ureido-2,5-dihydro-1H-imidazole-5-carboxylate	-3.62741e-06	C5H6N4O5	-H(-)	100
HCC827 EMD:HCC827 Control	147	146	0.040097	0.797726	0.884908	0.410697	0.410023	201.04	C13747; HMDB01860	Paraxanthine	-0.000256391	C7H8N4O2	.Na/H-H(-)	10
HCC827 EMD:HCC827 Control	147	146	0.040097	0.797726	0.884908	0.410697	0.410023	201.04	C07480; HMDB02825	Theobromine	-0.000256391	C7H8N4O2	.Na/H-H(-)	10
HCC827 EMD:HCC827 Control	148	147	-0.119951	0.0901617	0.205196	0.0950775	0.0950775	202.049	C00082; HMDB00158	L-Tyrosine	-0.000325206	C9H11NO3	.Na/H-H(-)	10
HCC827 EMD:HCC827 Control	149	148	0.445331	7.87109e-05	0.00225543	0.00120353	0.00104505	202.109	C02571; HMDB00201	L-Acetylcarnitine	-0.00012721	C9H17NO4	-H(-)	100
HCC827 EMD:HCC827 Control	150	149	-0.19162	0.0461944	0.126541	0.0588615	0.0586329	203.055	C01697; HMDB00107	Galactitol	-0.000950868	C6H14O6	.Na/H-H(-)	10
HCC827 EMD:HCC827 Control	150	149	-0.19162	0.0461944	0.126541	0.0588615	0.0586329	203.055	C00794; HMDB00247	Sorbitol	-0.000950868	C6H14O6	.Na/H-H(-)	10
HCC827 EMD:HCC827 Control	151	150	0.202723	0.00328359	0.0186825	0.00865654	0.00865654	203.083	C00078; HMDB00929	L-Tryptophan	3.72142e-05	C11H12N2O2	-H(-)	100
HCC827 EMD:HCC827 Control	152	151	0.102246	0.454642	0.622745	0.289656	0.288549	204.031	C02470; HMDB00881	Xanthurenic acid	-0.000603888	C10H7NO4	-H(-)	100
HCC827 EMD:HCC827 Control	153	152	0.241097	0.0377745	0.112302	0.0520354	0.0520354	204.052	C00248; HMDB00962	Lipoamide	0.000147923	C8H15NOS2	-H(-)	100
HCC827 EMD:HCC827 Control	154	153	-0.00433726	0.965558	0.989547	0.458507	0.458507	206.967	C00631; HMDB03391	2-Phospho-D-glyceric acid	0.00072374	C3H7O7P	.Na/H-H(-)	10
HCC827 EMD:HCC827 Control	154	153	-0.00433726	0.965558	0.989547	0.458507	0.458507	206.967	C00197; HMDB60180	(2R)-2-Hydroxy-3-(phosphonatooxy)propanoate	0.00072374	C3H7O7P	.Na/H-H(-)	10
HCC827 EMD:HCC827 Control	155	154	-0.0775969	0.454946	0.622745	0.288647	0.288549	208.142	C00612; HMDB01276	N1-Acetylspermidine	0.000836162	C9H21N3O	.Na/H-H(-)	10
HCC827 EMD:HCC827 Control	156	155	-0.139902	0.115752	0.243299	0.112733	0.112733	209.083	C02325; HMDB13070	Sinapyl alcohol	-0.00156586	C11H14O4	-H(-)	40
HCC827 EMD:HCC827 Control	157	156	0.0631978	0.381511	0.564567	0.261593	0.261593	210.029	C02305; HMDB01511	Phosphocreatine	-0.000432295	C4H10N3O5P	-H(-)	100
HCC827 EMD:HCC827 Control	158	157	0.00110898	0.989545	0.995579	0.461302	0.461302	210.037	C00624; HMDB01138	N-Acetylglutamic acid	0.000888218	C7H11NO5	.Na/H-H(-)	10
HCC827 EMD:HCC827 Control	159	158	0.208738	0.0283019	0.0945544	0.0441583	0.0438118	212.033	C05635; HMDB00763	5-Hydroxyindoleacetic acid	-5.25706e-05	C10H9NO3	.Na/H-H(-)	10
HCC827 EMD:HCC827 Control	159	158	0.208738	0.0283019	0.0945544	0.0441583	0.0438118	212.033	C16596; HMDB60400	5-Phenyl-1,3-oxazinane-2,4-dione	-5.25706e-05	C10H9NO3	.Na/H-H(-)	10
HCC827 EMD:HCC827 Control	160	159	0.256842	0.000180826	0.00298363	0.00138247	0.00138247	213.001	C00158; HMDB00094	Citric acid	0.000397775	C6H8O7	.Na/H-H(-)	10
HCC827 EMD:HCC827 Control	160	159	0.256842	0.000180826	0.00298363	0.00138247	0.00138247	213.001	C00311; HMDB00193	Isocitric acid	0.000397775	C6H8O7	.Na/H-H(-)	10
HCC827 EMD:HCC827 Control	161	160	-0.0287217	0.639123	0.778268	0.360611	0.360611	214.049	C01233; HMDB00114	Glycerylphosphorylethanolamine	-5.90835e-05	C5H14NO6P	-H(-)	100
HCC827 EMD:HCC827 Control	162	161	-0.0610904	0.083707	0.19591	0.0907751	0.0907751	215.017	C00191; HMDB00127	D-Glucuronic acid	0.000364958	C6H10O7	.Na/H-H(-)	10
HCC827 EMD:HCC827 Control	162	161	-0.0610904	0.083707	0.19591	0.0907751	0.0907751	215.017	C06472; HMDB02704	Iduronic acid	0.000364958	C6H10O7	.Na/H-H(-)	10
HCC827 EMD:HCC827 Control	162	161	-0.0610904	0.083707	0.19591	0.0907751	0.0907751	215.017	C00618; HMDB06334	3-Dehydro-L-gulonate	0.000364958	C6H10O7	.Na/H-H(-)	10
HCC827 EMD:HCC827 Control	163	162	0.410178	0.000280013	0.00363354	0.00171262	0.0016836	217.083	C03740; HMDB06248	5-L-Glutamyl-L-alanine	-0.000291694	C8H14N2O5	-H(-)	100
HCC827 EMD:HCC827 Control	164	163	-0.0951852	0.259249	0.430115	0.200205	0.199294	218.103	C00864; HMDB00210	Pantothenic acid	7.01574e-05	C9H17NO5	-H(-)	100
HCC827 EMD:HCC827 Control	165	164	-0.135217	0.100952	0.222094	0.102907	0.102907	218.967	C03372; HMDB11750	Dihydroxyacetone Phosphate Acyl Ester	0.000506201	C4H7O7P	.Na/H-H(-)	10
HCC827 EMD:HCC827 Control	166	165	-0.0985325	0.222341	0.384149	0.177996	0.177996	220.083	C01074; HMDB00212	N-Acetylgalactosamine	-0.000300554	C8H15NO6	-H(-)	100
HCC827 EMD:HCC827 Control	166	165	-0.0985325	0.222341	0.384149	0.177996	0.177996	220.083	C00140; HMDB00215	N-Acetyl-D-glucosamine	-0.000300554	C8H15NO6	-H(-)	100
HCC827 EMD:HCC827 Control	166	165	-0.0985325	0.222341	0.384149	0.177996	0.177996	220.083	C00645; HMDB01129	N-Acetylmannosamine	-0.000300554	C8H15NO6	-H(-)	100
HCC827 EMD:HCC827 Control	167	166	0.0426301	0.462045	0.626457	0.290738	0.290269	221.06	C02291; HMDB00099	L-Cystathionine	-3.70654e-05	C7H14N2O4S	-H(-)	100
HCC827 EMD:HCC827 Control	168	167	0.0476093	0.535163	0.684511	0.317169	0.317169	223.009	C12248; HMDB59663	5-hydroxy-2-oxo-4-ureido-2,5-dihydro-1H-imidazole-5-carboxylate	-0.000751158	C5H6N4O5	.Na/H-H(-)	10
HCC827 EMD:HCC827 Control	169	168	0.0994045	0.216765	0.378478	0.175368	0.175368	226.011	C03287; HMDB01228	L-Glutamic acid 5-phosphate	0.000969502	C5H10NO7P	-H(-)	100
HCC827 EMD:HCC827 Control	170	169	0.136224	0.107344	0.234592	0.108698	0.108698	226.035	C00248; HMDB00962	Lipoamide	-0.000527749	C8H15NOS2	.Na/H-H(-)	10
HCC827 EMD:HCC827 Control	171	170	-0.0458861	0.63405	0.777831	0.360408	0.360408	226.049	C05660; HMDB04096	5-Methoxyindoleacetate	-1.41186e-05	C11H11NO3	.Na/H-H(-)	10
HCC827 EMD:HCC827 Control	172	171	-0.14157	0.128717	0.260337	0.120746	0.120627	226.084	C00881; CHEBI:15698; CID:13711; HMDB00014	Deoxycytidine	-0.000832974	C9H13N3O4	-H(-)	100
HCC827 EMD:HCC827 Control	173	172	0.17742	0.0814066	0.194668	0.0901995	0.0901995	227.201	C06424; HMDB00806	Myristic acid	0.000227985	C14H28O2	-H(-)	100
HCC827 EMD:HCC827 Control	174	173	0.288828	0.0164259	0.0637712	0.0295484	0.0295484	228.028	C03090; HMDB01128	5-Phosphoribosylamine	-0.000423864	C5H12NO7P	-H(-)	100
HCC827 EMD:HCC827 Control	175	174	-0.215635	0.0453127	0.126401	0.0587167	0.058568	228.049	C00579; HMDB00985	Dihydrolipoamide	0.000817795	C8H17NOS2	.Na/H-H(-)	10
HCC827 EMD:HCC827 Control	176	175	0.132545	0.144434	0.285315	0.132244	0.132201	229.012	C00199; HMDB00618	D-Ribulose 5-phosphate	6.34917e-05	C5H11O8P	-H(-)	100
HCC827 EMD:HCC827 Control	176	175	0.132545	0.144434	0.285315	0.132244	0.132201	229.012	C00231; HMDB00868	Xylulose 5-phosphate	6.34917e-05	C5H11O8P	-H(-)	100
HCC827 EMD:HCC827 Control	176	175	0.132545	0.144434	0.285315	0.132244	0.132201	229.012	C00620; HMDB01489	Ribose 1-phosphate	6.34917e-05	C5H11O8P	-H(-)	100
HCC827 EMD:HCC827 Control	176	175	0.132545	0.144434	0.285315	0.132244	0.132201	229.012	C00117; HMDB01548	D-Ribose 5-phosphate	6.34917e-05	C5H11O8P	-H(-)	100
HCC827 EMD:HCC827 Control	177	176	-0.753319	0.146429	0.285315	0.132484	0.132201	229.059	C00328; HMDB00684	L-Kynurenine	7.96578e-05	C10H12N2O3	.Na/H-H(-)	10
HCC827 EMD:HCC827 Control	177	176	-0.753319	0.146429	0.285315	0.132484	0.132201	229.059	C05647; HMDB12948	Formyl-5-hydroxykynurenamine	7.96578e-05	C10H12N2O3	.Na/H-H(-)	10
HCC827 EMD:HCC827 Control	178	177	-0.148539	0.0283663	0.0945544	0.0438118	0.0438118	232.01	C02305; HMDB01511	Phosphocreatine	4.23081e-05	C4H10N3O5P	.Na/H-H(-)	10
HCC827 EMD:HCC827 Control	179	178	-0.114069	0.146271	0.285315	0.133129	0.132201	236.03	C01233; HMDB00114	Glycerylphosphorylethanolamine	0.000228689	C5H14NO6P	.Na/H-H(-)	10
HCC827 EMD:HCC827 Control	180	179	0.0195049	0.826912	0.909603	0.421465	0.421465	236.077	C03684; HMDB01195	Dyspropterin	0.00192068	C9H11N5O3	-H(-)	23
HCC827 EMD:HCC827 Control	181	180	0.170449	0.504171	0.655041	0.304706	0.303513	238.095	C04244; HMDB02065	6-Lactoyltetrahydropterin	-0.0002251	C9H13N5O3	-H(-)	100
HCC827 EMD:HCC827 Control	181	180	0.170449	0.504171	0.655041	0.304706	0.303513	238.095	C00268; HMDB02215	4a-Carbinolamine tetrahydrobiopterin	-0.0002251	C9H13N5O3	-H(-)	100
HCC827 EMD:HCC827 Control	182	181	0.0920325	0.533206	0.684511	0.317238	0.317169	239.114	C01262; HMDB00194	Anserine	0.000764231	C10H16N4O3	-H(-)	100
HCC827 EMD:HCC827 Control	182	181	0.0920325	0.533206	0.684511	0.317238	0.317169	239.114	C00884; HMDB00745	Homocarnosine	0.000764231	C10H16N4O3	-H(-)	100
HCC827 EMD:HCC827 Control	183	182	0.326623	0.00140474	0.0110373	0.00511412	0.00511412	239.238	C00517; HMDB01551	Palmitaldehyde	6.7936e-05	C16H32O	-H(-)	100
HCC827 EMD:HCC827 Control	184	183	-0.0974272	0.0129559	0.0541195	0.0250763	0.0250763	241.059	C03366; HMDB59600	5-phosphonooxy-L-lysine	0.00083234	C6H15N2O6P	-H(-)	100
HCC827 EMD:HCC827 Control	185	184	-0.0866448	0.299858	0.483254	0.224755	0.223916	241.083	C00214; HMDB00273	Thymidine	-0.000235654	C10H14N2O5	-H(-)	100
HCC827 EMD:HCC827 Control	186	185	0.279685	0.00113881	0.0093952	0.00435327	0.00435327	243.062	C00299; HMDB00296	Uridine	0.000250795	C9H12N2O6	-H(-)	100
HCC827 EMD:HCC827 Control	187	186	0.253879	0.0862727	0.199091	0.0922489	0.0922489	244.023	C05645; HMDB04083	4-(2-Amino-3-hydroxyphenyl)-2,4-dioxobutanoic acid	-0.000190035	C10H9NO5	.Na/H-H(-)	10
HCC827 EMD:HCC827 Control	188	187	-0.00889881	0.895361	0.943503	0.4388	0.437173	246.098	C01594; HMDB33699	Linamarin	-6.6573e-05	C10H17NO6	-H(-)	100
HCC827 EMD:HCC827 Control	189	188	0.183545	0.0883584	0.202488	0.0938229	0.0938229	247.047	C00647; HMDB01555	Pyridoxamine 5'-phosphate	0.00161953	C8H13N2O5P	-H(-)	37
HCC827 EMD:HCC827 Control	190	189	0.183461	0.131452	0.261321	0.121083	0.121083	247.082	C00386; HMDB00033	Carnosine	-0.000486005	C9H14N4O3	.Na/H-H(-)	10
HCC827 EMD:HCC827 Control	191	190	0.0136959	0.90468	0.943503	0.437756	0.437173	248.033	C00627; HMDB01319	Pyridoxine 5'-phosphate	3.0081e-05	C8H12NO6P	-H(-)	100
HCC827 EMD:HCC827 Control	192	191	-0.0078021	0.871848	0.937343	0.435655	0.434319	249.113	C00399; HMDB02012	Ubiquinone-1	0.000638921	C14H18O4	-H(-)	100
HCC827 EMD:HCC827 Control	193	192	-0.0925536	0.130168	0.260337	0.120627	0.120627	253.05	C05844; HMDB04195	5-L-Glutamyl-taurine	0.000151924	C7H14N2O6S	-H(-)	100
HCC827 EMD:HCC827 Control	194	193	-0.120553	0.129479	0.260337	0.12072	0.120627	253.096	C01598; HMDB01389	Melatonin	-0.000523372	C13H16N2O2	.Na/H-H(-)	10
HCC827 EMD:HCC827 Control	195	194	-0.108934	0.705484	0.825566	0.382527	0.382527	255.074	C05841; HMDB06809	Nicotinate D-ribonucleoside	0.000799925	C11H14NO6	-H(-)	100
HCC827 EMD:HCC827 Control	196	195	-0.0609898	0.636772	0.778268	0.360615	0.360611	256.096	C00670; HMDB00086	Glycerophosphocholine	-0.00022063	C8H20NO6P	-H(-)	100
HCC827 EMD:HCC827 Control	197	196	0.374545	0.00714745	0.0344693	0.0160719	0.0159714	257.009	C01236; HMDB01127	6-Phosphonoglucono-D-lactone	-0.00260045	C6H11O9P	-H(-)	8
HCC827 EMD:HCC827 Control	198	197	0.330303	0.000391836	0.00437552	0.002066	0.0020274	259.023	C00085; HMDB00124	Fructose 6-phosphate	-0.000397765	C6H13O9P	-H(-)	100
HCC827 EMD:HCC827 Control	198	197	0.330303	0.000391836	0.00437552	0.002066	0.0020274	259.023	C04006; HMDB00213	Myo-inositol 1-phosphate	-0.000397765	C6H13O9P	-H(-)	100
HCC827 EMD:HCC827 Control	198	197	0.330303	0.000391836	0.00437552	0.002066	0.0020274	259.023	C00446; HMDB00645	Galactose 1-phosphate	-0.000397765	C6H13O9P	-H(-)	100
HCC827 EMD:HCC827 Control	198	197	0.330303	0.000391836	0.00437552	0.002066	0.0020274	259.023	C03862; HMDB00994	Dolichyl phosphate D-mannose	-0.000397765	C6H13O9P	-H(-)	100
HCC827 EMD:HCC827 Control	198	197	0.330303	0.000391836	0.00437552	0.002066	0.0020274	259.023	C01094; HMDB01076	Fructose 1-phosphate	-0.000397765	C6H13O9P	-H(-)	100
HCC827 EMD:HCC827 Control	198	197	0.330303	0.000391836	0.00437552	0.002066	0.0020274	259.023	C00275; HMDB01078	Mannose 6-phosphate	-0.000397765	C6H13O9P	-H(-)	100
HCC827 EMD:HCC827 Control	198	197	0.330303	0.000391836	0.00437552	0.002066	0.0020274	259.023	C03546; HMDB01313	D-Myo-inositol 4-phosphate	-0.000397765	C6H13O9P	-H(-)	100
HCC827 EMD:HCC827 Control	198	197	0.330303	0.000391836	0.00437552	0.002066	0.0020274	259.023	C00092; HMDB01401	Glucose 6-phosphate	-0.000397765	C6H13O9P	-H(-)	100
HCC827 EMD:HCC827 Control	198	197	0.330303	0.000391836	0.00437552	0.002066	0.0020274	259.023	C00103; HMDB01586	Glucose 1-phosphate	-0.000397765	C6H13O9P	-H(-)	100
HCC827 EMD:HCC827 Control	198	197	0.330303	0.000391836	0.00437552	0.002066	0.0020274	259.023	C01177; HMDB02985	Inositol phosphate	-0.000397765	C6H13O9P	-H(-)	100
HCC827 EMD:HCC827 Control	198	197	0.330303	0.000391836	0.00437552	0.002066	0.0020274	259.023	C01172; HMDB03498	Beta-D-Glucose 6-phosphate	-0.000397765	C6H13O9P	-H(-)	100
HCC827 EMD:HCC827 Control	198	197	0.330303	0.000391836	0.00437552	0.002066	0.0020274	259.023	C05345; HMDB03971	Beta-D-Fructose 6-phosphate	-0.000397765	C6H13O9P	-H(-)	100
HCC827 EMD:HCC827 Control	198	197	0.330303	0.000391836	0.00437552	0.002066	0.0020274	259.023	C00636; HMDB06330	D-Mannose 1-phosphate	-0.000397765	C6H13O9P	-H(-)	100
HCC827 EMD:HCC827 Control	198	197	0.330303	0.000391836	0.00437552	0.002066	0.0020274	259.023	C04006; HMDB06814	1D-myo-Inositol 3-phosphate	-0.000397765	C6H13O9P	-H(-)	100
HCC827 EMD:HCC827 Control	198	197	0.330303	0.000391836	0.00437552	0.002066	0.0020274	259.023	C01097; HMDB06873	D-Tagatose 6-phosphate	-0.000397765	C6H13O9P	-H(-)	100
HCC827 EMD:HCC827 Control	199	198	0.015638	0.877773	0.937343	0.434357	0.434319	260.112	C08334; HMDB33865	Lotaustralin	0.00195234	C11H19NO6	-H(-)	22
HCC827 EMD:HCC827 Control	200	199	0.0394926	0.737058	0.847028	0.394057	0.392471	264.952	C00236; HMDB01270	Glyceric acid 1,3-biphosphate	0.000307671	C3H8O10P2	-H(-)	100
HCC827 EMD:HCC827 Control	200	199	0.0394926	0.737058	0.847028	0.394057	0.392471	264.952	C01159; HMDB01294	2,3-Diphosphoglyceric acid	0.000307671	C3H8O10P2	-H(-)	100
HCC827 EMD:HCC827 Control	201	200	0.112615	0.426582	0.591479	0.274062	0.274062	266.089	C00212; HMDB00050	Adenosine	0.000318647	C10H13N5O4	-H(-)	100
HCC827 EMD:HCC827 Control	201	200	0.112615	0.426582	0.591479	0.274062	0.274062	266.089	C00330; HMDB00085	Deoxyguanosine	0.000318647	C10H13N5O4	-H(-)	100
HCC827 EMD:HCC827 Control	202	201	0.314668	0.0197447	0.0723972	0.0335453	0.0335453	269.004	C05699; HMDB06343	Selenocystathionine	0.000576917	C7H14N2O4Se	-H(-)	25
HCC827 EMD:HCC827 Control	203	202	0.266667	0.0167284	0.0641904	0.0297427	0.0297427	270.015	C00627; HMDB01319	Pyridoxine 5'-phosphate	-0.000440671	C8H12NO6P	.Na/H-H(-)	10
HCC827 EMD:HCC827 Control	204	203	0.216827	0.0105034	0.0468396	0.0217032	0.0217032	275.017	C00345; HMDB01316	6-Phosphogluconic acid	0.000285132	C6H13O10P	-H(-)	100
HCC827 EMD:HCC827 Control	205	204	-0.0632278	0.413202	0.58826	0.273511	0.27257	276.07	C04874; HMDB02275	7,8-Dihydroneopterin	0.00117157	C9H13N5O4	.Na/H-H(-)	8
HCC827 EMD:HCC827 Control	206	205	0.154032	0.170082	0.318903	0.147764	0.147764	277.058	C05841; HMDB06809	Nicotinate D-ribonucleoside	-0.000886472	C11H14NO6	.Na/H-H(-)	10
HCC827 EMD:HCC827 Control	207	206	0.00680763	0.89826	0.943503	0.438815	0.437173	277.092	C04441; HMDB11655	2-(3-Carboxy-3-aminopropyl)-L-histidine	-0.000535215	C10H16N4O4	.Na/H-H(-)	10
HCC827 EMD:HCC827 Control	208	207	0.276034	0.0139314	0.057467	0.0266274	0.0266274	277.12	C00831; HMDB03426	Pantetheine	0.0022698	C11H22N2O4S	-H(-)	13
HCC827 EMD:HCC827 Control	209	208	-0.232456	0.0792172	0.193642	0.0897242	0.0897242	278.077	C00670; HMDB00086	Glycerophosphocholine	0.000109196	C8H20NO6P	.Na/H-H(-)	10
HCC827 EMD:HCC827 Control	210	209	0.153784	0.305918	0.490064	0.227071	0.227071	278.088	C15522; HMDB02281	4a-Hydroxytetrahydrobiopterin	-0.000961719	C9H15N5O4	.Na/H-H(-)	10
HCC827 EMD:HCC827 Control	211	210	0.00756644	0.873508	0.937343	0.435063	0.434319	278.988	C01236; HMDB01127	6-Phosphonoglucono-D-lactone	0.00114048	C6H11O9P	.Na/H-H(-)	8
HCC827 EMD:HCC827 Control	212	211	-0.0221733	0.806763	0.890408	0.412571	0.412571	281.249	C00712; HMDB00207	Oleic acid	-8.46886e-05	C18H34O2	-H(-)	58
HCC827 EMD:HCC827 Control	212	211	-0.0221733	0.806763	0.890408	0.412571	0.412571	281.249	C00712; HMDB00573	Elaidic acid	-8.46886e-05	C18H34O2	-H(-)	58
HCC827 EMD:HCC827 Control	213	212	-0.0542423	0.584353	0.727685	0.337173	0.337173	282.085	C00387; HMDB00133	Guanosine	-0.00086649	C10H13N5O5	-H(-)	100
HCC827 EMD:HCC827 Control	214	213	0.0886077	0.799099	0.884908	0.410023	0.410023	285.049	C03838; HMDB02022	Glycineamideribotide	2.11146e-05	C7H15N2O8P	-H(-)	100
HCC827 EMD:HCC827 Control	215	214	-0.119482	0.113379	0.242955	0.112573	0.112573	286.934	C00236; HMDB01270	Glyceric acid 1,3-biphosphate	-9.36288e-05	C3H8O10P2	.Na/H-H(-)	10
HCC827 EMD:HCC827 Control	215	214	-0.119482	0.113379	0.242955	0.112573	0.112573	286.934	C01159; HMDB01294	2,3-Diphosphoglyceric acid	-9.36288e-05	C3H8O10P2	.Na/H-H(-)	10
HCC827 EMD:HCC827 Control	216	215	0.0135038	0.911274	0.943602	0.438173	0.437218	287.051	C01103; HMDB00788	Orotidine	0.000615074	C10H12N2O8	-H(-)	100
HCC827 EMD:HCC827 Control	217	216	0.154567	0.310396	0.494834	0.229282	0.229282	294.048	C03373; HMDB01235	5-Aminoimidazole ribonucleotide	0.00121791	C8H14N3O7P	-H(-)	70
HCC827 EMD:HCC827 Control	218	217	-0.162873	0.118341	0.24421	0.113805	0.113155	294.096	C16612; HMDB60462	Citalopram aldehyde	-0.00196363	C18H14FNO2	-H(-)	5
HCC827 EMD:HCC827 Control	219	218	-0.174721	0.257268	0.430115	0.199684	0.199294	295.228	C14825; HMDB04701	9,10-Epoxyoctadecenoic acid	-8.47327e-05	C18H32O3	-H(-)	100
HCC827 EMD:HCC827 Control	219	218	-0.174721	0.257268	0.430115	0.199684	0.199294	295.228	C14826; HMDB04702	12,13-EpOME	-8.47327e-05	C18H32O3	-H(-)	100
HCC827 EMD:HCC827 Control	220	219	-0.0201805	0.790658	0.884908	0.411211	0.410023	296.999	C00345; HMDB01316	6-Phosphogluconic acid	0.000221873	C6H13O10P	.Na/H-H(-)	10
HCC827 EMD:HCC827 Control	221	220	0.00386012	0.969487	0.990498	0.458948	0.458948	298.071	C03492; HMDB01016	D-4'-Phosphopantothenate	-0.00108564	C9H18NO8P	-H(-)	87
HCC827 EMD:HCC827 Control	222	221	0.36224	0.00152786	0.011717	0.00543297	0.00542907	300.049	C00357; HMDB01062	N-Acetyl-D-Glucosamine 6-Phosphate	-4.11299e-06	C8H16NO9P	-H(-)	100
HCC827 EMD:HCC827 Control	222	221	0.36224	0.00152786	0.011717	0.00543297	0.00542907	300.049	C04257; HMDB01121	N-Acetyl-D-mannosamine 6-phosphate	-4.11299e-06	C8H16NO9P	-H(-)	100
HCC827 EMD:HCC827 Control	223	222	0.164306	0.0612873	0.156781	0.0726447	0.0726447	303.083	C12270; HMDB01067	N-Acetylaspartylglutamic acid	1.46858e-05	C11H16N2O8	-H(-)	100
HCC827 EMD:HCC827 Control	224	223	-0.0759997	0.399658	0.578453	0.268026	0.268026	305.963	C02515; CHEBI:27847; CID:439744; HMDB00021	Iodotyrosine	0.0003879	C9H10INO3	-H(-)	25
HCC827 EMD:HCC827 Control	225	224	-0.254679	0.288988	0.469784	0.217675	0.217675	311.223	C04717; HMDB03871	13-L-Hydroperoxylinoleic acid	0.000228693	C18H32O4	-H(-)	100
HCC827 EMD:HCC827 Control	226	225	0.625264	0.0528369	0.138382	0.0641195	0.0641195	312.06	C04640; HMDB00999	Phosphoribosylformylglycineamidine	1.70814e-05	C8H16N3O8P	-H(-)	100
HCC827 EMD:HCC827 Control	226	225	0.625264	0.0528369	0.138382	0.0641195	0.0641195	312.06	C04640; HMDB02305	5'-phosphoribosyl-a-N-formylglycineamidine	1.70814e-05	C8H16N3O8P	-H(-)	100
HCC827 EMD:HCC827 Control	227	226	0.50149	0.000243786	0.00335206	0.00155318	0.00155318	313.045	C04376; HMDB01308	5'-Phosphoribosyl-N-formylglycinamide	-0.000420107	C8H15N2O9P	-H(-)	100
HCC827 EMD:HCC827 Control	228	227	0.21625	0.373816	0.560411	0.259812	0.259667	317.175	C00399; HMDB06709	Ubiquinone-2	0.000560543	C19H26O4	-H(-)	100
HCC827 EMD:HCC827 Control	229	228	0.154406	0.0393853	0.116046	0.05377	0.05377	322.044	C00055; HMDB00095	Cytidine monophosphate	0.000293909	C9H14N3O8P	-H(-)	100
HCC827 EMD:HCC827 Control	230	229	0.261621	0.00306832	0.0182905	0.00868822	0.0084749	323.028	C00105; HMDB00288	Uridine 5'-monophosphate	0.000204067	C9H13N2O9P	-H(-)	100
HCC827 EMD:HCC827 Control	231	230	0.232872	0.109512	0.237755	0.110164	0.110164	325.02	C00364; HMDB01570	Thymidine 3',5'-cyclic monophosphate	0.000234164	C10H13N2O7P	.Na/H-H(-)	10
HCC827 EMD:HCC827 Control	232	231	-0.0237537	0.767409	0.870258	0.403235	0.403235	325.065	C12270; HMDB01067	N-Acetylaspartylglutamic acid	0.000417102	C11H16N2O8	.Na/H-H(-)	10
HCC827 EMD:HCC827 Control	233	232	0.071614	0.365207	0.555384	0.257338	0.257338	330.96	C01151; HMDB11688	Ribose 1,5-bisphosphate	-0.000310934	C5H12O11P2	.Na/H-H(-)	10
HCC827 EMD:HCC827 Control	234	233	-0.0226728	0.903704	0.943503	0.438671	0.437173	337.238	C14775; HMDB02265	14,15-DiHETrE	0.00081687	C20H34O4	-H(-)	100
HCC827 EMD:HCC827 Control	234	233	-0.0226728	0.903704	0.943503	0.438671	0.437173	337.238	C14773; HMDB02311	8,9-DiHETrE	0.00081687	C20H34O4	-H(-)	100
HCC827 EMD:HCC827 Control	234	233	-0.0226728	0.903704	0.943503	0.438671	0.437173	337.238	C14774; HMDB02314	11,12-DiHETrE	0.00081687	C20H34O4	-H(-)	100
HCC827 EMD:HCC827 Control	234	233	-0.0226728	0.903704	0.943503	0.438671	0.437173	337.238	C14772; HMDB02343	5,6-DHET	0.00081687	C20H34O4	-H(-)	100
HCC827 EMD:HCC827 Control	234	233	-0.0226728	0.903704	0.943503	0.438671	0.437173	337.238	C02165; HMDB02995	12-Keto-tetrahydro-leukotriene B4	0.00081687	C20H34O4	-H(-)	100
HCC827 EMD:HCC827 Control	235	234	0.115972	0.15951	0.302519	0.140172	0.140172	338.989	C01220; HMDB00968	1D-Myo-inositol 1,4-bisphosphate	-0.000157691	C6H14O12P2	-H(-)	100
HCC827 EMD:HCC827 Control	235	234	0.115972	0.15951	0.302519	0.140172	0.140172	338.989	C00665; HMDB01047	D-Fructose 2,6-bisphosphate	-0.000157691	C6H14O12P2	-H(-)	100
HCC827 EMD:HCC827 Control	235	234	0.115972	0.15951	0.302519	0.140172	0.140172	338.989	C00354; HMDB01058	Fructose 1,6-bisphosphate	-0.000157691	C6H14O12P2	-H(-)	100
HCC827 EMD:HCC827 Control	235	234	0.115972	0.15951	0.302519	0.140172	0.140172	338.989	C01231; HMDB03514	Alpha-D-Glucose 1,6-bisphosphate	-0.000157691	C6H14O12P2	-H(-)	100
HCC827 EMD:HCC827 Control	235	234	0.115972	0.15951	0.302519	0.140172	0.140172	338.989	C04062; HMDB06234	1D-Myo-inositol 1,3-bisphosphate	-0.000157691	C6H14O12P2	-H(-)	100
HCC827 EMD:HCC827 Control	235	234	0.115972	0.15951	0.302519	0.140172	0.140172	338.989	C04063; HMDB06235	1D-Myo-inositol 3,4-bisphosphate	-0.000157691	C6H14O12P2	-H(-)	100
HCC827 EMD:HCC827 Control	235	234	0.115972	0.15951	0.302519	0.140172	0.140172	338.989	C03785; HMDB06872	D-Tagatose 1,6-bisphosphate	-0.000157691	C6H14O12P2	-H(-)	100
HCC827 EMD:HCC827 Control	235	234	0.115972	0.15951	0.302519	0.140172	0.140172	338.989	C05378; HMDB60444	beta-D-Fructose 1,6-bisphosphate	-0.000157691	C6H14O12P2	-H(-)	100
HCC827 EMD:HCC827 Control	236	235	-0.490365	4.59793e-06	0.000404632	0.00023435	0.000187486	340.125	C00203; HMDB06591	Lactosamine	-0.00019739	C12H23NO10	-H(-)	100
HCC827 EMD:HCC827 Control	237	236	0.08568	0.385289	0.565091	0.261835	0.261835	341.109	C05402; HMDB00048	Melibiose	-4.88027e-05	C12H22O11	-H(-)	100
HCC827 EMD:HCC827 Control	237	236	0.08568	0.385289	0.565091	0.261835	0.261835	341.109	C00208; HMDB00163	D-Maltose	-4.88027e-05	C12H22O11	-H(-)	100
HCC827 EMD:HCC827 Control	237	236	0.08568	0.385289	0.565091	0.261835	0.261835	341.109	C00243; HMDB00186	Alpha-Lactose	-4.88027e-05	C12H22O11	-H(-)	100
HCC827 EMD:HCC827 Control	237	236	0.08568	0.385289	0.565091	0.261835	0.261835	341.109	C00089; HMDB00258	Sucrose	-4.88027e-05	C12H22O11	-H(-)	100
HCC827 EMD:HCC827 Control	237	236	0.08568	0.385289	0.565091	0.261835	0.261835	341.109	C01083; HMDB00975	Trehalose	-4.88027e-05	C12H22O11	-H(-)	100
HCC827 EMD:HCC827 Control	237	236	0.08568	0.385289	0.565091	0.261835	0.261835	341.109	C00252; HMDB02923	Isomaltose	-4.88027e-05	C12H22O11	-H(-)	100
HCC827 EMD:HCC827 Control	237	236	0.08568	0.385289	0.565091	0.261835	0.261835	341.109	C01235; HMDB05826	Galactinol	-4.88027e-05	C12H22O11	-H(-)	100
HCC827 EMD:HCC827 Control	237	236	0.08568	0.385289	0.565091	0.261835	0.261835	341.109	C05400; HMDB06792	Epimelibiose	-4.88027e-05	C12H22O11	-H(-)	100
HCC827 EMD:HCC827 Control	238	237	0.329491	0.147845	0.285315	0.132201	0.132201	342.081	C06157; HMDB06832	S-Glutaryldihydrolipoamide	0.000340188	C13H23NO4S2	.Na/H-H(-)	10
HCC827 EMD:HCC827 Control	239	238	0.0943457	0.367283	0.555979	0.257613	0.257613	343.065	C01081; HMDB02666	Thiamine monophosphate	-0.00121006	C12H17N4O4PS	-H(-)	71
HCC827 EMD:HCC827 Control	240	239	0.356417	0.012462	0.0534085	0.0247469	0.0247469	343.125	C05399; HMDB06791	Melibiitol	-0.000796982	C12H24O11	-H(-)	100
HCC827 EMD:HCC827 Control	241	240	0.328432	0.000286279	0.00363354	0.0016836	0.0016836	345.011	C00105; HMDB00288	Uridine 5'-monophosphate	-6.42827e-05	C9H13N2O9P	.Na/H-H(-)	10
HCC827 EMD:HCC827 Control	242	241	0.281066	4.90463e-06	0.000404632	0.000187486	0.000187486	346.055	C00020; HMDB00045	Adenosine monophosphate	0.000539312	C10H14N5O7P	-H(-)	100
HCC827 EMD:HCC827 Control	242	241	0.281066	4.90463e-06	0.000404632	0.000187486	0.000187486	346.055	C00362; HMDB01044	2'-Deoxyguanosine 5'-monophosphate	0.000539312	C10H14N5O7P	-H(-)	100
HCC827 EMD:HCC827 Control	243	242	0.207116	0.0250671	0.0880017	0.0407756	0.0407756	347.075	C05839; HMDB60077	cis-beta-D-Glucosyl-2-hydroxycinnamate	0.000123916	C15H18O8	.Na/H-H(-)	10
HCC827 EMD:HCC827 Control	244	243	0.0136345	0.832579	0.912794	0.422944	0.422944	348.087	C14871; HMDB60507	S-(Formylmethyl)glutathione	-0.000254708	C12H19N3O7S	-H(-)	100
HCC827 EMD:HCC827 Control	245	244	-0.0581572	0.494499	0.650138	0.301242	0.301242	358.142	C12650; HMDB15233	Capecitabine	0.000389124	C15H22FN3O6	-H(-)	25
HCC827 EMD:HCC827 Control	246	245	-0.0991297	0.233018	0.398424	0.18461	0.18461	360.97	C01220; HMDB00968	1D-Myo-inositol 1,4-bisphosphate	0.000353794	C6H14O12P2	.Na/H-H(-)	10
HCC827 EMD:HCC827 Control	246	245	-0.0991297	0.233018	0.398424	0.18461	0.18461	360.97	C00665; HMDB01047	D-Fructose 2,6-bisphosphate	0.000353794	C6H14O12P2	.Na/H-H(-)	10
HCC827 EMD:HCC827 Control	246	245	-0.0991297	0.233018	0.398424	0.18461	0.18461	360.97	C00354; HMDB01058	Fructose 1,6-bisphosphate	0.000353794	C6H14O12P2	.Na/H-H(-)	10
HCC827 EMD:HCC827 Control	246	245	-0.0991297	0.233018	0.398424	0.18461	0.18461	360.97	C01231; HMDB03514	Alpha-D-Glucose 1,6-bisphosphate	0.000353794	C6H14O12P2	.Na/H-H(-)	10
HCC827 EMD:HCC827 Control	246	245	-0.0991297	0.233018	0.398424	0.18461	0.18461	360.97	C04062; HMDB06234	1D-Myo-inositol 1,3-bisphosphate	0.000353794	C6H14O12P2	.Na/H-H(-)	10
HCC827 EMD:HCC827 Control	246	245	-0.0991297	0.233018	0.398424	0.18461	0.18461	360.97	C04063; HMDB06235	1D-Myo-inositol 3,4-bisphosphate	0.000353794	C6H14O12P2	.Na/H-H(-)	10
HCC827 EMD:HCC827 Control	246	245	-0.0991297	0.233018	0.398424	0.18461	0.18461	360.97	C03785; HMDB06872	D-Tagatose 1,6-bisphosphate	0.000353794	C6H14O12P2	.Na/H-H(-)	10
HCC827 EMD:HCC827 Control	246	245	-0.0991297	0.233018	0.398424	0.18461	0.18461	360.97	C05378; HMDB60444	beta-D-Fructose 1,6-bisphosphate	0.000353794	C6H14O12P2	.Na/H-H(-)	10
HCC827 EMD:HCC827 Control	247	246	0.0779358	0.0582694	0.151409	0.0701553	0.0701553	362.051	C00144; HMDB01397	Guanosine monophosphate	3.28563e-05	C10H14N5O8P	-H(-)	100
HCC827 EMD:HCC827 Control	247	246	0.0779358	0.0582694	0.151409	0.0701553	0.0701553	362.051	C18239; HMDB59639	Cyclic pyranopterin monophosphate	3.28563e-05	C10H14N5O8P	-H(-)	100
HCC827 EMD:HCC827 Control	248	247	0.198986	0.0621019	0.157643	0.0730441	0.0730441	363.036	C00655; HMDB01554	Xanthylic acid	-0.00136878	C10H13N4O9P	-H(-)	55
HCC827 EMD:HCC827 Control	249	248	-0.034809	0.739224	0.847028	0.392471	0.392471	365.05	C04734; HMDB01439	Phosphoribosyl formamidocarboxamide	5.66014e-05	C10H15N4O9P	-H(-)	100
HCC827 EMD:HCC827 Control	250	249	0.0349799	0.603958	0.746465	0.345875	0.345875	368.038	C00020; HMDB00045	Adenosine monophosphate	1.27546e-05	C10H14N5O7P	.Na/H-H(-)	10
HCC827 EMD:HCC827 Control	250	249	0.0349799	0.603958	0.746465	0.345875	0.345875	368.038	C00362; HMDB01044	2'-Deoxyguanosine 5'-monophosphate	1.27546e-05	C10H14N5O7P	.Na/H-H(-)	10
HCC827 EMD:HCC827 Control	251	250	0.255628	0.00546627	0.0276475	0.0130598	0.0128105	377.033	C16615; HMDB60414	6-Methylthiopurine 5'-monophosphate ribonucleotide	-0.000296609	C11H15N4O7PS	-H(-)	100
HCC827 EMD:HCC827 Control	252	251	0.499822	1.33335e-06	0.000220003	0.000101938	0.000101938	378.098	C03451; HMDB01066	S-Lactoylglutathione	-0.000171797	C13H21N3O8S	-H(-)	100
HCC827 EMD:HCC827 Control	253	252	-0.382942	0.000548665	0.00532528	0.00246747	0.00246747	381.079	C03033; HMDB00496	3-Methoxy-4-hydroxyphenylglycol glucuronide	0.00121413	C15H20O10	.Na/H-H(-)	7
HCC827 EMD:HCC827 Control	254	253	0.150303	0.268337	0.442755	0.205151	0.205151	381.156	C03033; HMDB10343	1-(alpha-Methyl-4-(2-methylpropyl)benzeneacetate)-beta-D-Glucopyranuronic acid	-0.000421624	C19H26O8	-H(-)	100
HCC827 EMD:HCC827 Control	255	254	0.0547522	0.504183	0.655041	0.303513	0.303513	383.113	C00021; HMDB00939	S-Adenosylhomocysteine	0.00163058	C14H20N6O5S	-H(-)	36
HCC827 EMD:HCC827 Control	256	255	0.147807	0.0146069	0.0587839	0.0272375	0.0272375	384.031	C00144; HMDB01397	Guanosine monophosphate	0.00120898	C10H14N5O8P	.Na/H-H(-)	7
HCC827 EMD:HCC827 Control	256	255	0.147807	0.0146069	0.0587839	0.0272375	0.0272375	384.031	C18239; HMDB59639	Cyclic pyranopterin monophosphate	0.00120898	C10H14N5O8P	.Na/H-H(-)	7
HCC827 EMD:HCC827 Control	257	256	-0.381524	0.000220022	0.00335206	0.00160203	0.00155318	386.017	C00705; HMDB01245	dCDP	-0.000634962	C9H15N3O10P2	-H(-)	100
HCC827 EMD:HCC827 Control	258	257	0.25725	0.0144185	0.058742	0.0272181	0.0272181	387.001	C01346; HMDB01000	dUDP	-0.000751815	C9H14N2O11P2	-H(-)	100
HCC827 EMD:HCC827 Control	259	258	0.059608	0.423593	0.591479	0.274448	0.274062	388.066	C06241; HMDB04381	N-Acetylneuraminic acid 9-phosphate	-0.000486192	C11H20NO12P	-H(-)	100
HCC827 EMD:HCC827 Control	259	258	0.059608	0.423593	0.591479	0.274448	0.274062	388.066	C06241; HMDB06268	N-Acetylneuraminate 9-phosphate	-0.000486192	C11H20NO12P	-H(-)	100
HCC827 EMD:HCC827 Control	259	258	0.059608	0.423593	0.591479	0.274448	0.274062	388.066	C05993; HMDB06880	Acetyl adenylate	0.000856581	C12H16N5O8P	-H(-)	100
HCC827 EMD:HCC827 Control	260	259	0.410034	0.00279574	0.0178808	0.00838206	0.00828507	388.945	C00119; HMDB00280	Phosphoribosyl pyrophosphate	-8.63177e-05	C5H13O14P3	-H(-)	100
HCC827 EMD:HCC827 Control	261	260	0.340739	0.045581	0.126401	0.058568	0.058568	393.157	C05552; HMDB03134	Biocytin	0.00051319	C16H28N4O4S	.Na/H-H(-)	10
HCC827 EMD:HCC827 Control	262	261	0.0489391	0.66149	0.796685	0.369145	0.369145	397.114	C00255; HMDB00244	Riboflavin	-0.000582919	C17H20N4O6	.Na/H-H(-)	10
HCC827 EMD:HCC827 Control	263	262	0.177086	0.118405	0.24421	0.113155	0.113155	401.015	C00363; HMDB01274	dTDP	0.00029167	C10H16N2O11P2	-H(-)	100
HCC827 EMD:HCC827 Control	264	263	0.195886	0.00176283	0.0126464	0.00585973	0.00585973	402.011	C00112; HMDB01546	CDP	9.61259e-05	C9H15N3O11P2	-H(-)	100
HCC827 EMD:HCC827 Control	265	264	-0.00300551	0.978935	0.992582	0.460568	0.459913	402.085	C05983; HMDB06806	Propinol adenylate	-0.00271816	C13H18N5O8P	-H(-)	6
HCC827 EMD:HCC827 Control	266	265	0.263767	9.57629e-05	0.00225543	0.00112636	0.00104505	402.995	C00015; HMDB00295	Uridine 5'-diphosphate	-4.1637e-05	C9H14N2O12P2	-H(-)	58
HCC827 EMD:HCC827 Control	267	266	0.0495949	0.570633	0.718736	0.333027	0.333027	410.026	C00206; HMDB01508	dADP	0.000772694	C10H15N5O9P2	-H(-)	100
HCC827 EMD:HCC827 Control	268	267	0.224386	0.0633158	0.159498	0.0739034	0.0739034	410.926	C00119; HMDB00280	Phosphoribosyl pyrophosphate	0.000565015	C5H13O14P3	.Na/H-H(-)	10
HCC827 EMD:HCC827 Control	269	268	0.142858	0.0993836	0.221114	0.103376	0.102453	420.12	C00019; HMDB01185	S-Adenosylmethionine	-1.73677e-05	C15H23N6O5S	.Na/H-H(-)	10
HCC827 EMD:HCC827 Control	270	269	0.242031	0.0416685	0.11854	0.0549254	0.0549254	422.997	C00363; HMDB01274	dTDP	0.000929928	C10H16N2O11P2	.Na/H-H(-)	10
HCC827 EMD:HCC827 Control	271	270	0.121636	0.0506574	0.134814	0.0624661	0.0624661	423.992	C00112; HMDB01546	CDP	0.00104096	C9H15N3O11P2	.Na/H-H(-)	9
HCC827 EMD:HCC827 Control	272	271	0.124086	0.582113	0.727641	0.337153	0.337153	424.063	C05983; HMDB06806	Propinol adenylate	0.000786563	C13H18N5O8P	.Na/H-H(-)	10
HCC827 EMD:HCC827 Control	273	272	0.0909666	0.0463984	0.126541	0.0586329	0.0586329	424.977	C00015; HMDB00295	Uridine 5'-diphosphate	4.19281e-05	C9H14N2O12P2	.Na/H-H(-)	10
HCC827 EMD:HCC827 Control	274	273	0.254811	3.32603e-05	0.00181991	0.000847616	0.000843256	426.022	C00054; HMDB00061	Adenosine 3',5'-diphosphate	0.000270615	C10H15N5O10P2	-H(-)	100
HCC827 EMD:HCC827 Control	274	273	0.254811	3.32603e-05	0.00181991	0.000847616	0.000843256	426.022	C00361; HMDB00960	dGDP	0.000270615	C10H15N5O10P2	-H(-)	100
HCC827 EMD:HCC827 Control	274	273	0.254811	3.32603e-05	0.00181991	0.000847616	0.000843256	426.022	C00008; HMDB01341	ADP	0.000270615	C10H15N5O10P2	-H(-)	100
HCC827 EMD:HCC827 Control	275	274	0.00427426	0.973711	0.991742	0.459524	0.459524	429.058	C05673; HMDB60067	CMP-2-aminoethylphosphonate	0.000154259	C11H20N4O10P2	-H(-)	100
HCC827 EMD:HCC827 Control	276	275	0.0671714	0.540695	0.688916	0.31921	0.31921	432.008	C00206; HMDB01508	dADP	0.000727406	C10H15N5O9P2	.Na/H-H(-)	10
HCC827 EMD:HCC827 Control	277	276	-0.000297087	0.998324	0.998701	0.46398	0.462749	432.993	C01344; HMDB03536	dIDP	0.00032937	C10H14N4O10P2	.Na/H-H(-)	10
HCC827 EMD:HCC827 Control	278	277	0.0644953	0.697456	0.824948	0.38224	0.38224	445.053	C00570; HMDB01564	CDP-Ethanolamine	7.56413e-06	C11H20N4O11P2	-H(-)	100
HCC827 EMD:HCC827 Control	279	278	0.0290939	0.396285	0.576098	0.266935	0.266935	448.003	C00054; HMDB00061	Adenosine 3',5'-diphosphate	0.000621001	C10H15N5O10P2	.Na/H-H(-)	10
HCC827 EMD:HCC827 Control	279	278	0.0290939	0.396285	0.576098	0.266935	0.266935	448.003	C00361; HMDB00960	dGDP	0.000621001	C10H15N5O10P2	.Na/H-H(-)	10
HCC827 EMD:HCC827 Control	279	278	0.0290939	0.396285	0.576098	0.266935	0.266935	448.003	C00008; HMDB01341	ADP	0.000621001	C10H15N5O10P2	.Na/H-H(-)	10
HCC827 EMD:HCC827 Control	280	279	0.428703	0.0407175	0.117567	0.0546134	0.0544747	451.039	C05673; HMDB60067	CMP-2-aminoethylphosphonate	0.00126706	C11H20N4O10P2	.Na/H-H(-)	7
HCC827 EMD:HCC827 Control	281	280	-0.0611833	0.590742	0.732875	0.339578	0.339578	454.149	C00445; HMDB01354	5,10-Methenyltetrahydrofolic acid	-0.00123684	C20H21N7O6	-H(-)	68
HCC827 EMD:HCC827 Control	282	281	0.217999	0.0127054	0.0537537	0.0249068	0.0249068	462.067	C03794; HMDB00536	Adenylsuccinic acid	-0.000715338	C14H18N5O11P	-H(-)	100
HCC827 EMD:HCC827 Control	282	281	0.217999	0.0127054	0.0537537	0.0249068	0.0249068	462.067	C03794; HMDB59653	N(6)-(1,2-dicarboxyethyl)AMP	-0.000715338	C14H18N5O11P	-H(-)	100
HCC827 EMD:HCC827 Control	283	282	0.14402	0.032633	0.104025	0.0484444	0.0481998	463.999	C00035; HMDB01201	Guanosine diphosphate	0.000445388	C10H15N5O11P2	.Na/H-H(-)	10
HCC827 EMD:HCC827 Control	284	283	0.15563	0.331711	0.521259	0.241526	0.241526	465.227	C01246; HMDB01054	Dolichyl b-D-glucosyl phosphate	-0.00123455	C21H39O9P	-H(-)	69
HCC827 EMD:HCC827 Control	285	284	0.245849	0.00224695	0.0151325	0.00701166	0.00701166	466.969	C00460; HMDB01191	Deoxyuridine triphosphate	-0.00284821	C9H15N2O14P3	-H(-)	5
HCC827 EMD:HCC827 Control	286	285	-0.107774	0.479004	0.637385	0.295333	0.295333	472.161	C00234; HMDB00972	10-Formyltetrahydrofolate	-0.00240785	C20H23N7O7	-H(-)	10
HCC827 EMD:HCC827 Control	286	285	-0.107774	0.479004	0.637385	0.295333	0.295333	472.161	C03479; HMDB01562	N5-Formyl-THF	-0.00240785	C20H23N7O7	-H(-)	10
HCC827 EMD:HCC827 Control	287	286	-0.140458	0.207476	0.36727	0.17056	0.170175	476.129	C00445; HMDB01354	5,10-Methenyltetrahydrofolic acid	0.00104409	C20H21N7O6	.Na/H-H(-)	9
HCC827 EMD:HCC827 Control	288	287	0.104818	0.503584	0.655041	0.305559	0.303513	478.028	C14848; HMDB60358	2,3-Dihydro-2-S-glutathionyl-3-hydroxy bromobenzene	0.0006606	C16H22BrN3O7S	-H(-)	25
HCC827 EMD:HCC827 Control	288	287	0.104818	0.503584	0.655041	0.305559	0.303513	478.028	C14847; HMDB60381	3,4-Dihydro-3-hydroxy-4-S-glutathionyl bromobenzene	0.0006606	C16H22BrN3O7S	-H(-)	25
HCC827 EMD:HCC827 Control	289	288	0.132376	0.0150785	0.0599505	0.0277781	0.0277781	481.977	C00063; HMDB00082	Cytidine triphosphate	-0.000122214	C9H16N3O14P3	-H(-)	67
HCC827 EMD:HCC827 Control	290	289	0.0864305	0.345006	0.533496	0.247668	0.247196	482.143	C16643; HMDB41936	Morphine-3-glucuronide	0.000692645	C23H27NO9	.Na/H-H(-)	10
HCC827 EMD:HCC827 Control	290	289	0.0864305	0.345006	0.533496	0.247668	0.247196	482.143	C16578; HMDB41937	Morphine-6-glucuronide	0.000692645	C23H27NO9	.Na/H-H(-)	10
HCC827 EMD:HCC827 Control	291	290	0.207379	0.00109423	0.00925887	0.0042901	0.0042901	482.961	C00075; HMDB00285	Uridine triphosphate	0.000500319	C9H15N2O15P3	-H(-)	100
HCC827 EMD:HCC827 Control	292	291	0.105218	0.469594	0.632515	0.293076	0.293076	484.049	C03794; HMDB00536	Adenylsuccinic acid	-0.000543388	C14H18N5O11P	.Na/H-H(-)	10
HCC827 EMD:HCC827 Control	292	291	0.105218	0.469594	0.632515	0.293076	0.293076	484.049	C03794; HMDB59653	N(6)-(1,2-dicarboxyethyl)AMP	-0.000543388	C14H18N5O11P	.Na/H-H(-)	10
HCC827 EMD:HCC827 Control	293	292	0.265071	0.184966	0.344852	0.159787	0.159787	487.1	C00307; HMDB01413	Citicoline	-0.000143999	C14H26N4O11P2	-H(-)	100
HCC827 EMD:HCC827 Control	294	293	0.0872486	0.545768	0.692705	0.320965	0.320965	489.114	C05560; HMDB06941	L-2-Aminoadipate adenylate	7.74437e-05	C16H23N6O10P	-H(-)	100
HCC827 EMD:HCC827 Control	295	294	0.135909	0.0664953	0.164706	0.0764474	0.0763164	503.161	C00492; HMDB03213	Raffinose	0.000893756	C18H32O16	-H(-)	100
HCC827 EMD:HCC827 Control	295	294	0.135909	0.0664953	0.164706	0.0764474	0.0763164	503.161	C00721; HMDB06857	Dextrin	0.000893756	C18H32O16	-H(-)	100
HCC827 EMD:HCC827 Control	295	294	0.135909	0.0664953	0.164706	0.0764474	0.0763164	503.161	C05404; HMDB60468	D-Gal alpha 1->6D-Gal alpha 1->6D-Glucose	0.000893756	C18H32O16	-H(-)	100
HCC827 EMD:HCC827 Control	296	295	-0.00583146	0.912148	0.943602	0.437218	0.437218	503.959	C00063; HMDB00082	Cytidine triphosphate	6.42327e-05	C9H16N3O14P3	.Na/H-H(-)	10
HCC827 EMD:HCC827 Control	297	296	0.202574	0.000397774	0.00437552	0.0020274	0.0020274	505.989	C00002; HMDB00538	Adenosine triphosphate	-0.000215746	C10H16N5O13P3	-H(-)	100
HCC827 EMD:HCC827 Control	297	296	0.202574	0.000397774	0.00437552	0.0020274	0.0020274	505.989	C00286; HMDB01440	dGTP	-0.000215746	C10H16N5O13P3	-H(-)	100
HCC827 EMD:HCC827 Control	298	297	-0.128993	0.41839	0.591479	0.274568	0.274062	509.083	C00307; HMDB01413	Citicoline	-0.000704609	C14H26N4O11P2	.Na/H-H(-)	10
HCC827 EMD:HCC827 Control	299	298	0.192492	0.199826	0.360343	0.166965	0.166965	512.958	C01345; HMDB03537	2'-Deoxyinosine triphosphate	0.0011415	C10H15N4O13P3	.Na/H-H(-)	8
HCC827 EMD:HCC827 Control	300	299	0.309453	0.115239	0.243299	0.113682	0.112733	517.235	C05951; HMDB03080	Leukotriene D4	0.000124746	C25H40N2O6S	.Na/H-H(-)	10
HCC827 EMD:HCC827 Control	301	300	0.182647	0.000628616	0.00592695	0.00274626	0.00274626	521.983	C00044; HMDB01273	Guanosine triphosphate	0.000786143	C10H16N5O14P3	-H(-)	100
HCC827 EMD:HCC827 Control	302	301	-0.04798	0.317305	0.501008	0.232142	0.232142	527.97	C00002; HMDB00538	Adenosine triphosphate	0.000335231	C10H16N5O13P3	.Na/H-H(-)	12
HCC827 EMD:HCC827 Control	302	301	-0.04798	0.317305	0.501008	0.232142	0.232142	527.97	C00286; HMDB01440	dGTP	0.000335231	C10H16N5O13P3	.Na/H-H(-)	12
HCC827 EMD:HCC827 Control	303	302	0.338224	0.00600505	0.0295771	0.0137046	0.0137046	558.063	C00301; HMDB01178	Adenosine diphosphate ribose	0.00135708	C15H23N5O14P2	-H(-)	56
HCC827 EMD:HCC827 Control	304	303	0.293911	0.00238099	0.0157146	0.00728135	0.00728135	563.068	C00842; HMDB01328	dTDP-D-glucose	0.000481044	C16H26N2O16P2	-H(-)	100
HCC827 EMD:HCC827 Control	304	303	0.293911	0.00238099	0.0157146	0.00728135	0.00728135	563.068	C02097; HMDB06876	dTDP-D-galactose	0.000481044	C16H26N2O16P2	-H(-)	100
HCC827 EMD:HCC827 Control	305	304	0.205708	0.00552951	0.0276475	0.0128105	0.0128105	565.048	C00029; HMDB00286	Uridine diphosphate glucose	0.000213888	C15H24N2O17P2	-H(-)	100
HCC827 EMD:HCC827 Control	305	304	0.205708	0.00552951	0.0276475	0.0128105	0.0128105	565.048	C00052; HMDB00302	Uridine diphosphategalactose	0.000213888	C15H24N2O17P2	-H(-)	100
HCC827 EMD:HCC827 Control	306	305	0.175077	0.370848	0.558812	0.258926	0.258926	567.163	C11376; HMDB60511	SN38 glucuronide	-0.00081275	C28H28N2O11	-H(-)	100
HCC827 EMD:HCC827 Control	307	306	0.381375	0.116933	0.24421	0.113163	0.113155	573.303	C03033; HMDB02513	Lithocholate 3-O-glucuronide	0.00100921	C30H48O9	.Na/H-H(-)	10
HCC827 EMD:HCC827 Control	308	307	0.115976	0.0811668	0.194668	0.0905903	0.0901995	579.027	C00167; HMDB00935	Uridine diphosphate glucuronic acid	0.000452475	C15H22N2O18P2	-H(-)	100
HCC827 EMD:HCC827 Control	309	308	0.103737	0.259373	0.430115	0.199294	0.199294	585.051	C00842; HMDB01328	dTDP-D-glucose	-0.000312084	C16H26N2O16P2	.Na/H-H(-)	10
HCC827 EMD:HCC827 Control	309	308	0.103737	0.259373	0.430115	0.199294	0.199294	585.051	C02097; HMDB06876	dTDP-D-galactose	-0.000312084	C16H26N2O16P2	.Na/H-H(-)	10
HCC827 EMD:HCC827 Control	310	309	7.6974e-05	0.998701	0.998701	0.462749	0.462749	587.029	C00029; HMDB00286	Uridine diphosphate glucose	0.000876289	C15H24N2O17P2	.Na/H-H(-)	10
HCC827 EMD:HCC827 Control	310	309	7.6974e-05	0.998701	0.998701	0.462749	0.462749	587.029	C00052; HMDB00302	Uridine diphosphategalactose	0.000876289	C15H24N2O17P2	.Na/H-H(-)	10
HCC827 EMD:HCC827 Control	311	310	0.186441	0.00310384	0.0182905	0.0084749	0.0084749	588.074	C00325; HMDB01095	GDP-L-fucose	0.000931534	C16H25N5O15P2	-H(-)	100
HCC827 EMD:HCC827 Control	312	311	0.163672	0.492689	0.650138	0.30134	0.301242	589.144	C11376; HMDB60511	SN38 glucuronide	0.000272491	C28H28N2O11	.Na/H-H(-)	10
HCC827 EMD:HCC827 Control	313	312	0.395724	0.120361	0.246703	0.11431	0.11431	589.278	C01079; HMDB01097	Protoporphyrinogen IX	0.00137902	C34H40N4O4	.Na/H-H(-)	5
HCC827 EMD:HCC827 Control	314	313	-0.0689089	0.388473	0.56724	0.262831	0.262831	601.009	C00167; HMDB00935	Uridine diphosphate glucuronic acid	7.72823e-05	C15H22N2O18P2	.Na/H-H(-)	10
HCC827 EMD:HCC827 Control	315	314	0.202315	0.0858761	0.199091	0.0924714	0.0922489	610.056	C00325; HMDB01095	GDP-L-fucose	0.000466701	C16H25N5O15P2	.Na/H-H(-)	10
HCC827 EMD:HCC827 Control	316	315	-0.0757312	0.463199	0.626457	0.290269	0.290269	611.144	C00127; HMDB03337	Oxidized glutathione	0.000651459	C20H32N6O12S2	-H(-)	62
HCC827 EMD:HCC827 Control	317	316	-0.0404304	0.702624	0.825566	0.383697	0.382527	613.139	C00128; HMDB01176	Cytidine monophosphate N-acetylneuraminic acid	0.000825439	C20H31N4O16P	-H(-)	100
HCC827 EMD:HCC827 Control	318	317	-0.148744	0.313001	0.496587	0.230094	0.230094	626.417	C04230; HMDB10406	LysoPC(24:1(15Z))	-0.000661339	C32H64NO7P	.Na/H-H(-)	10
HCC827 EMD:HCC827 Control	319	318	-0.312239	0.0210029	0.0753363	0.0349071	0.0349071	633.126	C00127; HMDB03337	Oxidized glutathione	0.000763105	C20H32N6O12S2	.Na/H-H(-)	10
HCC827 EMD:HCC827 Control	320	319	-0.0672109	0.703336	0.825566	0.382719	0.382527	665.217	C01613; HMDB03553	Stachyose	-0.0026354	C24H42O21	-H(-)	7
HCC827 EMD:HCC827 Control	321	320	0.28109	0.00219741	0.0151072	0.00699993	0.00699993	686.098	C00004; HMDB01487	NADH	0.00104171	C21H29N7O14P2	.Na/H-H(-)	9
HCC827 EMD:HCC827 Control	322	321	-0.0426327	0.86601	0.937343	0.435585	0.434319	704.287	C00461; HMDB03362	Chitin	-0.000756315	C28H49N3O16	.Na/H-H(-)	10
HCC827 EMD:HCC827 Control	323	322	0.14461	0.477244	0.637385	0.295439	0.295333	722.299	C02090; HMDB60520	Trypanothione	-0.00144199	C27H49N9O10S2	-H(-)	49
HCC827 EMD:HCC827 Control	324	323	0.183824	0.00720722	0.0344693	0.0159714	0.0159714	744.083	C00005; HMDB00221	NADPH	0.000894982	C21H30N7O17P3	-H(-)	100
HCC827 EMD:HCC827 Control	325	324	0.0335637	0.869611	0.937343	0.435962	0.434319	755.074	C06197; HMDB01155	Diadenosine triphosphate	0.000703709	C20H27N10O16P3	-H(-)	100
HCC827 EMD:HCC827 Control	326	325	0.485858	4.37039e-05	0.00181991	0.000954653	0.000843256	766.107	C00010; HMDB01423	Coenzyme A	0.000965118	C21H36N7O16P3S	-H(-)	100
HCC827 EMD:HCC827 Control	327	326	0.047822	0.425331	0.591479	0.274412	0.274062	801.591	C00550; HMDB13468	SM(d18:0/22:3(10Z,13Z,16Z))	-0.00140006	C45H85N2O6P	.Na/H-H(-)	5
HCC827 EMD:HCC827 Control	328	327	0.132714	0.381032	0.564567	0.262441	0.261593	810.968	C06198; HMDB06796	P1,P4-Bis(5'-uridyl) tetraphosphate	0.000170608	C18H26N4O23P4	.Na/H-H(-)	10
HCC827 EMD:HCC827 Control	329	328	0.117553	0.472086	0.633286	0.293434	0.293434	830.101	C00024; HMDB01206	Acetyl-CoA	-9.92271e-05	C23H38N7O17P3S	.Na/H-H(-)	10
HCC827 EMD:HCC827 Control	330	329	-0.020621	0.900888	0.943503	0.438697	0.437173	851.348	C15670; HMDB06901	Heme A	-0.000467711	C49H56FeN4O6	-H(-)	25
HCC827 EMD:HCC827 Control	331	330	0.398808	0.765529	0.870258	0.403633	0.403235	864.179	C05270; HMDB02845	Hexanoyl-CoA	0.00224461	C27H46N7O17P3S	-H(-)	13
Hs746T EMD:Hs746T Control	1	1	-0.117445	0.170468	0.283485	0.0507763	0.050664	59.0137	C00033; HMDB00042	Acetic acid	0.000160926	C2H4O2	-H(-)	100
Hs746T EMD:Hs746T Control	2	2	-0.108084	0.204274	0.312085	0.0557755	0.0557755	67.0188	C00089; HMDB13785	Furan	0.00017636	C4H4O	-H(-)	100
Hs746T EMD:Hs746T Control	3	3	0.0944256	0.652348	0.741531	0.132668	0.132525	71.0137	C00546; HMDB01167	Pyruvaldehyde	0.000172739	C3H4O2	-H(-)	100
Hs746T EMD:Hs746T Control	4	4	0.0332562	0.781608	0.832034	0.1487	0.1487	72.0454	C05665; HMDB01106	3-Aminopropionaldehyde	8.59989e-05	C3H7NO	-H(-)	100
Hs746T EMD:Hs746T Control	4	4	0.0332562	0.781608	0.832034	0.1487	0.1487	72.0454	C01888; HMDB02134	Aminoacetone	8.59989e-05	C3H7NO	-H(-)	100
Hs746T EMD:Hs746T Control	5	5	0.424903	0.0818856	0.17322	0.0309576	0.0309576	72.9929	C00048; HMDB00119	Glyoxylic acid	0.000166961	C2H2O3	-H(-)	100
Hs746T EMD:Hs746T Control	6	6	0.289236	0.0205097	0.0559356	0.00999674	0.00999674	73.0294	C00163; HMDB00237	Propionic acid	0.000103069	C3H6O2	-H(-)	100
Hs746T EMD:Hs746T Control	6	6	0.289236	0.0205097	0.0559356	0.00999674	0.00999674	73.0294	C00937; HMDB06458	D-Lactaldehyde	0.000103069	C3H6O2	-H(-)	100
Hs746T EMD:Hs746T Control	7	7	-0.211701	0.00233025	0.00912097	0.00163609	0.00163009	74.0246	C00037; HMDB00123	Glycine	0.000119129	C2H5NO2	-H(-)	100
Hs746T EMD:Hs746T Control	8	8	-0.0241869	0.870744	0.907615	0.162513	0.162208	75.0085	C00160; HMDB00115	Glycolic acid	0.000223031	C2H4O3	-H(-)	100
Hs746T EMD:Hs746T Control	9	9	0.314241	0.324645	0.457546	0.0818231	0.081772	83.0118	C01380; HMDB32262	Ethylene oxide/propylene oxide copolymer (avg m w 9,760 - 13,200)	-0.000312129	C2H6O2	.Na/H-H(-)	10
Hs746T EMD:Hs746T Control	10	10	-0.0588426	0.69154	0.763002	0.136405	0.136363	86.0247	C02218; HMDB03609	2-Aminoacrylic acid	1.73912e-05	C3H5NO2	-H(-)	100
Hs746T EMD:Hs746T Control	11	11	0.0929686	0.147348	0.258642	0.0462242	0.0462242	87.0086	C00022; HMDB00243	Pyruvic acid	0.000162812	C3H4O3	-H(-)	100
Hs746T EMD:Hs746T Control	11	11	0.0929686	0.147348	0.258642	0.0462242	0.0462242	87.0086	C00222; HMDB11111	Malonic semialdehyde	0.000162812	C3H4O3	-H(-)	100
Hs746T EMD:Hs746T Control	12	12	0.183233	0.192273	0.30493	0.0547813	0.0544967	87.045	C00246; HMDB00039	Butyric acid	0.000106412	C4H8O2	-H(-)	100
Hs746T EMD:Hs746T Control	13	13	-0.109127	0.054492	0.126636	0.0226323	0.0226323	88.0403	C00099; HMDB00056	Beta-Alanine	9.32776e-05	C3H7NO2	-H(-)	100
Hs746T EMD:Hs746T Control	13	13	-0.109127	0.054492	0.126636	0.0226323	0.0226323	88.0403	C00041; HMDB00161	L-Alanine	9.32776e-05	C3H7NO2	-H(-)	100
Hs746T EMD:Hs746T Control	13	13	-0.109127	0.054492	0.126636	0.0226323	0.0226323	88.0403	C00213; HMDB00271	Sarcosine	9.32776e-05	C3H7NO2	-H(-)	100
Hs746T EMD:Hs746T Control	14	14	-0.248356	0.00494303	0.0169917	0.00303673	0.00303673	89.0242	C00186; HMDB00190	L-Lactic acid	0.000182568	C3H6O3	-H(-)	100
Hs746T EMD:Hs746T Control	14	14	-0.248356	0.00494303	0.0169917	0.00303673	0.00303673	89.0242	C01013; HMDB00700	Hydroxypropionic acid	0.000182568	C3H6O3	-H(-)	100
Hs746T EMD:Hs746T Control	14	14	-0.248356	0.00494303	0.0169917	0.00303673	0.00303673	89.0242	C00256; HMDB01311	D-Lactic acid	0.000182568	C3H6O3	-H(-)	100
Hs746T EMD:Hs746T Control	14	14	-0.248356	0.00494303	0.0169917	0.00303673	0.00303673	89.0242	C00184; HMDB01882	Dihydroxyacetone	0.000182568	C3H6O3	-H(-)	100
Hs746T EMD:Hs746T Control	15	15	-0.427664	0.121277	0.228724	0.0411067	0.0408772	91.0401	C00116; HMDB00131	Glycerol	-1.44281e-05	C3H8O3	-H(-)	100
Hs746T EMD:Hs746T Control	16	16	0.34272	0.473401	0.594002	0.106159	0.106159	99.045	C12518; HMDB29599	Glutaral	0.000138047	C5H8O2	-H(-)	100
Hs746T EMD:Hs746T Control	17	17	0.169796	0.189256	0.304142	0.0544477	0.0543559	101.024	C00109; CHEBI:30831; CID:58; HMDB00005	2-Ketobutyric acid	0.000124898	C4H6O3	-H(-)	100
Hs746T EMD:Hs746T Control	17	17	0.169796	0.189256	0.304142	0.0544477	0.0543559	101.024	C00164; HMDB00060	Acetoacetic acid	0.000124898	C4H6O3	-H(-)	100
Hs746T EMD:Hs746T Control	17	17	0.169796	0.189256	0.304142	0.0544477	0.0543559	101.024	C00232; HMDB01259	Succinic acid semialdehyde	0.000124898	C4H6O3	-H(-)	100
Hs746T EMD:Hs746T Control	17	17	0.169796	0.189256	0.304142	0.0544477	0.0543559	101.024	C06002; HMDB02217	(S)-Methylmalonic acid semialdehyde	0.000124898	C4H6O3	-H(-)	100
Hs746T EMD:Hs746T Control	18	18	-0.320469	4.79785e-05	0.000384119	6.90155e-05	6.86491e-05	102.056	C01026; HMDB00092	Dimethylglycine	1.6556e-05	C4H9NO2	-H(-)	100
Hs746T EMD:Hs746T Control	18	18	-0.320469	4.79785e-05	0.000384119	6.90155e-05	6.86491e-05	102.056	C00334; HMDB00112	Gamma-Aminobutyric acid	1.6556e-05	C4H9NO2	-H(-)	100
Hs746T EMD:Hs746T Control	18	18	-0.320469	4.79785e-05	0.000384119	6.90155e-05	6.86491e-05	102.056	C03284; HMDB02166	(S)-b-aminoisobutyric acid	1.6556e-05	C4H9NO2	-H(-)	100
Hs746T EMD:Hs746T Control	18	18	-0.320469	4.79785e-05	0.000384119	6.90155e-05	6.86491e-05	102.056	C05145; HMDB03911	3-Aminoisobutanoic acid	1.6556e-05	C4H9NO2	-H(-)	100
Hs746T EMD:Hs746T Control	19	19	-0.20437	0.0483394	0.114763	0.0205102	0.0205102	104.035	C00065; HMDB00187	L-Serine	9.9618e-05	C3H7NO3	-H(-)	100
Hs746T EMD:Hs746T Control	19	19	-0.20437	0.0483394	0.114763	0.0205102	0.0205102	104.035	C00740; HMDB03406	D-Serine	9.9618e-05	C3H7NO3	-H(-)	100
[truncated: 3,886 more rows]
