# Supplementary material for: E2F1-Associated Purine Synthesis Pathway Is a Major Component of the MET-DNA Damage Response Network
Source: Cancer Res Commun. 2024 Jul 30;4(7):1863–80. doi: 10.1158/2767-9764.CRC-23-0370 (PMC11288008; doi:10.1158/2767-9764.CRC-23-0370)
Supplement: Table S2 — Differential expression analysis of the GTL-16 and EBC-1 transcriptomics data. [file crc-23-0370_table_s2_suppst2.xlsx]

## Sheet: GTL-16
Supplementary Table 2: Differential expression analysis of the GTL-16 and EBC-1 transcriptomics data
Gene_Symbol	ID	Length	logCPM	logFC	LR (likelihood ratio)	PValue
NUPR1	ENSG00000176046	1097	8.90818	8.1841	123.293	1.20287e-28
GSTA1	ENSG00000243955	1019	8.36731	6.58281	98.583	3.11677e-23
ETV4	ENSG00000175832	3607	7.54362	-6.42603	88.8618	4.23389e-21
ETV5	ENSG00000244405	5802	6.68535	-7.57095	80.9617	2.30134e-19
CLDN2	ENSG00000165376	3410	8.56008	-7.62457	77.337	1.44137e-18
CALB2	ENSG00000172137	1703	6.56487	-8.22147	73.4476	1.03341e-17
KIAA1199	ENSG00000103888	7621	8.28689	-5.95144	68.7317	1.12816e-16
EMP1	ENSG00000134531	4673	7.21448	-4.76361	53.2496	2.93744e-13
FOS	ENSG00000170345	3238	6.57291	-6.6441	50.9829	9.31752e-13
EPHA2	ENSG00000142627	4159	7.5429	-4.64084	45.8727	1.26189e-11
MYC	ENSG00000136997	2995	6.14783	-5.90886	44.2587	2.87727e-11
DUSP6	ENSG00000139318	4632	5.3387	-6.83241	44.0084	3.26964e-11
TNFRSF19	ENSG00000127863	5102	6.2238	5.10934	41.8801	9.70467e-11
FOSL1	ENSG00000175592	1887	6.65749	-5.09892	39.7557	2.87802e-10
UNC13A	ENSG00000130477	11438	7.07245	-3.95768	39.2697	3.69129e-10
TP53INP2	ENSG00000078804	4228	8.76016	3.97752	38.7169	4.89954e-10
REG4	ENSG00000134193	3493	8.94255	-4.3863	38.2232	6.30976e-10
SLC7A5	ENSG00000103257	4745	7.87793	-3.9269	38.2017	6.37977e-10
UPK1B	ENSG00000114638	2266	8.90865	-3.82905	37.8178	7.76688e-10
TMPRSS2	ENSG00000184012	6117	6.78842	4.19494	36.9922	1.18606e-09
IER3	ENSG00000137331	1356	8.96117	-3.89912	36.2486	1.73684e-09
MYBL2	ENSG00000101057	2682	8.48417	-4.70459	35.4876	2.56685e-09
BMF	ENSG00000104081	5447	7.55774	3.45337	33.3734	7.60553e-09
TXNIP	ENSG00000117289	3626	9.06392	3.90436	32.9461	9.47478e-09
SPINK1	ENSG00000164266	1480	6.87839	5.0543	32.5874	1.1395e-08
MYEOV	ENSG00000172927	3760	5.64619	-5.13222	32.56	1.15568e-08
GLYATL3	ENSG00000203972	1124	-0.100115	9.22539	32.1237	1.44661e-08
CCDC37	ENSG00000163885	3352	-0.911082	-8.39867	31.7567	1.74745e-08
CRIP3	ENSG00000146215	2453	3.75659	7.2401	31.2599	2.2569e-08
EHD2	ENSG00000024422	3923	6.31622	-3.92722	31.0951	2.45686e-08
NTSR1	ENSG00000101188	4237	7.04762	-3.58795	30.8318	2.81384e-08
LCK	ENSG00000182866	3337	6.10806	-4.32436	30.7368	2.95501e-08
SLC7A1	ENSG00000139514	7692	7.22447	-3.37941	30.4338	3.45452e-08
BLNK	ENSG00000095585	3706	5.89886	4.19273	30.2277	3.84192e-08
KIAA1324	ENSG00000116299	9298	4.52536	5.95032	30.0388	4.23482e-08
ZP2	ENSG00000103310	3451	-0.84566	8.43775	29.6385	5.20613e-08
TESC	ENSG00000088992	1926	7.25118	-3.3585	28.9069	7.5942e-08
PTPRB	ENSG00000127329	13562	6.74852	-3.77613	28.882	7.69241e-08
GSTA2	ENSG00000244067	1303	4.45032	6.34719	28.5832	8.97579e-08
MTURN	ENSG00000180354	6532	6.077	4.09813	28.5713	9.03103e-08
SPRY4	ENSG00000187678	5930	4.80052	-5.36275	28.5693	9.04045e-08
IP6K3	ENSG00000161896	2822	-0.793113	8.47896	27.1823	1.85146e-07
SEMA6A	ENSG00000092421	10956	5.68782	4.1667	27.1435	1.88901e-07
MUC16	ENSG00000181143	43830	3.2669	6.88492	26.8919	2.15162e-07
C6orf222	ENSG00000189325	3736	3.94128	6.00918	26.6696	2.41391e-07
JAG1	ENSG00000101384	6292	7.73749	-2.95152	26.6062	2.49438e-07
PIK3R3	ENSG00000117461	7676	5.90314	3.73174	25.961	3.48392e-07
DUSP4	ENSG00000120875	7257	7.37854	-3.18178	25.956	3.49282e-07
LRP8	ENSG00000157193	7077	5.04191	-4.63763	25.3565	4.76536e-07
PNLIPRP1	ENSG00000187021	4986	-1.61668	7.55979	25.3243	4.84572e-07
C6	ENSG00000039537	4739	-0.373754	6.61174	25.1051	5.42885e-07
NPFFR1	ENSG00000148734	8921	-0.924794	-6.03181	24.9877	5.76975e-07
CTPS1	ENSG00000171793	5749	6.00736	-4.1005	24.8095	6.32842e-07
G0S2	ENSG00000123689	866	5.13908	5.04477	24.6493	6.87701e-07
C2CD4A	ENSG00000198535	3445	7.58423	-2.82251	24.6048	7.03748e-07
C1orf194	ENSG00000179902	1235	3.67124	6.48703	24.5854	7.109e-07
TNFSF10	ENSG00000121858	3473	5.91798	4.31455	24.5676	7.17462e-07
NPHS1	ENSG00000161270	5459	-0.529237	5.54628	24.5241	7.33871e-07
ZNF318	ENSG00000171467	9559	7.21339	3.2906	24.439	7.67015e-07
CAV2	ENSG00000105971	6640	8.71681	2.89158	24.1868	8.7431e-07
TNFRSF1B	ENSG00000028137	3766	5.14526	-4.68284	23.9506	9.88412e-07
PIK3IP1	ENSG00000100100	3805	5.71901	3.75536	23.9333	9.97305e-07
NOG	ENSG00000183691	1892	-1.76635	-7.4747	23.8634	1.03418e-06
AOC2	ENSG00000131480	2657	5.68402	3.64458	23.4952	1.25227e-06
KRT20	ENSG00000171431	1846	-1.41863	-7.76386	23.329	1.36528e-06
ENTPD8	ENSG00000188833	2836	4.15469	5.30291	23.1071	1.53225e-06
PPP1R3C	ENSG00000119938	2524	0.363879	5.31889	22.6828	1.91072e-06
SH3BGRL3	ENSG00000142669	1780	8.10693	-3.03759	22.5685	2.02779e-06
SLC45A2	ENSG00000164175	3269	-1.99375	7.11361	22.4262	2.18379e-06
HIST1H2AC	ENSG00000180573	1668	5.67559	3.74428	22.4067	2.20598e-06
ETV1	ENSG00000006468	9686	3.82291	-6.96338	22.3771	2.24029e-06
ALDH3A1	ENSG00000108602	3918	7.72369	-3.04771	22.3198	2.30813e-06
ATP13A4	ENSG00000127249	6013	0.89764	5.35099	22.192	2.46702e-06
CAV1	ENSG00000105974	4077	8.38402	2.59919	22.1666	2.49986e-06
GPR3	ENSG00000181773	2115	0.907915	-6.21267	21.8288	2.98087e-06
DUSP5	ENSG00000138166	2615	1.77567	-5.82275	21.7526	3.10166e-06
MAF	ENSG00000178573	6976	1.93826	5.7428	21.746	3.11242e-06
UGT2B15	ENSG00000196620	2077	2.88673	6.97951	21.6909	3.20312e-06
SLC38A8	ENSG00000166558	1819	-0.445988	5.17495	21.6464	3.27817e-06
SPRED2	ENSG00000198369	5154	6.09825	-3.25706	21.5629	3.42419e-06
CTSE	ENSG00000196188	2686	6.1248	-3.1458	21.4162	3.69644e-06
BCL6	ENSG00000113916	5938	5.61645	3.53202	21.3847	3.75754e-06
RP11-181C3.1	ENSG00000245017	1918	-0.999172	5.0796	21.3017	3.92388e-06
TTBK1	ENSG00000146216	7503	1.23384	5.80184	21.2701	3.98896e-06
NEB	ENSG00000183091	30567	-0.10663	5.10431	21.2648	4.00018e-06
TMEM72	ENSG00000187783	3157	1.0784	5.91732	21.2388	4.05472e-06
RNF186	ENSG00000178828	1249	2.85593	5.89792	21.2033	4.13052e-06
MCM4	ENSG00000104738	6824	7.48666	-3.0473	21.1651	4.21374e-06
ERP27	ENSG00000139055	2426	0.681486	5.11993	21.052	4.46976e-06
GPX2	ENSG00000176153	1407	8.94068	-2.82568	20.6142	5.61778e-06
SOX4	ENSG00000124766	4876	9.33391	3.22009	20.5613	5.7752e-06
MUC20	ENSG00000176945	8086	3.98277	4.96816	20.3721	6.37528e-06
RHOXF1	ENSG00000101883	769	-2.21013	6.84392	20.289	6.65814e-06
SLC20A1	ENSG00000144136	5577	6.97083	-2.7743	20.2202	6.90185e-06
CYS1	ENSG00000205795	2847	6.18279	3.45477	20.1881	7.0189e-06
PNP	ENSG00000198805	4139	7.58013	-2.85617	20.1484	7.16618e-06
TUBA1B	ENSG00000123416	3574	9.7366	-3.42596	20.0606	7.50258e-06
NLRP3	ENSG00000162711	4757	-0.195822	-4.72812	19.9636	7.89325e-06
PTGER2	ENSG00000125384	2473	4.89281	-4.22974	19.9562	7.92371e-06
HLA-DMB	ENSG00000242574	4655	4.80866	-4.28021	19.9089	8.12213e-06
PACRG	ENSG00000112530	2573	0.763935	5.31501	19.8434	8.4053e-06
COLGALT2	ENSG00000198756	7339	4.73445	-4.26962	19.7659	8.75318e-06
TOMM40	ENSG00000130204	3610	7.88824	-3.08185	19.5477	9.81187e-06
CAPN3	ENSG00000092529	5129	-2.28852	6.74669	19.5211	9.94968e-06
NREP	ENSG00000134986	9337	6.95847	2.62264	19.4656	1.0243e-05
NPNT	ENSG00000168743	6117	8.04307	2.73331	19.4472	1.03419e-05
ANO3	ENSG00000134343	7749	-0.290035	6.70681	19.3567	1.0844e-05
GBX2	ENSG00000168505	2315	0.587306	-5.89343	19.3471	1.08986e-05
GP9	ENSG00000169704	889	-0.572378	4.86383	19.0567	1.2689e-05
PLXNC1	ENSG00000136040	9887	-1.74923	5.05593	19.0502	1.27325e-05
SMLR1	ENSG00000256162	2512	0.347096	4.54873	19.0472	1.27525e-05
SLC22A9	ENSG00000149742	2362	-2.24514	6.80771	19.0337	1.28427e-05
SLC47A2	ENSG00000180638	6691	-0.890655	-4.64871	18.9967	1.30948e-05
LIF	ENSG00000128342	3969	5.9351	-3.13068	18.9728	1.32595e-05
C6orf58	ENSG00000184530	1530	1.71602	-5.08064	18.9588	1.3357e-05
MYBBP1A	ENSG00000132382	6203	7.80396	-2.66967	18.9552	1.33822e-05
KLF15	ENSG00000163884	2848	-0.480699	-4.40013	18.8862	1.3875e-05
RBM20	ENSG00000203867	8162	-2.32903	6.69681	18.8074	1.44604e-05
C15orf48	ENSG00000166920	1405	3.75625	4.85932	18.7744	1.47129e-05
NME1	ENSG00000239672	3438	6.40445	-3.32944	18.764	1.4793e-05
SLC1A5	ENSG00000105281	3332	8.72878	-2.54799	18.6649	1.55827e-05
TYMS	ENSG00000176890	2470	6.64424	-3.00769	18.5833	1.62641e-05
MARS	ENSG00000166986	7028	8.07209	-2.62442	18.5509	1.65425e-05
CCKAR	ENSG00000163394	1720	-2.37324	6.6368	18.5184	1.68272e-05
KLHL41	ENSG00000239474	2620	-1.414	7.77899	18.4913	1.70685e-05
SLC5A9	ENSG00000117834	4535	-0.412293	6.49915	18.3996	1.79092e-05
ODC1	ENSG00000115758	2968	8.5363	-2.72672	18.3749	1.81431e-05
ASF1B	ENSG00000105011	2304	5.68927	-3.58733	18.3237	1.86372e-05
FGF9	ENSG00000102678	4539	-1.02938	4.40779	18.2505	1.93672e-05
LAMA1	ENSG00000101680	15872	0.949201	4.70785	18.2458	1.94154e-05
ZNF610	ENSG00000167554	3537	-1.7528	5.04801	18.2353	1.95228e-05
SOX9	ENSG00000125398	3935	7.54662	-2.51923	18.2109	1.97739e-05
CYP2S1	ENSG00000167600	2874	7.29915	-2.55692	18.1919	1.99724e-05
SORBS1	ENSG00000095637	10819	5.85122	3.72325	18.1523	2.03927e-05
TFF2	ENSG00000160181	830	2.66288	-5.27911	18.1335	2.0595e-05
TSPAN32	ENSG00000064201	3793	-2.41713	6.57996	17.9534	2.26383e-05
F7	ENSG00000057593	3792	-1.07067	4.88467	17.7979	2.4565e-05
SERPINI1	ENSG00000163536	2418	-0.33351	4.91308	17.7717	2.49057e-05
KRT18	ENSG00000111057	3218	12.0591	-3.5593	17.6858	2.60561e-05
PPP1R1B	ENSG00000131771	4554	8.97429	-2.38922	17.6026	2.72211e-05
HK2	ENSG00000159399	6064	6.46917	-2.71364	17.5803	2.75429e-05
KLB	ENSG00000134962	6082	-1.22329	4.81971	17.4518	2.94682e-05
IQGAP3	ENSG00000183856	6742	6.80315	-2.6111	17.4377	2.96877e-05
RLBP1	ENSG00000140522	1985	3.11634	-4.93569	17.4003	3.02784e-05
GINS2	ENSG00000131153	3264	5.7649	-3.50582	17.3943	3.03739e-05
CDC45	ENSG00000093009	2846	4.85389	-4.28238	17.3662	3.08264e-05
LMNB2	ENSG00000176619	5432	8.71017	-2.73958	17.2907	3.20746e-05
SLC45A3	ENSG00000158715	3702	6.14284	-2.83145	17.2592	3.2611e-05
CTC-786C10.1	ENSG00000262601	777	-0.311213	-4.1481	17.2484	3.27969e-05
BTG2	ENSG00000159388	2757	7.34047	2.36691	17.2416	3.29146e-05
TRIM40	ENSG00000204614	2495	-0.821355	-4.38948	17.1836	3.39346e-05
TCOF1	ENSG00000070814	11278	7.93727	-2.83627	17.1331	3.48501e-05
BAALC	ENSG00000164929	3997	-0.859936	4.31699	17.1092	3.52904e-05
PMEPA1	ENSG00000124225	5619	7.62623	-2.41121	17.0883	3.56812e-05
CPXM2	ENSG00000121898	4689	0.552072	5.88225	17.0344	3.67096e-05
CAPN14	ENSG00000214711	4021	-1.12381	4.82348	16.9904	3.75693e-05
CCND1	ENSG00000110092	4830	7.42044	-2.32709	16.9779	3.78175e-05
FAM71F2	ENSG00000205085	2588	-0.490417	4.24389	16.8054	4.1415e-05
P2RY6	ENSG00000171631	3976	0.70667	5.2392	16.7991	4.15536e-05
E2F2	ENSG00000007968	5457	4.38764	-4.51472	16.6919	4.39675e-05
CPAMD8	ENSG00000160111	10199	1.85655	4.67863	16.6891	4.40328e-05
ATP12A	ENSG00000075673	3732	-0.413218	3.9662	16.6384	4.52261e-05
APOH	ENSG00000091583	1332	0.727832	4.9161	16.6303	4.54197e-05
A4GNT	ENSG00000118017	1771	-1.82715	-4.96328	16.5724	4.68273e-05
HIST1H2AI	ENSG00000196747	531	-1.03135	4.01983	16.5573	4.72015e-05
C16orf96	ENSG00000205832	3823	-0.0613651	3.97743	16.5511	4.73558e-05
APOBR	ENSG00000184730	3792	3.30867	4.69835	16.5374	4.76996e-05
TNS4	ENSG00000131746	4847	7.61696	-2.73362	16.5351	4.77589e-05
SULT1B1	ENSG00000173597	7356	-0.984435	8.25956	16.5344	4.77748e-05
ACKR3	ENSG00000144476	2258	0.359907	4.33256	16.5312	4.78568e-05
CREB3L1	ENSG00000157613	4038	8.02792	-2.47671	16.4855	4.90229e-05
TRPM1	ENSG00000134160	7454	-1.12197	4.29419	16.4545	4.98324e-05
EIF4EBP1	ENSG00000187840	1073	6.56997	-2.80305	16.449	4.99761e-05
TGM3	ENSG00000125780	2693	-0.169778	4.31677	16.4132	5.09283e-05
ADHFE1	ENSG00000147576	3753	-1.14002	4.27356	16.3939	5.1451e-05
SLC5A12	ENSG00000148942	7544	0.935839	4.29043	16.3924	5.14909e-05
IL1R1	ENSG00000115594	7083	2.02874	4.82216	16.3733	5.20128e-05
SPRR3	ENSG00000163209	1441	-2.09057	-4.68521	16.3251	5.33514e-05
GAS2	ENSG00000148935	3529	-0.674003	4.92036	16.3078	5.38417e-05
DHRS9	ENSG00000073737	3751	0.186424	-4.4279	16.2627	5.51399e-05
CDK14	ENSG00000058091	6841	-2.10605	6.95838	16.2527	5.54318e-05
SLC13A2	ENSG00000007216	3226	-1.13721	5.70859	16.1926	5.72179e-05
SLC22A7	ENSG00000137204	3527	-2.5619	6.37872	16.1899	5.72978e-05
YARS	ENSG00000134684	8210	7.7593	-2.28327	16.1582	5.82656e-05
ABCG1	ENSG00000160179	6124	0.4023	4.09653	16.13	5.91409e-05
PHLDA2	ENSG00000181649	955	6.31987	-3.14564	16.1101	5.9764e-05
COL4A4	ENSG00000081052	9895	-1.39859	4.02628	16.1029	5.99933e-05
SLCO2A1	ENSG00000174640	5283	-1.25677	-4.22956	16.0771	6.08151e-05
PLEKHG7	ENSG00000187510	3998	-1.66738	4.23599	16.0295	6.23617e-05
ASPA	ENSG00000108381	5854	-0.652651	4.24801	16.0179	6.2745e-05
PFKP	ENSG00000067057	4827	7.83773	-2.53168	15.9764	6.41386e-05
COLGALT1	ENSG00000130309	4900	8.07695	-2.46187	15.8919	6.70666e-05
MFSD2A	ENSG00000168389	3987	3.58522	-5.56322	15.8504	6.85535e-05
PLK1	ENSG00000166851	4760	7.95402	-2.69183	15.8426	6.88335e-05
HIST1H4H	ENSG00000158406	1034	0.514112	4.36982	15.8098	7.00379e-05
SPRY1	ENSG00000164056	3958	5.52472	-3.09792	15.7876	7.08669e-05
CACNG1	ENSG00000108878	1262	-2.66313	6.24234	15.7278	7.31401e-05
C10orf67	ENSG00000179133	3347	-1.71604	4.18368	15.7107	7.38056e-05
APBA1	ENSG00000107282	6534	-2.13388	-4.6173	15.6942	7.44523e-05
NNMT	ENSG00000166741	2919	2.75924	-5.41554	15.6633	7.56804e-05
CFB	ENSG00000243649	6622	-1.44614	3.96589	15.6548	7.60186e-05
MCM2	ENSG00000073111	4899	7.95295	-2.52177	15.6502	7.62026e-05
LMO3	ENSG00000048540	10268	-2.25644	6.76958	15.6237	7.72796e-05
KCNJ13	ENSG00000115474	2977	-2.25644	6.76958	15.6202	7.74246e-05
HILPDA	ENSG00000135245	2070	6.32991	2.86756	15.6198	7.74401e-05
KIF5C	ENSG00000168280	9221	-2.61291	6.30721	15.5698	7.9513e-05
CLEC12A	ENSG00000172322	3250	-2.62241	-6.30346	15.5622	7.9836e-05
REN	ENSG00000143839	1465	-0.996789	-4.22052	15.5116	8.19997e-05
SLC6A4	ENSG00000108576	6983	0.0307024	3.93225	15.4336	8.54553e-05
TF	ENSG00000091513	8565	-1.44027	3.98003	15.4085	8.65988e-05
EFHD1	ENSG00000115468	3052	-0.147081	4.04993	15.3915	8.73819e-05
IL37	ENSG00000125571	839	2.59748	-4.73301	15.3824	8.78033e-05
TK1	ENSG00000167900	1857	6.40792	-3.01264	15.3605	8.88272e-05
CAMK1D	ENSG00000183049	8746	-1.41964	3.94931	15.2982	9.18057e-05
CLIC6	ENSG00000159212	3860	-0.735861	4.10032	15.2454	9.44083e-05
UBE2S	ENSG00000108106	1249	7.52326	-2.74256	15.2371	9.48214e-05
CXCL1	ENSG00000163739	1296	0.93137	-4.34335	15.2017	9.66159e-05
FEN1	ENSG00000168496	2478	6.2475	-3.18943	15.1887	9.72844e-05
MYRFL	ENSG00000166268	3513	-0.428056	4.03031	15.1597	9.879e-05
ABCC6	ENSG00000091262	7559	1.38946	4.37229	15.1343	0.00010013
AQP5	ENSG00000161798	1885	0.048077	-3.8677	15.0745	0.00010335
ACOX2	ENSG00000168306	3859	4.30677	-4.07205	15.0725	0.000103458
HIST1H4I	ENSG00000198339	1343	-2.51604	6.43352	15.0701	0.000103589
SLCO4A1	ENSG00000101187	4051	7.19959	-2.31349	15.0411	0.000105195
CAD	ENSG00000084774	8422	7.5684	-2.39889	15.0297	0.000105835
PHGDH	ENSG00000092621	5622	6.86588	-2.31456	15.0216	0.000106285
ACAT2	ENSG00000120437	4374	7.05975	-2.33531	15.0026	0.000107361
LGI2	ENSG00000153012	6428	-2.77597	-6.11255	14.9644	0.000109557
C21orf49	ENSG00000205930	3503	0.645124	4.0547	14.9472	0.000110559
PLCD3	ENSG00000161714	6750	6.71577	-2.40855	14.8793	0.000114614
CYTH4	ENSG00000100055	6157	-2.27222	-6.93634	14.8164	0.000118499
MCM3	ENSG00000112118	3650	9.20333	-2.40838	14.8146	0.000118614
NUP210	ENSG00000132182	8180	9.00349	-2.28871	14.8107	0.000118859
SGPP2	ENSG00000163082	3336	6.79905	-2.36664	14.8083	0.000119011
GAL	ENSG00000069482	1300	5.41779	-3.66411	14.7862	0.00012041
FAM65C	ENSG00000042062	6009	-2.71529	6.17405	14.7838	0.000120566
SLC2A1	ENSG00000117394	4208	7.23259	-2.74443	14.7769	0.000121009
EGR1	ENSG00000120738	3138	4.69611	-3.9398	14.7424	0.000123246
IYD	ENSG00000009765	10362	-1.06941	3.71231	14.6686	0.000128165
SPINK7	ENSG00000145879	1545	-2.82339	-6.07498	14.6372	0.000130318
DNMT1	ENSG00000130816	9805	7.41924	-2.42585	14.6146	0.000131886
GCGR	ENSG00000215644	3241	-2.20974	4.47893	14.5892	0.000133678
PAK1	ENSG00000149269	6299	10.5278	-2.49264	14.5387	0.000137313
TTLL12	ENSG00000100304	4622	7.14221	-2.42351	14.5153	0.000139022
AKR1C3	ENSG00000196139	4532	7.59783	2.06548	14.4955	0.000140498
NOXRED1	ENSG00000165555	2492	-0.250822	3.83792	14.4938	0.000140624
LGALS2	ENSG00000100079	826	0.262952	3.82326	14.4687	0.000142508
RAD54L	ENSG00000085999	3212	4.96543	-3.62955	14.4561	0.000143464
CXCL3	ENSG00000163734	2219	2.0519	-4.35036	14.3997	0.000147828
TFF1	ENSG00000160182	551	5.84407	-2.93129	14.3957	0.00014814
SEPP1	ENSG00000250722	5688	5.28407	3.9526	14.378	0.000149541
SRM	ENSG00000116649	1898	6.74113	-2.72901	14.3685	0.000150297
SYT9	ENSG00000170743	4727	2.3098	-4.38094	14.3417	0.000152453
PALM3	ENSG00000187867	2533	4.22004	3.80144	14.3008	0.0001558
FAM154B	ENSG00000188659	4160	-0.565298	3.60581	14.294	0.000156361
MUC4	ENSG00000145113	21325	-0.765288	-3.58414	14.2834	0.000157245
TNFRSF21	ENSG00000146072	3595	9.01241	-2.29352	14.2764	0.000157831
ALYREF	ENSG00000183684	1581	6.63384	-2.92586	14.2567	0.000159491
SPTLC3	ENSG00000172296	6377	0.799391	4.16198	14.2525	0.000159852
CPNE7	ENSG00000178773	3048	0.179772	3.68145	14.1689	0.000167109
DLK2	ENSG00000171462	2236	3.52935	4.89785	14.1388	0.000169806
RAB26	ENSG00000167964	2488	1.81523	4.63402	14.1346	0.000170188
WNT5A	ENSG00000114251	6660	-1.86691	3.98728	14.1238	0.000171165
NCLN	ENSG00000125912	4175	7.76414	-2.41547	14.1134	0.000172117
MCM5	ENSG00000100297	7338	6.42108	-2.7691	14.0908	0.000174197
MDH1B	ENSG00000138400	3110	-1.22318	3.80202	14.0456	0.000178427
FIBCD1	ENSG00000130720	3833	5.3773	-2.98948	14.0369	0.000179258
ARHGEF33	ENSG00000214694	5490	-2.83238	5.99957	14.0116	0.000181684
PIWIL2	ENSG00000197181	5751	2.39435	4.31404	13.9943	0.000183365
ANKK1	ENSG00000170209	2598	-1.89231	3.96346	13.9899	0.000183799
MTHFD1L	ENSG00000120254	4945	6.15195	-2.54972	13.9894	0.000183847
SLC26A9	ENSG00000174502	5628	4.82146	-3.36256	13.9433	0.000188409
TVP23A	ENSG00000166676	5281	-1.05171	-3.52443	13.9221	0.000190548
TUBG1	ENSG00000131462	2411	6.31003	-2.85776	13.8588	0.000197069
NRP2	ENSG00000118257	11380	2.57771	-4.63605	13.8456	0.000198458
RRM2	ENSG00000171848	4954	6.92688	-2.52223	13.8361	0.000199465
DAPL1	ENSG00000163331	1206	-2.60508	6.33851	13.832	0.000199908
SMAD9	ENSG00000120693	5723	-2.20385	4.43196	13.7879	0.000204647
CBS	ENSG00000160200	6833	6.59054	-2.28097	13.7828	0.000205201
MCM7	ENSG00000166508	4387	9.17633	-2.48846	13.7775	0.000205783
SYNDIG1L	ENSG00000183379	2612	-2.24689	4.37013	13.7566	0.000208091
CYP3A4	ENSG00000160868	3120	-2.83419	5.99208	13.7322	0.00021081
RP11-1084J3.4	ENSG00000273294	3424	-2.77669	6.07264	13.6984	0.00021464
PNPLA7	ENSG00000130653	8971	4.09653	3.80161	13.6984	0.00021464
SERPIND1	ENSG00000099937	2553	-1.75628	-4.30098	13.6903	0.000215561
BIRC5	ENSG00000089685	3815	7.18108	-2.52887	13.6291	0.000222703
RARRES2	ENSG00000106538	1919	-1.90223	3.99585	13.5679	0.000230089
CYP4X1	ENSG00000186377	2941	-0.0437253	3.79078	13.5474	0.000232609
A1BG	ENSG00000121410	4006	-1.67078	3.73976	13.5285	0.000234973
NPY4R	ENSG00000204174	1956	-2.50409	6.48036	13.5265	0.000235216
SRPX2	ENSG00000102359	2368	-1.75482	-4.279	13.5055	0.000237867
POLD2	ENSG00000106628	3667	9.01105	-2.38175	13.5001	0.000238557
FHL1	ENSG00000022267	4945	3.0157	-4.22268	13.4742	0.00024186
ABHD2	ENSG00000140526	10345	9.6767	2.30425	13.4711	0.000242265
HIST1H2BD	ENSG00000158373	898	4.40498	3.6392	13.4097	0.00025032
NCCRP1	ENSG00000188505	1978	-2.89325	5.90986	13.3977	0.00025193
HEY1	ENSG00000164683	3232	-0.46959	-3.43087	13.3897	0.00025301
STRC	ENSG00000242866	8407	-2.28813	4.37985	13.3774	0.000254672
CAPN9	ENSG00000135773	2593	-1.86277	4.06209	13.3382	0.000260055
DIO1	ENSG00000211452	2282	-2.83509	5.98802	13.3379	0.000260092
ISX	ENSG00000175329	3384	-0.651941	4.1684	13.3209	0.000262468
MEX3B	ENSG00000183496	4364	1.13959	3.83086	13.2995	0.00026547
AURKB	ENSG00000178999	2236	6.50431	-2.63471	13.2994	0.000265488
NUGGC	ENSG00000189233	3978	-1.99528	3.88043	13.2935	0.000266322
UNC13C	ENSG00000137766	8680	-2.89508	5.90214	13.2708	0.000269577
HOXC5	ENSG00000172789	1805	0.892272	3.70037	13.2367	0.000274516
AMOT	ENSG00000126016	8502	4.42292	3.79322	13.2354	0.000274705
CDH4	ENSG00000179242	6723	0.955735	-3.92683	13.1763	0.000283511
LEFTY1	ENSG00000243709	1891	-0.0356461	-3.39362	13.1592	0.000286106
NRGN	ENSG00000154146	1309	2.78338	-4.83396	13.154	0.000286899
SPRR1B	ENSG00000169469	620	-1.82192	-3.58801	13.1404	0.000288994
FGF1	ENSG00000113578	5051	0.612132	4.42169	13.1219	0.000291866
ADORA2B	ENSG00000170425	2551	5.50272	-2.7503	13.1138	0.000293131
C9orf117	ENSG00000160401	4703	-1.95953	3.93345	13.0757	0.000299153
RRP9	ENSG00000114767	1578	6.59832	-2.53362	13.0533	0.000302747
FAM101A	ENSG00000178882	2969	5.21391	3.08418	13.0489	0.000303455
CDC6	ENSG00000094804	3382	5.11925	-3.07284	13.0465	0.000303854
PLEK2	ENSG00000100558	1603	6.56657	-2.36618	13.0378	0.000305269
FOXM1	ENSG00000111206	4784	7.04406	-2.44384	13.029	0.000306699
MICB	ENSG00000204516	2854	3.26932	-4.25715	12.9859	0.000313841
RP11-680G10.1	ENSG00000261567	289	-2.34184	-4.33284	12.9694	0.000316626
TRIM73	ENSG00000178809	5544	-1.5366	3.41278	12.9256	0.000324127
C1orf127	ENSG00000175262	3573	-1.71399	3.59208	12.9243	0.000324351
ANKDD1B	ENSG00000189045	3287	-0.952242	3.64571	12.9211	0.000324897
EVPL	ENSG00000167880	7510	8.66095	-2.01566	12.9116	0.000326544
PLAUR	ENSG00000011422	4457	5.60913	-2.97809	12.9054	0.000327628
CSPG5	ENSG00000114646	4366	1.35105	-4.17913	12.8896	0.000330412
CCL26	ENSG00000006606	706	-2.25263	-4.54119	12.8626	0.000335216
PDE4C	ENSG00000105650	8532	5.57764	-2.71069	12.8151	0.000343831
AOC3	ENSG00000131471	4490	4.83689	3.21611	12.7916	0.00034818
TMPRSS6	ENSG00000187045	4082	0.295225	3.49815	12.7883	0.000348798
AMACR	ENSG00000242110	4845	3.10165	4.13342	12.7842	0.000349564
NOP2	ENSG00000111641	4687	7.25023	-2.26092	12.7743	0.000351411
XG	ENSG00000124343	3348	-1.20487	3.51513	12.7684	0.000352517
PKMYT1	ENSG00000127564	5034	5.19639	-3.32617	12.7673	0.000352729
VARS	ENSG00000204394	6081	8.01274	-2.1909	12.762	0.000353725
WARS	ENSG00000140105	6358	6.94554	-2.2346	12.7561	0.000354848
IFIT2	ENSG00000119922	3489	-0.912108	3.64043	12.7432	0.000357303
VTCN1	ENSG00000134258	3001	-2.82877	6.01585	12.7422	0.000357502
BST1	ENSG00000109743	2980	-1.19606	3.61507	12.7309	0.000359673
HS3ST6	ENSG00000162040	1273	0.551136	3.73749	12.6926	0.000367105
GAL3ST1	ENSG00000128242	3019	-0.709309	3.55168	12.6731	0.000370945
SIGMAR1	ENSG00000147955	2196	7.24052	-2.18451	12.6609	0.000373385
CALHM3	ENSG00000183128	1652	0.112962	-3.3447	12.6586	0.000373835
ARSG	ENSG00000141337	6587	0.741162	-3.54705	12.6353	0.00037852
CD55	ENSG00000196352	4477	6.4214	-2.29996	12.6352	0.00037855
HIST1H3E	ENSG00000196966	462	1.03713	3.68186	12.6294	0.000379732
C1QTNF6	ENSG00000133466	7143	4.88256	3.22758	12.6281	0.00038
PPRC1	ENSG00000148840	6053	6.60949	-2.37464	12.6053	0.000384657
TUBB4B	ENSG00000188229	2111	9.78309	-2.70987	12.5957	0.000386625
ABLIM3	ENSG00000173210	7216	5.92014	-2.47886	12.5816	0.000389555
EIF5A	ENSG00000132507	2807	9.94714	-2.57291	12.5567	0.000394796
IFRD2	ENSG00000214706	3712	7.03663	-2.29987	12.5412	0.00039808
TPH1	ENSG00000129167	5626	-1.78097	3.60109	12.5376	0.000398845
ALDOC	ENSG00000109107	2928	6.25597	-2.35728	12.5021	0.000406494
FZD9	ENSG00000188763	2342	-1.46357	-4.11047	12.4912	0.000408884
GATM	ENSG00000171766	6644	7.27546	2.4536	12.4897	0.000409197
SERPINE1	ENSG00000106366	3190	-0.0761371	-3.35152	12.4842	0.000410409
C1QL1	ENSG00000131094	1295	0.350394	-4.06354	12.4628	0.000415144
KLKB1	ENSG00000164344	2953	-2.8969	5.89356	12.4592	0.000415937
GSTA3	ENSG00000174156	902	-2.77848	6.06369	12.4559	0.000416677
KRTAP5-5	ENSG00000185940	1128	-2.8969	5.89355	12.4545	0.000416979
UCN2	ENSG00000145040	1481	-0.419825	3.22381	12.4387	0.000420519
MDS2	ENSG00000197880	2142	-2.95592	5.81842	12.43	0.000422498
CCDC86	ENSG00000110104	2044	6.33005	-2.55593	12.419	0.000424991
RGCC	ENSG00000102760	1032	0.273108	-3.43442	12.4157	0.00042575
HAS3	ENSG00000103044	5289	5.26154	-3.13646	12.4042	0.000428364
FAM166A	ENSG00000188163	1801	-0.945435	3.2649	12.385	0.000432796
DPF1	ENSG00000011332	4800	0.891551	-4.03231	12.3809	0.000433742
CYP2C9	ENSG00000138109	3036	2.66249	4.24683	12.356	0.000439562
RAP1GAP	ENSG00000076864	5650	6.13425	-2.31283	12.3107	0.000450359
NR5A2	ENSG00000116833	7795	3.01141	4.47034	12.2965	0.000453818
UPB1	ENSG00000100024	7059	-1.80972	3.5647	12.2879	0.0004559
VGF	ENSG00000128564	2704	1.95478	-4.15419	12.2719	0.00045983
HYAL4	ENSG00000106302	2738	-2.13348	-3.74122	12.2717	0.000459876
PGAM1	ENSG00000171314	2568	6.35735	-2.65026	12.2579	0.00046329
CTSS	ENSG00000163131	4228	6.7558	2.12436	12.2249	0.00047155
NOS2	ENSG00000007171	4176	-1.56815	3.4666	12.205	0.000476625
MALL	ENSG00000144063	3167	3.29412	-4.0779	12.2011	0.000477624
FRMD4A	ENSG00000151474	12499	5.60713	2.53638	12.1956	0.000479036
MAFB	ENSG00000204103	3393	2.53381	4.00017	12.184	0.000482012
SLC27A4	ENSG00000167114	3110	6.14956	-2.70428	12.1631	0.000487443
CACNA1F	ENSG00000102001	6928	0.484987	3.51825	12.1549	0.000489591
RELT	ENSG00000054967	6322	4.61956	-3.54691	12.1538	0.000489878
RRP1	ENSG00000160214	4251	7.07512	-2.34657	12.1322	0.000495597
RFTN2	ENSG00000162944	6007	-0.329691	3.42006	12.1196	0.000498934
ZNF763	ENSG00000197054	3044	-1.69034	3.7325	12.1007	0.00050402
GARS	ENSG00000106105	4152	8.36752	-1.86343	12.1004	0.000504099
S100P	ENSG00000163993	1280	6.1032	-2.28955	12.0835	0.000508704
PTPRT	ENSG00000196090	12933	-2.41757	4.20428	12.08	0.000509669
PRLR	ENSG00000113494	13208	-0.612346	3.46591	12.0795	0.000509783
PRR15L	ENSG00000167183	1519	8.30208	1.96861	12.0723	0.000511778
HGFAC	ENSG00000109758	2836	-0.0207706	3.26499	12.0488	0.000518262
DSCAML1	ENSG00000177103	7035	1.43258	4.25991	12.0288	0.000523858
TINAGL1	ENSG00000142910	5925	7.75438	-2.02999	12.0244	0.000525072
CALCOCO1	ENSG00000012822	6296	6.58174	2.11944	12.0185	0.000526737
ZNF182	ENSG00000147118	3587	0.0787182	3.9658	11.9943	0.000533625
PSMC4	ENSG00000013275	2387	8.33496	-2.31281	11.9884	0.000535326
MAP2K3	ENSG00000034152	3783	7.88396	-2.15807	11.9639	0.000542419
PKM	ENSG00000067225	8572	11.9347	-2.79526	11.9612	0.000543191
ECM1	ENSG00000143369	3360	4.35361	-3.35389	11.9371	0.000550265
UGT2A3	ENSG00000135220	3062	0.483505	4.03344	11.9328	0.000551533
CDH26	ENSG00000124215	5759	-2.13406	3.64192	11.9175	0.000556085
ITGB5	ENSG00000082781	6447	8.3446	-2.01366	11.9148	0.000556891
E2F1	ENSG00000101412	2503	4.91467	-3.28381	11.911	0.000558039
PCDHGB4	ENSG00000253953	4578	-3.0262	5.69874	11.8822	0.000566735
COL5A2	ENSG00000204262	7156	0.948302	3.47466	11.8683	0.000570989
ANGPT4	ENSG00000101280	1939	-2.16774	-3.67915	11.8518	0.000576056
GPI	ENSG00000105220	9112	9.72496	-2.36452	11.8407	0.000579501
AREG	ENSG00000109321	1648	-1.37011	-3.74754	11.8381	0.000580303
SLC19A3	ENSG00000135917	5329	0.433453	3.36887	11.8367	0.000580751
LPPR1	ENSG00000148123	3669	-1.63964	3.27944	11.7865	0.000596613
GPRC5A	ENSG00000013588	8440	10.789	-2.35065	11.7835	0.00059758
DUOXA1	ENSG00000140254	3717	-2.13434	3.70144	11.7798	0.000598766
FXYD2	ENSG00000137731	5595	2.68174	4.61322	11.7719	0.000601328
BCL2L11	ENSG00000153094	6660	6.31851	2.1819	11.7717	0.000601371
IL8	ENSG00000169429	2274	-1.09489	-3.65953	11.7642	0.000603823
RPS6KA4	ENSG00000162302	3807	6.25118	-2.59628	11.7479	0.000609106
FKBP4	ENSG00000004478	3958	7.74594	-2.13758	11.7475	0.000609235
ADAMTS15	ENSG00000166106	5669	3.08255	-4.09405	11.7332	0.000613939
NUP188	ENSG00000095319	8041	7.48031	-2.15528	11.7266	0.000616129
C1QBP	ENSG00000108561	2335	8.74599	-2.07449	11.678	0.000632448
RFC2	ENSG00000049541	2197	6.2002	-2.5011	11.6709	0.000634845
ZNF467	ENSG00000181444	2734	1.52933	3.57468	11.6531	0.000640966
SLC5A7	ENSG00000115665	5168	-1.53735	3.73537	11.6478	0.000642772
DYNC1I1	ENSG00000158560	4520	0.420696	-3.64926	11.6431	0.000644422
FOXN1	ENSG00000109101	3637	-1.25144	3.556	11.6067	0.000657139
SLC5A11	ENSG00000158865	3415	0.532186	3.36094	11.5855	0.00066469
C1orf228	ENSG00000198520	3166	0.908171	3.50284	11.5839	0.00066525
ATAD3A	ENSG00000197785	3069	6.22617	-2.67043	11.5801	0.00066662
RP11-80A15.1	ENSG00000258744	698	-1.49256	3.19419	11.5535	0.000676225
YPEL1	ENSG00000100027	4713	3.56266	3.72493	11.5464	0.000678804
KLK3	ENSG00000142515	4639	-3.02713	5.69411	11.5395	0.000681339
RANGAP1	ENSG00000100401	5463	7.02623	-2.34579	11.5356	0.000682748
HIST1H2BF	ENSG00000197846	1195	-1.1176	3.26754	11.4989	0.00069638
SLC46A3	ENSG00000139508	3776	-2.09593	3.75947	11.4912	0.000699264
PA2G4	ENSG00000170515	3795	8.51476	-2.1615	11.4852	0.000701531
ACTN2	ENSG00000077522	5419	-2.46287	4.14337	11.482	0.000702739
PGAM5	ENSG00000247077	3881	6.47827	-2.33439	11.467	0.000708435
BPIFA2	ENSG00000131050	1178	-1.07493	-3.04071	11.4378	0.000719656
FOXQ1	ENSG00000164379	2318	7.64267	-1.89707	11.4194	0.000726796
NKX3-2	ENSG00000109705	2801	0.0566448	3.16052	11.4188	0.000727057
C11orf54	ENSG00000182919	6269	7.43968	2.80924	11.4098	0.000730568
ESPL1	ENSG00000135476	8890	6.21652	-2.46914	11.4058	0.000732158
SLC8A1	ENSG00000183023	21944	-3.09512	5.59193	11.3968	0.000735695
RHEBL1	ENSG00000167550	1290	-1.27098	-3.55429	11.3863	0.000739887
DRAXIN	ENSG00000162490	7346	0.317199	3.20461	11.3686	0.000746962
CLIC3	ENSG00000169583	1177	0.534227	3.28043	11.3675	0.000747417
MSMB	ENSG00000138294	1860	2.10313	-3.76609	11.3579	0.000751271
SOD3	ENSG00000109610	2128	6.1745	-2.35128	11.3254	0.000764536
RASGEF1C	ENSG00000146090	2957	-2.54371	-4.10569	11.3204	0.000766615
CACNG4	ENSG00000075461	3380	5.52451	2.65581	11.3185	0.000767406
FRMPD2	ENSG00000170324	7900	-1.55244	3.34996	11.316	0.000768441
ANO4	ENSG00000151572	4997	-3.09606	5.58751	11.3118	0.000770168
KNG1	ENSG00000113889	3740	-3.09606	5.58751	11.31	0.000770908
CACNA1E	ENSG00000198216	17878	-2.23532	-3.63206	11.3054	0.000772812
IGFBP3	ENSG00000146674	4466	-1.35979	3.95862	11.3021	0.000774185
FAM105A	ENSG00000145569	4074	-0.0320584	-3.15971	11.2954	0.000776994
SLC22A1	ENSG00000175003	2312	-2.21175	3.59302	11.2781	0.00078425
H2AFX	ENSG00000188486	1614	8.73036	-2.44732	11.2693	0.000788007
ACRBP	ENSG00000111644	2843	1.17616	3.51532	11.268	0.000788567
LRRC59	ENSG00000108829	4570	8.52406	-2.14095	11.2595	0.000792184
STC2	ENSG00000113739	6128	5.5256	-2.5381	11.2592	0.000792275
CD72	ENSG00000137101	3374	-0.15439	3.06826	11.2588	0.000792452
OASL	ENSG00000135114	2336	4.22733	-3.54474	11.2333	0.000803407
DNAH17	ENSG00000187775	16142	-1.04129	-3.05245	11.2297	0.000805005
RAMP1	ENSG00000132329	1234	4.75803	3.09073	11.2066	0.000815069
GBP2	ENSG00000162645	6276	6.56319	2.6082	11.2052	0.000815703
RANBP1	ENSG00000099901	4620	6.77551	-2.21983	11.1931	0.000821009
ENTPD3	ENSG00000168032	3365	-3.16527	-5.52749	11.1683	0.000832082
FMO5	ENSG00000131781	5988	3.73712	4.01789	11.1519	0.000839459
NUDC	ENSG00000090273	2856	7.7838	-2.17651	11.1414	0.000844202
PIPOX	ENSG00000179761	4055	-0.406861	3.05523	11.1379	0.000845834
CDCA5	ENSG00000146670	3925	6.09961	-2.51836	11.1258	0.00085134
ANGPTL4	ENSG00000167772	2482	-0.763616	-3.67532	11.1169	0.000855429
STOX2	ENSG00000173320	10952	0.593297	3.31938	11.1066	0.000860198
MAL	ENSG00000172005	1453	1.59962	3.5564	11.1059	0.000860536
GABRP	ENSG00000094755	4621	3.755	4.23934	11.0972	0.000864584
NUP93	ENSG00000102900	5735	7.19927	-2.16065	11.0896	0.000868134
GABBR2	ENSG00000136928	6007	-1.4699	-3.68594	11.0598	0.000882196
ZNF880	ENSG00000221923	3719	-3.097	5.58281	11.0405	0.00089145
CILP	ENSG00000138615	4454	-1.9931	3.27513	11.0235	0.000899642
RECQL4	ENSG00000160957	4241	5.55474	-2.71976	11.0232	0.000899781
C14orf37	ENSG00000139971	7565	-1.0651	2.966	11.0131	0.000904723
NOP56	ENSG00000101361	4761	7.35868	-2.19104	10.9653	0.000928332
LONP1	ENSG00000196365	5085	8.00255	-2.06524	10.9541	0.000933958
KLHL29	ENSG00000119771	11071	0.528933	-3.1884	10.953	0.000934524
OAS3	ENSG00000111331	8251	6.11953	-2.24299	10.9374	0.000942436
OIT3	ENSG00000138315	2365	-2.12984	3.59144	10.9191	0.000951797
C7orf31	ENSG00000153790	3837	5.94592	2.26802	10.9165	0.000953116
ZMAT1	ENSG00000166432	7512	-1.96519	3.36073	10.9129	0.000954976
FAM178B	ENSG00000168754	3969	-0.637619	2.96394	10.9083	0.000957364
TBX4	ENSG00000121075	3996	1.8128	3.72258	10.9056	0.000958737
GPRIN2	ENSG00000204175	7985	-1.36356	3.63662	10.9	0.000961621
CDC20	ENSG00000117399	2038	7.34783	-2.28697	10.8978	0.000962783
KCNE2	ENSG00000159197	1051	-1.5113	3.55952	10.8968	0.000963315
GPR97	ENSG00000182885	3593	-0.597094	3.0472	10.8951	0.000964187
MLXIP	ENSG00000175727	13905	9.4008	1.94667	10.894	0.000964747
SYNE3	ENSG00000176438	7936	0.089914	-3.14435	10.8939	0.000964834
RSPH4A	ENSG00000111834	2840	-1.20416	3.33688	10.8704	0.000977143
B4GALNT1	ENSG00000135454	8003	3.70651	-3.77244	10.8519	0.000986928
RRP12	ENSG00000052749	6801	6.40444	-2.30955	10.8377	0.000994567
S100A3	ENSG00000188015	955	-0.0547217	-3.18978	10.8361	0.000995426
LDHA	ENSG00000134333	6210	10.4454	-2.3252	10.8223	0.00100287
SH3RF3	ENSG00000172985	5801	4.41786	-3.15833	10.7984	0.00101586
GSTA4	ENSG00000170899	2170	4.38198	3.21788	10.7959	0.00101727
TMEM150C	ENSG00000249242	3671	-0.68298	2.97093	10.777	0.00102769
HIST1H3B	ENSG00000124693	472	-2.96237	5.78668	10.769	0.00103213
KIAA1683	ENSG00000130518	9153	4.39816	3.13734	10.7581	0.00103826
CCDC141	ENSG00000163492	15446	-2.4584	-6.42698	10.7575	0.00103855
ARHGAP22	ENSG00000128805	6783	2.73538	-3.83178	10.7407	0.00104806
KIF18B	ENSG00000186185	4658	5.77616	-2.52456	10.7236	0.00105776
PRRT4	ENSG00000224940	3683	-1.66439	-3.3622	10.6951	0.00107421
G6PD	ENSG00000160211	3709	7.8973	-1.93525	10.6854	0.00107986
MIF	ENSG00000240972	1109	6.00474	-2.5256	10.6805	0.00108271
C11orf24	ENSG00000171067	3406	6.74039	-2.23489	10.677	0.00108474
CAPN11	ENSG00000137225	3561	-1.68424	3.18198	10.6759	0.00108541
MYO18B	ENSG00000133454	9706	-3.17533	-5.47495	10.6754	0.00108572
TUBA1C	ENSG00000167553	3359	9.18476	-2.20929	10.6503	0.00110056
ASB4	ENSG00000005981	4605	-3.09794	5.57758	10.6046	0.00112806
EDAR	ENSG00000135960	4426	4.21499	-3.25912	10.5957	0.00113353
NHSL2	ENSG00000204131	5001	-2.28827	3.43468	10.5926	0.00113544
NEUROG3	ENSG00000122859	1376	-0.271945	2.92815	10.5787	0.001144
CCRL2	ENSG00000121797	3061	2.51452	-3.73905	10.5768	0.00114518
PHLDA1	ENSG00000139289	8069	7.89471	-1.84059	10.569	0.00115002
PLAGL1	ENSG00000118495	6178	-0.737002	2.87183	10.5633	0.00115352
ITIH6	ENSG00000102313	5497	-2.13119	3.71899	10.5604	0.00115537
DMBX1	ENSG00000197587	2896	1.35048	-3.43554	10.559	0.00115624
ABCA1	ENSG00000165029	11350	3.66125	4.32415	10.5586	0.00115647
BCMO1	ENSG00000135697	2930	5.67418	2.30604	10.5533	0.00115981
CENPV	ENSG00000166582	2302	7.5279	-1.88855	10.516	0.00118343
PRSS22	ENSG00000005001	2387	6.22614	2.3059	10.5053	0.00119032
CLEC2D	ENSG00000069493	3219	-0.685729	3.32859	10.5044	0.0011909
TCN1	ENSG00000134827	1586	4.53143	-3.88013	10.4966	0.00119591
MSN	ENSG00000147065	5969	6.4169	-2.16339	10.4933	0.00119807
FAM183A	ENSG00000186973	843	0.417992	3.08101	10.4923	0.0011987
GPNMB	ENSG00000136235	5956	-1.20178	3.06581	10.4909	0.00119965
GART	ENSG00000159131	7804	7.34922	-1.80636	10.4843	0.00120391
PGK1	ENSG00000102144	5725	10.0836	-2.2882	10.4776	0.00120828
SHC4	ENSG00000185634	6063	-3.17048	5.462	10.4739	0.00121071
ASPHD2	ENSG00000128203	3357	2.76022	-3.73832	10.4697	0.00121349
CYP2B6	ENSG00000197408	3589	6.92385	-1.88951	10.4654	0.00121634
LUZPP1	ENSG00000268324	2291	-3.16763	5.47631	10.4604	0.00121963
GFI1B	ENSG00000165702	2467	-3.16763	5.47631	10.4601	0.00121979
TDRD6	ENSG00000180113	9041	-2.00364	3.86761	10.4592	0.00122038
FABP1	ENSG00000163586	2461	1.62367	-3.77933	10.4588	0.00122065
C12orf79	ENSG00000257242	3638	-1.61329	3.04265	10.4528	0.00122465
NPTX1	ENSG00000171246	6703	5.94127	-2.32394	10.4499	0.00122653
FBXO15	ENSG00000141665	6198	1.24598	3.36724	10.4471	0.00122843
ACTL8	ENSG00000117148	1861	-0.231214	-3.58371	10.4358	0.00123594
TP53INP1	ENSG00000164938	5685	5.51927	3.64277	10.4344	0.00123692
GPC1	ENSG00000063660	6514	7.25837	-2.15669	10.4181	0.00124787
ZBED2	ENSG00000177494	2311	-1.87695	-3.57394	10.4168	0.00124872
LHX2	ENSG00000106689	2655	-1.87695	-3.57394	10.4151	0.0012499
PLAT	ENSG00000104368	7133	-1.75801	-3.26991	10.4142	0.00125052
HNRNPAB	ENSG00000197451	2144	7.97181	-2.06948	10.3986	0.00126113
FMO4	ENSG00000076258	2517	0.549367	3.23256	10.3959	0.00126297
HIST1H3D	ENSG00000197409	865	0.383656	3.19781	10.3828	0.00127192
COL20A1	ENSG00000101203	10974	0.309745	3.0872	10.3814	0.0012729
SLC9A1	ENSG00000090020	5974	7.17433	-1.91787	10.3652	0.00128415
TSPAN12	ENSG00000106025	3366	6.44008	2.17709	10.3523	0.00129315
TPI1	ENSG00000111669	2700	9.74627	-2.35381	10.325	0.00131238
CPN1	ENSG00000120054	1887	-2.36508	4.21511	10.3226	0.00131414
ZCWPW2	ENSG00000206559	2899	-1.90557	3.43897	10.2907	0.00133702
PLK5	ENSG00000185988	2355	0.402558	3.12921	10.2863	0.0013402
THSD4	ENSG00000187720	15803	-1.36817	-3.15556	10.204	0.00140138
PCDHB16	ENSG00000196963	4814	-0.536221	2.89911	10.1953	0.00140802
TUBA4A	ENSG00000127824	4079	6.01142	-2.40105	10.1768	0.00142215
WFDC1	ENSG00000103175	4817	-2.55805	4.01382	10.1646	0.00143163
DENND2C	ENSG00000175984	7408	-2.66359	3.84942	10.1276	0.00146066
SPATA4	ENSG00000150628	2464	-2.66359	3.84944	10.1228	0.00146448
POU3F1	ENSG00000185668	2928	2.15434	-3.54283	10.1219	0.00146517
BMP6	ENSG00000153162	2780	-0.114211	-3.38997	10.1081	0.00147623
SULF2	ENSG00000196562	6657	5.92736	-2.13745	10.0981	0.0014842
DPYSL3	ENSG00000113657	7164	5.67326	-2.42923	10.0927	0.00148856
SOX2	ENSG00000181449	2508	3.27511	3.54284	10.0882	0.00149224
RUVBL1	ENSG00000175792	6860	7.26854	-2.0141	10.0838	0.00149579
FYN	ENSG00000010810	7411	3.2168	-3.4691	10.0695	0.00150747
LCP1	ENSG00000136167	5216	0.318893	3.20212	10.0151	0.00155259
RHBG	ENSG00000132677	3384	2.32883	3.56466	9.99324	0.00157116
LRP10	ENSG00000197324	7112	8.67274	-1.83746	9.9829	0.00158
SLC16A3	ENSG00000141526	8995	6.48829	-2.28569	9.98272	0.00158016
ADORA1	ENSG00000163485	4191	0.986598	-3.45944	9.97104	0.00159021
APEH	ENSG00000164062	4669	8.68877	-1.8594	9.95832	0.00160124
SFN	ENSG00000175793	1315	6.89414	-2.33077	9.94927	0.00160913
TGFB1	ENSG00000105329	3238	6.68274	-2.11935	9.93574	0.001621
ICMT	ENSG00000116237	4910	6.77785	-2.11095	9.9322	0.00162412
WDR62	ENSG00000075702	9775	3.85768	-3.47644	9.92699	0.00162873
C12orf74	ENSG00000214215	2369	-3.24699	5.33481	9.90584	0.00164755
CHAF1A	ENSG00000167670	4299	6.59987	-2.18162	9.9037	0.00164947
SLC5A1	ENSG00000100170	5289	-0.276975	-3.57122	9.90099	0.0016519
SEC14L5	ENSG00000103184	6477	1.04451	3.13576	9.89562	0.00165673
SLC6A19	ENSG00000174358	5276	-0.587019	3.16584	9.88582	0.00166557
GPR179	ENSG00000188888	8179	0.956872	3.13506	9.88358	0.0016676
PF4	ENSG00000163737	604	-2.63815	-3.99746	9.88142	0.00166956
LAMC2	ENSG00000058085	6543	7.58059	-1.74595	9.88001	0.00167084
KANK4	ENSG00000132854	5980	-2.03193	-3.26123	9.87629	0.00167422
C19orf77	ENSG00000095932	1077	-1.23999	3.07971	9.8752	0.00167521
EVA1C	ENSG00000166979	4353	3.20182	-3.53133	9.86236	0.00168695
SCN3B	ENSG00000166257	9464	-1.07236	2.92739	9.85897	0.00169006
KPNA2	ENSG00000182481	3140	6.94147	-1.8942	9.85506	0.00169365
NCF2	ENSG00000116701	2928	-1.39829	-3.13673	9.85479	0.0016939
NES	ENSG00000132688	5558	3.33816	-3.4965	9.84435	0.00170354
SLC23A1	ENSG00000170482	3203	0.255658	3.32676	9.84168	0.00170601
KIF22	ENSG00000079616	4312	6.96373	-2.09223	9.83178	0.00171522
CD320	ENSG00000167775	2277	6.52922	-2.15727	9.82833	0.00171844
KRT8	ENSG00000170421	5005	12.6697	-2.63535	9.82033	0.00172593
C8orf56	ENSG00000236939	513	-3.24603	5.33981	9.81965	0.00172657
FANCD2OS	ENSG00000163705	1895	-3.24603	5.33981	9.81714	0.00172893
BCAT1	ENSG00000060982	10372	-3.24795	5.32986	9.81226	0.00173352
CMTM7	ENSG00000153551	3751	6.82645	-1.88773	9.80951	0.00173612
DPEP2	ENSG00000167261	3498	-3.24795	5.32986	9.80863	0.00173695
SGCA	ENSG00000108823	2452	-3.24795	5.32986	9.80534	0.00174006
TNFRSF12A	ENSG00000006327	1848	5.3295	-3.10423	9.80243	0.00174281
ALAS1	ENSG00000023330	2536	8.44207	-1.72919	9.75921	0.00178427
BCAS1	ENSG00000064787	9024	7.1558	1.95567	9.74374	0.00179934
C6orf223	ENSG00000181577	3917	6.25353	-2.09426	9.73691	0.00180604
EPAS1	ENSG00000116016	7296	7.4979	-1.76504	9.723	0.00181976
PHB	ENSG00000167085	3814	8.59288	-1.99508	9.70299	0.00183968
SCML4	ENSG00000146285	7116	-0.0956083	3.05886	9.70215	0.00184053
PIEZO2	ENSG00000154864	14620	-2.03196	3.21536	9.69404	0.00184866
SH2D3C	ENSG00000095370	4599	-0.691237	2.74099	9.69164	0.00185108
GDF5	ENSG00000125965	2646	-2.6671	3.83705	9.69052	0.00185221
LIPF	ENSG00000182333	2348	-1.1343	-3.90248	9.66925	0.00187378
BEND5	ENSG00000162373	2138	-2.23718	4.38245	9.65941	0.00188384
C1QTNF3	ENSG00000082196	3576	1.19872	3.53283	9.65889	0.00188437
CLSPN	ENSG00000092853	5411	0.583031	-3.46827	9.65708	0.00188623
LRFN1	ENSG00000128011	3381	4.07765	-3.15713	9.65156	0.00189191
ATP1B1	ENSG00000143153	3068	7.2311	-1.77609	9.63774	0.00190619
CIB3	ENSG00000141977	711	-2.69618	-3.9179	9.63763	0.00190631
DES	ENSG00000175084	2464	0.212725	-2.86982	9.63761	0.00190634
PFAS	ENSG00000178921	6471	6.52894	-2.04894	9.62653	0.00191787
ENO1	ENSG00000074800	3958	11.6911	-2.48714	9.62323	0.00192132
MYB	ENSG00000118513	5486	5.74632	2.8312	9.61619	0.0019287
HPX	ENSG00000110169	3631	-0.800701	2.76637	9.61601	0.00192888
PRELID1	ENSG00000169230	1875	8.08743	-1.97313	9.61006	0.00193514
CHPF	ENSG00000123989	3354	7.97813	-1.98428	9.60945	0.00193579
SPINK4	ENSG00000122711	654	0.0535451	-2.83247	9.60088	0.00194485
IL21R	ENSG00000103522	4219	-2.41136	-3.37536	9.58979	0.00195662
NT5DC2	ENSG00000168268	4734	7.92388	-1.9971	9.58644	0.0019602
PALD1	ENSG00000107719	4555	5.05049	-2.61207	9.58034	0.00196672
SLC19A1	ENSG00000173638	9998	5.71657	-2.36154	9.56633	0.00198179
WDR34	ENSG00000119333	2604	7.03934	-2.15245	9.56532	0.00198288
SIGLEC12	ENSG00000254521	2201	-3.32161	-5.27076	9.56216	0.00198629
MEIOB	ENSG00000162039	2734	-3.24507	5.34536	9.54275	0.00200741
AC010327.2	ENSG00000269808	3061	-3.24507	5.34537	9.54039	0.00200999
SOGA2	ENSG00000168502	12665	6.53739	-1.89043	9.52425	0.00202774
TNNT2	ENSG00000118194	7281	4.10893	3.0904	9.52326	0.00202884
G6PC	ENSG00000131482	3296	-2.72019	3.75953	9.51868	0.00203391
RP11-644F5.10	ENSG00000258311	3510	1.30318	3.11733	9.5034	0.00205091
C9orf142	ENSG00000148362	1367	6.49221	-2.23806	9.49884	0.00205602
AP000350.4	ENSG00000218537	1476	-2.07822	-3.93364	9.49401	0.00206144
CACNA2D3	ENSG00000157445	4670	-2.60438	3.87958	9.49129	0.0020645
CXCL2	ENSG00000081041	1500	-0.669661	-2.76084	9.48631	0.00207011
CSTB	ENSG00000160213	2490	10.1582	-2.11927	9.48288	0.00207398
PDGFA	ENSG00000197461	4151	4.50564	2.86444	9.46446	0.00209491
N4BP3	ENSG00000145911	6080	2.78463	-3.54441	9.45689	0.00210358
ACTB	ENSG00000075624	3256	12.415	-2.52204	9.45092	0.00211044
SLC39A5	ENSG00000139540	2903	6.30038	1.94612	9.44937	0.00211221
FAM3B	ENSG00000183844	3599	-1.52886	3.11679	9.43996	0.00212308
GALNT14	ENSG00000158089	4567	6.25313	-2.14008	9.43575	0.00212796
PHYHIP	ENSG00000168490	4165	-2.11112	-3.24259	9.42534	0.00214007
VWA5A	ENSG00000110002	6403	7.00448	1.75254	9.4187	0.00214784
HSD17B3	ENSG00000130948	2056	-1.71513	2.8214	9.40862	0.00215968
NPAS3	ENSG00000151322	9241	-1.71513	2.82139	9.40524	0.00216366
PLA2G4E	ENSG00000188089	5992	-1.41934	2.71334	9.40022	0.0021696
FAM83D	ENSG00000101447	2429	6.13896	-2.16409	9.39855	0.00217158
FOXN4	ENSG00000139445	3471	-1.62663	3.19665	9.39522	0.00217552
FGL2	ENSG00000127951	4261	0.977976	-3.78924	9.38038	0.0021932
DAPK1	ENSG00000196730	8982	6.28008	2.03965	9.37846	0.00219549
HIST1H2BG	ENSG00000187990	445	1.16295	3.20674	9.37634	0.00219804
FGF19	ENSG00000162344	2447	-1.71584	2.8194	9.37588	0.00219859
GGT6	ENSG00000167741	3161	-1.85853	3.0036	9.37388	0.00220099
DAP	ENSG00000112977	3361	8.612	-1.76425	9.37313	0.00220189
SH3TC2	ENSG00000169247	15047	1.89807	-3.30174	9.36524	0.00221139
IL2RG	ENSG00000147168	2760	-0.234969	-2.74084	9.35077	0.00222892
PDCD4	ENSG00000150593	4535	6.14287	2.46737	9.34894	0.00223115
CASC1	ENSG00000118307	2952	-1.22052	2.84392	9.33995	0.00224211
PBLD	ENSG00000108187	5172	3.75448	3.31212	9.32934	0.00225514
SOX30	ENSG00000039600	3471	-1.73188	3.25768	9.32481	0.00226072
PAX5	ENSG00000196092	9254	1.10312	-3.04974	9.32089	0.00226556
CHTF18	ENSG00000127586	5916	5.78577	-2.31817	9.31533	0.00227244
CXCL10	ENSG00000169245	1173	-1.78959	3.59502	9.30268	0.00228819
PDGFC	ENSG00000145431	5593	-0.876809	2.88148	9.29865	0.00229323
TNC	ENSG00000041982	8687	-0.135638	-3.20569	9.29521	0.00229754
CABP1	ENSG00000157782	5858	3.67744	-3.34241	9.2951	0.00229768
BTG1	ENSG00000133639	2622	6.32898	1.9835	9.28101	0.00231541
CDCA8	ENSG00000134690	2469	6.11517	-2.15768	9.26877	0.00233094
CHAF1B	ENSG00000159259	5118	5.43505	-2.46015	9.26668	0.0023336
TP53AIP1	ENSG00000120471	3191	-1.24724	2.74122	9.26643	0.00233392
STIP1	ENSG00000168439	4657	8.15295	-1.85253	9.26386	0.0023372
GRIN2A	ENSG00000183454	10632	1.14809	-3.25733	9.25568	0.00234766
ATAD3B	ENSG00000160072	7748	5.91277	-2.4721	9.25484	0.00234874
LRRC32	ENSG00000137507	4459	-1.3469	3.10929	9.24985	0.00235515
ACOXL	ENSG00000153093	5747	-1.29604	2.70842	9.24768	0.00235794
GPR83	ENSG00000123901	4282	-1.38303	2.79353	9.24393	0.00236278
TYRO3	ENSG00000092445	6697	3.35943	-3.33794	9.24389	0.00236283
MICAL2	ENSG00000133816	15819	6.76815	-1.81362	9.24052	0.00236717
CDCA4	ENSG00000170779	2513	5.66375	-2.31455	9.23371	0.002376
DDAH2	ENSG00000213722	2538	6.56731	1.95363	9.22984	0.00238103
STRA13	ENSG00000169689	1531	5.99692	-2.42933	9.22104	0.00239249
RP11-1220K2.2	ENSG00000257743	8162	-0.409521	-4.18952	9.22001	0.00239384
DCAF6	ENSG00000143164	6204	6.24006	2.20311	9.20887	0.00240845
UBE2H	ENSG00000186591	6392	6.9829	1.80045	9.20666	0.00241136
RGN	ENSG00000130988	2789	-2.14025	3.12201	9.20445	0.00241428
TACC3	ENSG00000013810	4682	6.013	-2.3709	9.20318	0.00241595
IGFALS	ENSG00000099769	2363	-1.77925	2.81863	9.20114	0.00241864
PATL2	ENSG00000229474	4771	-0.794416	2.70444	9.19233	0.00243031
ARPC1B	ENSG00000130429	3979	7.26985	-1.98161	9.19084	0.0024323
NLRP1	ENSG00000091592	12811	-0.859075	-2.65263	9.18742	0.00243684
SERPINA10	ENSG00000140093	2614	-2.32548	3.39095	9.16759	0.00246339
SH2D5	ENSG00000189410	4423	2.40529	-3.33252	9.16031	0.00247321
PTGES2	ENSG00000148334	3039	6.96993	-1.97853	9.16018	0.00247338
RADIL	ENSG00000157927	6745	2.25678	-3.47552	9.15729	0.00247729
MYO7A	ENSG00000137474	10136	6.31634	-1.9641	9.15583	0.00247927
CELF3	ENSG00000159409	4439	-2.42052	3.30339	9.15156	0.00248506
LSM4	ENSG00000130520	3029	7.47251	-1.94113	9.15086	0.00248601
TMED6	ENSG00000157315	1411	-2.42052	3.30339	9.15082	0.00248606
MTHFD1	ENSG00000100714	5924	7.46094	-1.73458	9.14074	0.00249981
TRAP1	ENSG00000126602	5227	8.36667	-1.73426	9.12961	0.00251506
C11orf86	ENSG00000173237	1187	-1.67003	-3.8987	9.12742	0.00251806
FARSA	ENSG00000179115	2435	7.69856	-1.89403	9.12691	0.00251876
AC011043.1	ENSG00000215781	1594	6.04706	2.15838	9.11157	0.00253997
PLCB4	ENSG00000101333	6900	-0.350626	-4.4984	9.10703	0.00254629
PFN1	ENSG00000108518	1987	10.7763	-2.26724	9.10096	0.00255475
ALDH1A1	ENSG00000165092	2849	5.1232	3.31719	9.09784	0.00255911
TRIM74	ENSG00000155428	1471	-1.6161	2.71967	9.09714	0.00256009
CD3EAP	ENSG00000117877	3661	4.90961	-2.7868	9.09284	0.00256613
FDPS	ENSG00000160752	3718	8.34939	-1.73807	9.08784	0.00257314
AL359736.1	ENSG00000205850	303	-3.2441	5.35185	9.08592	0.00257584
NOC2L	ENSG00000188976	5539	8.11178	-1.88644	9.08015	0.00258399
ARHGDIA	ENSG00000141522	2903	9.23493	-2.0705	9.07993	0.00258429
GCM1	ENSG00000137270	2765	-1.07379	2.7538	9.06633	0.00260359
TINAG	ENSG00000137251	2155	1.10511	-3.06013	9.05661	0.00261746
TRPV6	ENSG00000165125	11917	0.0964639	3.06429	9.03966	0.00264184
SNAI1	ENSG00000124216	1686	0.866097	-3.02641	9.0372	0.00264541
UST	ENSG00000111962	4563	-0.73041	2.66221	9.03587	0.00264733
WT1	ENSG00000184937	4113	4.69106	-2.75049	9.03563	0.00264768
FAM110C	ENSG00000184731	3968	4.21591	2.91555	9.03352	0.00265074
S1PR3	ENSG00000213694	8754	-2.22812	-3.05551	9.02571	0.00266209
AC074212.3	ENSG00000237452	2749	-2.822	-3.69562	9.01126	0.00268321
ATL1	ENSG00000198513	4375	3.502	3.67642	9.00058	0.00269894
HRASLS2	ENSG00000133328	742	-0.896179	-2.5943	8.99153	0.00271234
LRP5	ENSG00000162337	6164	8.99943	-1.66386	8.99098	0.00271315
SLC3A2	ENSG00000168003	5239	7.15791	-1.73508	8.98421	0.00272323
TMEM150B	ENSG00000180061	1713	-0.183245	2.70914	8.98156	0.00272717
C11orf44	ENSG00000175728	3547	-2.83163	-3.65248	8.97701	0.00273398
TNFRSF8	ENSG00000120949	3738	-3.31128	-5.34409	8.96288	0.0027552
GPT2	ENSG00000166123	6354	8.45761	-1.63581	8.96087	0.00275824
ADCY3	ENSG00000138031	6058	6.3696	-1.99125	8.94944	0.00277554
NCAPH	ENSG00000121152	3278	5.22971	-2.51645	8.94887	0.00277641
PLCD4	ENSG00000115556	5867	-1.18178	2.75156	8.94462	0.00278288
NPIPB6	ENSG00000198156	2135	-0.918825	2.71128	8.9395	0.0027907
GPR142	ENSG00000257008	1608	-3.32793	5.19495	8.92233	0.00281705
DHH	ENSG00000139549	1936	-3.33084	5.1787	8.92102	0.00281906
ALDOB	ENSG00000136872	2451	-3.33084	5.1787	8.92067	0.00281961
KIF2C	ENSG00000142945	3658	6.12449	-2.15017	8.92054	0.00281981
NPIPB9	ENSG00000196993	2189	-1.55555	2.72432	8.92014	0.00282042
MS4A8	ENSG00000166959	2583	-3.32793	5.19495	8.91993	0.00282076
CXCR4	ENSG00000121966	2224	-0.610162	-3.02777	8.90622	0.00284201
SLC1A2	ENSG00000110436	12331	-0.240497	3.62251	8.902	0.00284859
KCNN4	ENSG00000104783	3289	4.96133	-2.59584	8.89855	0.00285398
B3GNT8	ENSG00000177191	1874	-1.25904	2.88655	8.89419	0.0028608
CDC25A	ENSG00000164045	4117	5.36641	-2.53319	8.89398	0.00286113
SLC6A3	ENSG00000142319	4529	-2.77717	3.67172	8.89116	0.00286554
SLC25A22	ENSG00000177542	4539	5.44581	-2.46338	8.89047	0.00286663
RAD51	ENSG00000051180	2863	4.70423	-2.7913	8.86923	0.00290017
SLC1A4	ENSG00000115902	6939	5.32491	-2.40481	8.85678	0.00292003
ASIC4	ENSG00000072182	5250	-1.77178	2.79232	8.85153	0.00292844
IFNGR2	ENSG00000159128	2960	7.5086	-1.61762	8.85134	0.00292873
PCDHB7	ENSG00000113212	3715	0.532626	2.84566	8.83592	0.00295359
BHLHE40	ENSG00000134107	3837	7.4321	-1.83995	8.8345	0.00295588
PRMT1	ENSG00000126457	4796	8.69387	-1.80259	8.83314	0.00295809
FJX1	ENSG00000179431	2685	3.79985	-3.13845	8.82314	0.00297435
AFAP1L1	ENSG00000157510	4721	2.43273	-3.25939	8.82038	0.00297884
DDX39A	ENSG00000123136	3837	6.91541	-1.97541	8.81103	0.00299415
GRWD1	ENSG00000105447	5763	6.30728	-2.1041	8.81074	0.00299463
A1CF	ENSG00000148584	9603	-2.00402	3.31055	8.80376	0.00300611
LIG1	ENSG00000105486	6572	7.03117	-1.95504	8.77924	0.00304679
KIF21B	ENSG00000116852	12148	4.08575	-2.87249	8.76317	0.00307375
ATP10B	ENSG00000118322	11310	2.41387	3.43153	8.75866	0.00308135
POLE	ENSG00000177084	16605	7.01731	-1.84183	8.75168	0.00309317
VDR	ENSG00000111424	5674	6.00269	-2.02559	8.73292	0.00312516
RUVBL2	ENSG00000183207	4073	7.97068	-1.77779	8.72813	0.00313338
CDCA3	ENSG00000111665	5653	5.14427	-2.6899	8.69943	0.0031831
KIFC1	ENSG00000237649	3345	6.21321	-2.18112	8.69776	0.00318601
REEP1	ENSG00000068615	5326	-1.79524	-2.89888	8.68152	0.00321452
TRIP13	ENSG00000071539	3560	5.2551	-2.30821	8.68136	0.00321481
MAN1A1	ENSG00000111885	5514	-2.0376	3.26486	8.67673	0.00322299
TBXAS1	ENSG00000059377	6271	3.52189	-3.13058	8.66831	0.00323792
TSPAN1	ENSG00000117472	2366	8.1902	1.59165	8.65848	0.00325543
MB	ENSG00000198125	3020	1.34462	3.22405	8.65225	0.00326658
NIPSNAP3B	ENSG00000165028	2178	-0.732671	2.65444	8.65175	0.00326748
FAM19A5	ENSG00000219438	3173	-1.68496	-2.74046	8.64685	0.00327627
LETM1	ENSG00000168924	8184	6.45585	-2.00791	8.63619	0.00329549
COL9A2	ENSG00000049089	4151	0.0741326	2.86084	8.6316	0.00330382
CRYM	ENSG00000103316	3782	4.44624	2.76807	8.63033	0.00330613
FAM83H	ENSG00000180921	5654	7.63993	-1.78925	8.62746	0.00331134
FAM227B	ENSG00000166262	6022	-1.37078	3.13129	8.62285	0.00331973
ABCF2	ENSG00000033050	4448	7.24464	-1.8189	8.61989	0.00332512
MRTO4	ENSG00000053372	2822	6.66903	-1.98102	8.61903	0.0033267
TMEM207	ENSG00000198398	1448	-2.9513	5.84767	8.59959	0.00336239
SLC18A2	ENSG00000165646	4125	-2.77807	3.66917	8.59799	0.00336535
CCDC180	ENSG00000197816	16070	0.0863513	2.74703	8.59439	0.003372
AHSA1	ENSG00000100591	2948	7.79648	-1.75651	8.57917	0.00340031
ANGPT2	ENSG00000091879	6784	-2.29832	3.4715	8.57259	0.00341261
ALDOA	ENSG00000149925	6153	11.5969	-2.2845	8.57082	0.00341593
CPLX1	ENSG00000168993	2418	2.63868	-3.46584	8.56241	0.00343175
GUCY2C	ENSG00000070019	4167	-2.7727	3.69336	8.55717	0.00344164
CCDC147	ENSG00000120051	3548	-1.147	2.71913	8.55574	0.00344434
NSMF	ENSG00000165802	4974	7.98415	-1.70221	8.54746	0.00346005
PLOD3	ENSG00000106397	5671	6.91007	-1.80549	8.53975	0.00347474
BAAT	ENSG00000136881	3389	4.70767	3.23672	8.53756	0.00347892
SDCCAG3	ENSG00000165689	3130	7.41826	-1.73564	8.5366	0.00348074
GPR128	ENSG00000144820	4091	-3.33181	5.17234	8.52971	0.00349396
HIST1H2AG	ENSG00000196787	2239	1.38081	2.99818	8.52878	0.00349574
LPA	ENSG00000198670	6490	-2.76883	3.63369	8.5186	0.00351535
SLC25A19	ENSG00000125454	3305	4.63958	-2.83676	8.51203	0.00352805
PDZK1IP1	ENSG00000162366	1438	0.580926	2.93712	8.48994	0.00357116
TRABD2A	ENSG00000186854	8771	5.54421	-2.15936	8.48728	0.00357638
WDR65	ENSG00000243710	5665	-0.475689	2.58734	8.47999	0.00359074
FAM179A	ENSG00000189350	19816	-1.80437	2.79333	8.47848	0.00359373
NTF4	ENSG00000225950	2739	-0.300802	2.62773	8.47843	0.00359381
MASP1	ENSG00000127241	12292	-2.83558	3.58127	8.4584	0.00363361
ACSS1	ENSG00000154930	10096	8.17981	1.57847	8.45018	0.00365007
NME9	ENSG00000181322	3738	-1.34246	2.73795	8.44922	0.003652
NEK11	ENSG00000114670	5340	1.92306	3.07947	8.44501	0.00366047
CTRC	ENSG00000162438	3486	-2.83287	3.59348	8.42529	0.00370037
ACTN1	ENSG00000072110	10626	8.19715	-1.70965	8.41399	0.00372345
AARS	ENSG00000090861	4498	8.61655	-1.6163	8.40405	0.00374386
ABHD17C	ENSG00000136379	3627	7.78428	-1.55061	8.39553	0.00376145
HIST1H2BC	ENSG00000180596	834	0.715705	2.86669	8.3774	0.00379915
TTC18	ENSG00000156042	7424	0.6269	2.85172	8.36552	0.00382408
PRSS3	ENSG00000010438	1614	6.80797	-1.9101	8.36354	0.00382823
CMTM2	ENSG00000140932	1151	-3.40172	-5.16309	8.35138	0.00385395
KIFC3	ENSG00000140859	7552	6.63695	-1.79699	8.33865	0.00388104
KRT6B	ENSG00000185479	2282	-3.42251	-5.02664	8.32386	0.00391276
ICAM2	ENSG00000108622	3243	-3.42251	-5.02661	8.32139	0.0039181
SPC24	ENSG00000161888	2839	4.37266	-2.92013	8.32108	0.00391876
PLA2G2A	ENSG00000188257	1654	1.99103	3.04201	8.30887	0.00394519
ZMYND19	ENSG00000165724	2372	6.52356	-1.95617	8.30088	0.0039626
ZNF157	ENSG00000147117	2318	-3.41678	5.02172	8.29852	0.00396773
TMOD2	ENSG00000128872	11636	-3.41678	5.02172	8.29503	0.00397536
CTRB2	ENSG00000168928	2346	-3.41678	5.02172	8.29081	0.00398462
DDC8	ENSG00000178404	2758	-3.41678	5.02172	8.28532	0.00399669
HYOU1	ENSG00000149428	7694	9.69764	-2.19142	8.27911	0.00401039
CXorf30	ENSG00000205081	3356	-1.62729	3.07004	8.27024	0.00403002
PRODH	ENSG00000100033	8772	5.23169	-2.27212	8.26164	0.00404915
AVIL	ENSG00000135407	5889	2.03211	3.16043	8.24996	0.00407529
PYCR1	ENSG00000183010	2886	7.89125	-1.66949	8.24878	0.00407795
SAPCD2	ENSG00000186193	3843	8.58212	-1.86657	8.24832	0.00407897
PCOLCE2	ENSG00000163710	3480	1.65886	-3.00852	8.232	0.00411581
SESN3	ENSG00000149212	10370	0.902195	3.27295	8.22782	0.0041253
XRCC3	ENSG00000126215	7585	5.15256	-2.49438	8.22506	0.00413157
SPATA13	ENSG00000182957	9941	6.58806	1.98521	8.20778	0.00417112
B3GALT5	ENSG00000183778	14191	8.66695	1.57931	8.20508	0.00417732
C6orf164	ENSG00000203871	1568	-2.77896	3.66698	8.20278	0.00418262
TICRR	ENSG00000140534	8398	5.7155	-2.11568	8.20226	0.00418381
YPEL3	ENSG00000090238	3181	5.43834	2.14881	8.19617	0.0041979
BTBD17	ENSG00000204347	1805	-3.41776	5.01609	8.19592	0.00419847
CXCL9	ENSG00000138755	2740	-2.51608	3.15851	8.18981	0.00421262
CXCL17	ENSG00000189377	1189	3.95133	2.88957	8.18872	0.00421516
THBS4	ENSG00000113296	4605	-3.4158	5.02747	8.18641	0.00422054
VWDE	ENSG00000146530	6489	-3.4158	5.02747	8.18483	0.00422422
PIH1D2	ENSG00000150773	2474	-0.907405	2.58935	8.1809	0.00423338
PRMT5	ENSG00000100462	3467	7.41802	-1.74525	8.17442	0.00424852
PKDCC	ENSG00000162878	3925	7.53748	-1.85871	8.1738	0.00424998
STK31	ENSG00000196335	6183	-0.9139	2.93826	8.16319	0.0042749
TONSL	ENSG00000160949	7078	5.73993	-2.13471	8.16087	0.00428038
ANKRD65	ENSG00000235098	2644	-2.28788	2.8695	8.15806	0.00428702
CCNE1	ENSG00000105173	2568	4.77807	-2.66195	8.12714	0.00436074
CPT1A	ENSG00000110090	6565	8.01829	-1.52314	8.12124	0.00437497
AUNIP	ENSG00000127423	2352	3.02565	-3.18793	8.10664	0.00441033
NOP16	ENSG00000048162	2852	5.41455	-2.39463	8.1045	0.00441554
PCDHB10	ENSG00000120324	3274	1.56486	2.88617	8.10316	0.00441882
FAM86A	ENSG00000118894	3128	4.14236	-2.9214	8.09522	0.00443822
HOXB4	ENSG00000182742	3757	0.415673	2.61998	8.09449	0.00443999
ABHD6	ENSG00000163686	3589	4.95503	-2.44712	8.08476	0.00446391
EGR2	ENSG00000122877	3689	-0.852231	-2.52304	8.04407	0.00456528
PYGB	ENSG00000100994	4474	9.06347	-1.6072	8.04212	0.00457021
GPR4	ENSG00000177464	3145	-2.89557	3.48855	8.03883	0.00457851
PBX1	ENSG00000185630	21771	6.16378	2.29001	8.03421	0.00459019
GRIN1	ENSG00000176884	6722	-2.29195	2.85556	8.02613	0.00461073
ARRDC4	ENSG00000140450	4118	4.87201	2.92776	8.02259	0.00461976
EFCAB6	ENSG00000186976	8562	-0.693853	2.62131	8.01969	0.00462716
EBP	ENSG00000147155	2409	7.31385	-1.80314	8.01239	0.00464583
RAB3B	ENSG00000169213	12844	5.55435	-2.11778	7.99736	0.00468456
PCDHB15	ENSG00000113248	2653	-0.056748	2.49327	7.99326	0.00469519
PGP	ENSG00000184207	2727	5.53892	-2.38288	7.98676	0.00471208
RDH5	ENSG00000135437	2983	1.65987	2.88394	7.98229	0.0047237
GNA14	ENSG00000156049	2721	0.489499	2.75831	7.981	0.00472709
MANSC4	ENSG00000205693	1023	-2.51693	3.1567	7.98036	0.00472875
MGAT3	ENSG00000128268	5457	-0.851048	2.48177	7.97686	0.00473789
TFDP1	ENSG00000198176	3767	8.35956	-1.61788	7.96761	0.00476217
KCNQ3	ENSG00000184156	12453	1.62329	-3.0588	7.961	0.00477961
TNN	ENSG00000120332	5008	0.102186	3.00254	7.95805	0.00478741
FAM217A	ENSG00000145975	3138	-3.32598	5.20961	7.95337	0.00479978
DNAAF1	ENSG00000154099	5939	-0.417469	2.71719	7.9461	0.00481911
SPATA17	ENSG00000162814	6515	0.194554	2.57701	7.94247	0.0048288
AC124890.1	ENSG00000251695	1619	-1.81551	2.81686	7.93045	0.00486097
UBASH3B	ENSG00000154127	9011	4.65345	-2.56969	7.92926	0.00486418
ERVMER34-1	ENSG00000226887	4077	2.25084	-3.05974	7.926	0.00487295
TMEM156	ENSG00000121895	2562	0.242756	2.54838	7.92462	0.00487667
ASNS	ENSG00000070669	4455	6.82302	-1.75234	7.92427	0.00487759
MARCKS	ENSG00000155130	4273	6.47316	1.77824	7.91538	0.00490161
DSE	ENSG00000111817	11498	0.299069	2.54583	7.91127	0.00491279
SP8	ENSG00000164651	1714	-3.41482	5.03413	7.91039	0.00491517
CX3CR1	ENSG00000168329	3655	-2.56367	3.0893	7.90538	0.0049288
MCM10	ENSG00000065328	5454	2.51776	-3.36213	7.90325	0.00493461
NAT1	ENSG00000171428	3173	2.55159	3.13267	7.89668	0.00495255
AKR1B1	ENSG00000085662	3660	7.24507	-1.69425	7.89532	0.00495629
ITGA3	ENSG00000005884	9802	7.78177	-1.60891	7.88738	0.0049781
SLC39A2	ENSG00000165794	1575	-0.742171	3.00734	7.88587	0.00498225
RP11-93B14.6	ENSG00000167046	1933	-1.09885	2.41449	7.88271	0.00499097
MST1	ENSG00000173531	5084	3.24191	3.0468	7.87097	0.00502348
MATK	ENSG00000007264	4138	6.07912	-1.89185	7.85267	0.00507458
DKK4	ENSG00000104371	894	-2.01541	-2.83223	7.85103	0.00507917
SP7	ENSG00000170374	3411	-2.32741	3.46594	7.84711	0.0050902
SMIM14	ENSG00000163683	6721	6.51723	2.24303	7.84355	0.00510023
IGFBP2	ENSG00000115457	4767	6.21285	-2.05376	7.83569	0.00512247
TMEM164	ENSG00000157600	6583	6.97663	-1.66672	7.82671	0.00514798
MRPL4	ENSG00000105364	4070	7.4282	-1.69957	7.82603	0.00514991
C19orf38	ENSG00000214212	1565	-0.140232	2.52049	7.81569	0.00517945
UNC5A	ENSG00000113763	4357	1.4681	-2.80613	7.81548	0.00518005
HRASLS5	ENSG00000168004	3268	-1.06702	3.0873	7.7985	0.00522897
SLC25A39	ENSG00000013306	3526	8.69502	-1.73362	7.79155	0.00524912
RORC	ENSG00000143365	6314	2.69365	3.15119	7.7852	0.00526759
NUTM2E	ENSG00000228570	3623	-2.28352	2.82719	7.77533	0.00529645
TDRD12	ENSG00000173809	7008	-2.89374	3.49884	7.76765	0.00531903
WDR4	ENSG00000160193	2738	3.73736	-2.88968	7.75861	0.00534572
GPRASP1	ENSG00000198932	6340	0.639925	2.81589	7.74775	0.00537796
SMYD1	ENSG00000115593	4600	-3.42767	-4.98643	7.73807	0.00540687
C7orf50	ENSG00000146540	4961	6.63607	-2.15939	7.72179	0.00545584
KLHDC2	ENSG00000165516	3647	6.43463	1.71604	7.70184	0.00551645
FAM111B	ENSG00000189057	3857	-1.83628	-3.08194	7.69666	0.0055323
PRPF19	ENSG00000110107	2739	7.99671	-1.74379	7.69443	0.00553914
TUBA1A	ENSG00000167552	3421	5.12746	2.46269	7.69171	0.00554749
HAVCR1	ENSG00000113249	2151	6.83094	1.81526	7.68974	0.00555356
GCN1L1	ENSG00000089154	9654	9.62662	-1.70612	7.68934	0.00555478
WFDC10B	ENSG00000182931	630	-1.05142	2.57748	7.68462	0.00556933
TRIM24	ENSG00000122779	9223	4.91265	2.97102	7.68335	0.00557327
NEURL1B	ENSG00000214357	6424	0.398799	2.55467	7.66897	0.00561785
ADAM15	ENSG00000143537	6585	7.34125	-1.77276	7.66869	0.00561874
PIH1D1	ENSG00000104872	3331	6.69331	-1.77648	7.66865	0.00561884
ANXA2	ENSG00000182718	8822	9.95168	-1.7	7.66405	0.00563319
TNFRSF14	ENSG00000157873	6219	-1.10646	2.48712	7.66344	0.00563509
PSMD2	ENSG00000175166	5453	8.75916	-1.78224	7.65866	0.00565005
SPRY2	ENSG00000136158	3289	5.38171	-2.12009	7.65849	0.00565059
TM4SF20	ENSG00000168955	2757	2.20765	3.29337	7.64896	0.00568051
SLC17A4	ENSG00000146039	4633	-2.71902	3.68028	7.64036	0.00570765
LY6E	ENSG00000160932	2640	6.3167	-1.89421	7.62488	0.00575686
KLC2	ENSG00000174996	5479	7.0816	-1.78074	7.61559	0.00578657
IL1A	ENSG00000115008	2124	-3.51361	-4.85211	7.6075	0.00581259
TMX2	ENSG00000213593	2246	6.9124	-1.71596	7.6068	0.00581487
CCDC80	ENSG00000091986	5305	-0.989612	2.36443	7.58099	0.0058987
CCNG2	ENSG00000138764	7471	5.02318	2.46282	7.57695	0.00591193
NGEF	ENSG00000066248	4687	2.67413	-3.12468	7.57605	0.0059149
CLUL1	ENSG00000079101	3846	-1.9041	2.69624	7.57136	0.00593029
GEMIN4	ENSG00000179409	5751	6.13322	-1.9256	7.56429	0.00595362
SLC34A3	ENSG00000198569	2303	-1.20492	2.39106	7.56266	0.00595899
SLC2A2	ENSG00000163581	3417	0.912326	3.04371	7.55638	0.0059798
BEST4	ENSG00000142959	2047	-1.33504	2.40493	7.55285	0.00599153
OLFML2A	ENSG00000185585	6746	0.394001	2.51402	7.55285	0.00599154
GNAZ	ENSG00000128266	3847	0.675814	-2.71326	7.55118	0.00599708
C8orf47	ENSG00000177459	1761	3.41964	2.89743	7.54912	0.00600395
MAP1LC3A	ENSG00000101460	1762	-1.41446	2.52646	7.53983	0.00603496
GJB3	ENSG00000188910	2387	5.82533	-2.02794	7.53595	0.00604798
NPR1	ENSG00000169418	5003	-0.00591005	-2.63526	7.53128	0.00606367
CATSPERB	ENSG00000133962	5635	-2.13301	2.61522	7.5274	0.00607677
LHX4	ENSG00000121454	7324	-1.70982	-2.69629	7.52423	0.00608747
CLIP3	ENSG00000105270	3772	1.96378	3.01904	7.50202	0.00616298
PROS1	ENSG00000184500	4425	-0.869639	2.84754	7.49794	0.00617696
KB-1507C5.2	ENSG00000253320	3695	3.42852	2.95653	7.49315	0.00619343
ADAMTS8	ENSG00000134917	4523	1.99677	-3.28716	7.47853	0.00624391
C8orf4	ENSG00000176907	1833	-1.69824	-2.8846	7.4758	0.00625336
TMEM109	ENSG00000110108	2421	6.91255	-1.78986	7.47162	0.00626792
NKD2	ENSG00000145506	3009	4.5946	-2.52167	7.47004	0.00627341
BCL2	ENSG00000171791	7665	0.374257	-2.59996	7.46847	0.00627888
RNASE13	ENSG00000206150	1607	-2.61296	3.01769	7.46655	0.0062856
KIF26B	ENSG00000162849	14403	1.72825	3.10079	7.46645	0.00628593
PPP1R14C	ENSG00000198729	2152	-2.05251	-2.91575	7.46062	0.00630631
IGFBP1	ENSG00000146678	1653	-0.886715	-2.68196	7.45255	0.00633465
FXYD5	ENSG00000089327	2993	7.579	-1.62376	7.45156	0.00633815
AIF1	ENSG00000204472	1276	-3.50933	4.83832	7.44844	0.00634916
NCALD	ENSG00000104490	8042	-3.50933	4.83832	7.44787	0.00635115
AADACL4	ENSG00000204518	1575	-3.50933	4.83832	7.44726	0.00635329
SOHLH1	ENSG00000165643	1987	-3.50933	4.83832	7.44651	0.00635597
PBXIP1	ENSG00000163346	3851	5.70505	1.91033	7.44595	0.00635794
LRRC43	ENSG00000158113	2775	-3.50933	4.83833	7.44497	0.00636139
IL27	ENSG00000197272	1270	-3.50933	4.83833	7.44457	0.0063628
CHIT1	ENSG00000133063	7730	-3.50933	4.83833	7.44381	0.00636551
KCNJ3	ENSG00000162989	5066	-3.51032	4.83241	7.44147	0.00637379
IL1B	ENSG00000125538	3096	-1.68715	-2.42989	7.43815	0.00638553
GOT2	ENSG00000125166	3766	8.77949	-1.62107	7.43075	0.00641185
MYADM	ENSG00000179820	3675	7.87196	-1.5551	7.42856	0.00641968
SEMA4A	ENSG00000196189	6676	-1.37443	2.39442	7.4254	0.00643096
EPHB1	ENSG00000154928	6956	1.57125	-2.78617	7.41469	0.00646935
THOP1	ENSG00000172009	5258	7.87309	-1.59086	7.40851	0.00649161
MRPL12	ENSG00000262814	1028	5.8918	-2.09484	7.40826	0.0064925
GSG2	ENSG00000177602	2857	4.28124	-2.65095	7.40761	0.00649484
TUBB1	ENSG00000101162	3496	-3.41383	5.04249	7.40596	0.00650083
POLR1A	ENSG00000068654	13519	7.03378	-1.64692	7.39553	0.0065386
SSTR3	ENSG00000183473	4520	-3.24218	5.36904	7.39529	0.0065395
ABCA9	ENSG00000154258	9139	-3.41972	5.00167	7.39488	0.00654098
MAGI1	ENSG00000151276	11647	6.53637	1.83263	7.3865	0.00657152
RTN1	ENSG00000139970	6209	-2.55564	3.05547	7.38418	0.00658001
CCDC135	ENSG00000159625	5151	-2.55564	3.05547	7.38133	0.00659046
CHCHD10	ENSG00000250479	1360	5.64826	-2.08497	7.36033	0.00666784
LSMEM2	ENSG00000179564	1494	-2.61556	3.00771	7.35656	0.00668187
KCNT1	ENSG00000107147	9275	-2.32219	3.40176	7.35383	0.006692
CISH	ENSG00000114737	5112	5.11309	-2.29342	7.3486	0.0067115
SYNPO	ENSG00000171992	10258	3.78353	3.10971	7.34702	0.00671741
SLC25A15	ENSG00000102743	1837	4.17897	-2.59872	7.3462	0.00672046
UCK2	ENSG00000143179	6756	6.71288	-1.75213	7.3445	0.00672683
PPP1R14B	ENSG00000173457	1651	6.6924	-1.83608	7.34159	0.00673771
RXFP4	ENSG00000173080	1146	-1.06176	-2.35612	7.34142	0.00673834
RPP25	ENSG00000178718	3049	6.66239	-1.85192	7.33792	0.0067515
PAQR4	ENSG00000162073	2972	5.45727	-2.25269	7.33746	0.00675323
UBE2C	ENSG00000175063	1641	6.48791	-1.84839	7.33699	0.00675497
GALNT10	ENSG00000164574	10497	6.32112	-1.74481	7.33036	0.00677995
RNF126	ENSG00000070423	3677	6.89806	-1.78678	7.32683	0.00679327
MFHAS1	ENSG00000147324	6883	7.13663	-1.51521	7.31295	0.00684594
C1orf95	ENSG00000203685	7791	-2.96102	3.37802	7.3125	0.00684766
SYTL2	ENSG00000137501	11248	2.99689	3.18445	7.31048	0.00685537
DTYMK	ENSG00000168393	2451	5.54238	-2.1703	7.30034	0.00689416
DPAGT1	ENSG00000172269	5280	7.49957	-1.53589	7.29837	0.00690171
TIMELESS	ENSG00000111602	5072	6.51809	-1.78356	7.29575	0.00691179
CLPP	ENSG00000125656	2276	6.83664	-1.72865	7.29567	0.0069121
AEN	ENSG00000181026	6018	6.74649	-1.65691	7.29072	0.00693118
ID1	ENSG00000125968	1233	5.41348	-2.18107	7.28472	0.00695435
MATN2	ENSG00000132561	6938	0.251561	2.527	7.28312	0.00696054
GINS3	ENSG00000181938	5105	4.99175	-2.39893	7.27732	0.00698306
NAT10	ENSG00000135372	5242	8.05884	-1.52579	7.2677	0.00702057
PDIA4	ENSG00000155660	3277	8.82602	-1.85865	7.26749	0.00702137
LCN8	ENSG00000204001	2945	-1.70481	2.91431	7.2666	0.00702487
OTUB2	ENSG00000089723	4252	4.18423	-2.5545	7.26573	0.00702826
CARD11	ENSG00000198286	4707	7.24318	-1.63238	7.26149	0.00704487
TSPAN7	ENSG00000156298	3105	-3.50834	4.84497	7.25445	0.00707256
PITX3	ENSG00000107859	1391	-1.82993	-2.5493	7.251	0.00708616
CHDC2	ENSG00000176034	2298	-3.51131	4.82602	7.24867	0.00709536
RP11-366L20.2	ENSG00000197301	6033	-3.51131	4.82601	7.24639	0.00710439
MYLK3	ENSG00000140795	5912	-1.0389	2.38388	7.24437	0.00711238
HSPA1A	ENSG00000204389	2433	5.93616	-1.9223	7.2419	0.00712216
SHC3	ENSG00000148082	2555	0.92537	-2.61332	7.2352	0.00714878
CHST11	ENSG00000171310	6492	-2.09477	-2.83523	7.23207	0.00716125
BIRC7	ENSG00000101197	1562	-0.459028	2.35872	7.23019	0.00716876
IRAK1	ENSG00000184216	4001	9.32302	-1.66687	7.22421	0.0071927
DDX11	ENSG00000013573	8374	6.44008	-1.82738	7.21724	0.00722068
MX2	ENSG00000183486	13175	-1.2697	-2.82336	7.21507	0.0072294
PSMC3	ENSG00000165916	2245	7.61685	-1.75651	7.20336	0.00727671
TRPC1	ENSG00000144935	4768	-1.82021	3.14936	7.20081	0.00728706
HIST1H4E	ENSG00000198518	1409	-0.234193	2.53791	7.19945	0.00729261
DDX25	ENSG00000109832	3666	0.0508422	2.41956	7.19329	0.00731767
P2RX1	ENSG00000108405	3970	-2.1456	-2.65813	7.18503	0.00735144
JUN	ENSG00000177606	3321	7.85723	1.4878	7.17686	0.00738497
DUOX2	ENSG00000140279	9834	-2.95429	3.33623	7.17466	0.00739404
RASA3	ENSG00000185989	4352	6.7996	-1.61197	7.17334	0.00739949
AC104472.1	ENSG00000214919	1583	-2.95429	3.33621	7.17287	0.00740143
MTHFD2	ENSG00000065911	4870	5.78439	-1.99883	7.16372	0.0074393
ERAS	ENSG00000187682	1266	-1.99387	2.52729	7.16342	0.00744053
B3GAT1	ENSG00000109956	11425	-0.425028	-2.85097	7.16038	0.00745313
NCKAP5	ENSG00000176771	9545	-0.00385194	3.2287	7.15489	0.007476
WDR78	ENSG00000152763	6700	-0.57288	2.69809	7.15328	0.0074827
H2BFWT	ENSG00000123569	894	-2.02556	2.43532	7.15002	0.00749633
TCF15	ENSG00000125878	1555	1.96112	-2.99048	7.14953	0.00749837
PCDHB12	ENSG00000120328	3428	1.3499	2.7264	7.14266	0.00752716
TLR3	ENSG00000164342	6724	-1.2888	2.80367	7.14264	0.00752722
SCN4B	ENSG00000177098	5649	-2.36552	3.34043	7.1404	0.00753663
KATNAL2	ENSG00000167216	3827	1.14295	2.62046	7.14028	0.00753715
IGFL2	ENSG00000204866	2426	4.12294	-2.65622	7.13653	0.00755292
SLC5A6	ENSG00000138074	5606	6.45172	-1.77764	7.13551	0.00755721
ANO1	ENSG00000131620	6033	7.54039	-1.51187	7.13318	0.00756704
MDC1	ENSG00000137337	8064	6.59081	-1.7143	7.12719	0.00759235
DNMBP	ENSG00000107554	8634	6.98342	1.50375	7.12115	0.00761799
CDCA7	ENSG00000144354	3934	4.66144	-2.39607	7.10984	0.00766619
MFSD12	ENSG00000161091	5277	6.80046	-1.76585	7.10703	0.00767822
DCST1	ENSG00000163357	3193	-2.66202	2.88465	7.10472	0.00768814
UBQLNL	ENSG00000175518	2313	-2.66202	2.88465	7.10119	0.00770327
ARMC12	ENSG00000157343	1418	-2.66669	2.92996	7.09933	0.00771128
HS3ST1	ENSG00000002587	8166	3.08306	-2.93158	7.09835	0.0077155
TRPM6	ENSG00000119121	9287	-2.78074	3.66406	7.09824	0.00771598
GTF2IRD2	ENSG00000196275	7233	2.01053	2.78017	7.09502	0.00772985
GJB4	ENSG00000189433	2840	0.727827	-2.57898	7.09439	0.00773258
PCDHB3	ENSG00000113205	3173	-0.115432	2.41181	7.09216	0.0077422
GPR132	ENSG00000183484	4198	-2.20989	2.55376	7.07883	0.00780001
RIN1	ENSG00000174791	5469	6.93624	-1.56294	7.07153	0.00783182
CCND3	ENSG00000112576	5300	5.73787	-2.0672	7.07116	0.00783345
WDR93	ENSG00000140527	4068	-0.172101	2.37236	7.07108	0.00783382
SNRNP40	ENSG00000060688	4011	6.2201	-1.88375	7.06939	0.00784118
NAIP	ENSG00000249437	9513	-1.93767	2.64856	7.0674	0.00784991
TBRG4	ENSG00000136270	5803	7.9625	-1.56546	7.06332	0.0078678
NR3C2	ENSG00000151623	6607	1.35834	2.85633	7.05783	0.00789196
DCDC1	ENSG00000170959	13160	-2.96194	3.37512	7.05723	0.00789459
MRAP2	ENSG00000135324	2153	-0.614517	-2.53211	7.0485	0.00793316
ADRM1	ENSG00000130706	2142	7.9006	-1.76781	7.04746	0.00793779
IGSF23	ENSG00000216588	1347	-2.3186	3.32815	7.04625	0.00794315
CDC20B	ENSG00000164287	4522	-2.95734	3.39804	7.04504	0.00794851
ACLY	ENSG00000131473	5217	9.51507	-1.57844	7.04165	0.00796356
MIPEP	ENSG00000027001	3407	6.95808	1.54354	7.04115	0.00796578
RAN	ENSG00000132341	4825	8.73589	-1.52605	7.03879	0.00797628
IMPDH1	ENSG00000106348	3662	7.54304	-1.60201	7.03736	0.00798268
ACCS	ENSG00000110455	5826	6.09251	1.73722	7.03685	0.00798496
BCL2A1	ENSG00000140379	1089	-2.41816	2.67477	7.03679	0.00798519
EXOC3L1	ENSG00000179044	3077	-2.41816	2.67478	7.0323	0.00800527
CCNF	ENSG00000162063	6309	6.13945	-1.92809	7.0303	0.00801419
TRIM54	ENSG00000138100	2764	-2.12564	2.58448	7.02605	0.00803323
FANK1	ENSG00000203780	4178	3.56297	2.735	7.02565	0.00803503
OLFML3	ENSG00000116774	2265	-2.12564	2.58447	7.02451	0.00804016
LGMN	ENSG00000100600	3899	7.11807	-1.50364	7.02336	0.00804529
DDN	ENSG00000181418	3749	0.818742	-2.61719	7.02293	0.00804722
C6orf163	ENSG00000203872	2884	-1.34966	2.72366	7.02168	0.00805285
EPB41L4A	ENSG00000129595	8579	-1.99311	2.53075	7.01199	0.00809656
LIPC	ENSG00000166035	4293	-0.22065	2.31297	7.00644	0.0081217
CCT7	ENSG00000135624	3585	9.58873	-1.75351	7.00575	0.00812482
FMNL3	ENSG00000161791	11982	2.64708	-2.96372	6.99842	0.00815819
HPN	ENSG00000105707	3380	-1.65711	2.36107	6.99795	0.0081603
SRXN1	ENSG00000271303	2698	0.041673	-2.43653	6.99417	0.00817756
CTSC	ENSG00000109861	11421	7.77397	-1.42157	6.99402	0.00817825
PPFIA4	ENSG00000143847	9707	0.12864	-2.69779	6.99349	0.00818065
ATP6AP1L	ENSG00000205464	7185	0.514861	2.68312	6.98638	0.00821325
JMJD8	ENSG00000161999	2628	6.61778	-1.82503	6.98483	0.00822035
AGMAT	ENSG00000116771	2500	5.37539	-2.10091	6.98344	0.00822672
BOP1	ENSG00000170727	3671	4.36778	-2.61467	6.98216	0.00823262
AZGP1	ENSG00000160862	2699	0.173863	-2.3377	6.98152	0.00823554
DUSP7	ENSG00000164086	5648	5.83646	-1.87279	6.98001	0.00824254
GINS4	ENSG00000147536	5475	4.66597	-2.5279	6.97721	0.00825542
PRTFDC1	ENSG00000099256	2329	-2.41984	2.6687	6.97635	0.00825937
PPEF1	ENSG00000086717	3515	0.218923	2.48463	6.96594	0.00830756
PPAPDC1A	ENSG00000203805	2534	0.749048	-2.54172	6.96076	0.00833168
TMCC3	ENSG00000057704	6515	4.02921	2.6744	6.96039	0.00833337
SDF2L1	ENSG00000128228	1099	4.75165	-2.75503	6.95851	0.00834213
ADCY1	ENSG00000164742	13530	5.66743	-1.92666	6.95763	0.00834626
SHBG	ENSG00000129214	1812	0.178058	2.5088	6.94528	0.00840405
VAV3	ENSG00000134215	7271	6.11481	2.42311	6.94471	0.00840675
C15orf27	ENSG00000169758	5265	-0.305352	2.26838	6.94435	0.00840845
ARHGAP19-SLIT1	ENSG00000269891	11396	-3.00852	-3.42126	6.93837	0.0084366
PCNA	ENSG00000132646	1471	6.16847	-1.72224	6.93674	0.0084443
COL28A1	ENSG00000215018	6619	-0.103558	2.44412	6.93636	0.00844607
FGFR4	ENSG00000160867	4829	7.87709	-1.49027	6.93136	0.00846971
RP11-793H13.10	ENSG00000267281	2690	-1.6627	2.34556	6.92599	0.00849517
MTFP1	ENSG00000242114	1700	1.01018	-2.7142	6.92225	0.00851298
ZDHHC14	ENSG00000175048	11121	1.78023	-2.88364	6.9217	0.00851559
NOL6	ENSG00000165271	5930	5.59034	-2.03193	6.92123	0.00851784
AC110619.2	ENSG00000218416	2347	-1.12127	2.27969	6.92097	0.00851907
RBM14	ENSG00000239306	3937	6.68023	-1.80095	6.91757	0.00853531
AKAP3	ENSG00000111254	3668	-0.73867	2.30283	6.9172	0.00853707
SLC37A2	ENSG00000134955	5294	0.835074	-2.507	6.91702	0.00853791
KLHDC9	ENSG00000162755	1720	-1.79765	2.44256	6.9097	0.00857293
CSRP1	ENSG00000159176	10318	7.42091	-1.60752	6.90878	0.00857736
ASB2	ENSG00000100628	5040	-3.60579	-4.68564	6.9073	0.00858446
NINJ2	ENSG00000171840	2048	-3.60579	-4.68564	6.90678	0.00858697
ZFP2	ENSG00000198939	2763	-1.60376	2.83051	6.88831	0.00867611
EXTL1	ENSG00000158008	4537	-2.12671	2.6346	6.88551	0.00868972
DNAJB13	ENSG00000187726	3475	-0.493064	2.32642	6.88401	0.00869703
PDXP	ENSG00000241360	2203	0.22133	-2.53078	6.87618	0.00873521
DHCR7	ENSG00000172893	4160	9.0403	-1.53267	6.87302	0.00875067
SLC6A16	ENSG00000063127	3599	2.78027	2.85347	6.86691	0.00878062
DSG4	ENSG00000175065	4696	-1.70613	2.69007	6.86562	0.008787
TUBAL3	ENSG00000178462	1798	-1.64355	-2.58289	6.8649	0.0087905
S100A16	ENSG00000188643	1701	7.58378	-1.5712	6.8648	0.00879103
POP7	ENSG00000172336	988	6.15349	-1.90807	6.86274	0.00880113
CDHR1	ENSG00000148600	6189	-3.50734	4.85346	6.854	0.0088443
NDUFS6	ENSG00000145494	1451	7.00465	-1.77227	6.83991	0.00891435
EDARADD	ENSG00000186197	3726	-3.60049	-4.72507	6.83835	0.00892212
CHST4	ENSG00000140835	2669	-3.60049	-4.72508	6.83794	0.00892417
XAGE3	ENSG00000171402	549	-3.60049	-4.72511	6.83684	0.00892968
FAM47E	ENSG00000189157	9508	0.587751	2.54887	6.83647	0.00893153
FAM228B	ENSG00000219626	4915	0.997307	2.59695	6.83433	0.0089422
TRNP1	ENSG00000253368	1976	8.03687	-1.59908	6.83415	0.00894312
SPAG17	ENSG00000155761	9552	-3.5123	4.81786	6.82322	0.00899804
ALG3	ENSG00000214160	3464	6.7342	-1.65051	6.82285	0.00899986
RAB40A	ENSG00000172476	3398	-3.5123	4.81786	6.82209	0.0090037
POLA2	ENSG00000014138	5726	5.08102	-2.32424	6.81665	0.00903116
EIF4G1	ENSG00000114867	8257	9.86914	-1.75217	6.81634	0.00903277
STK40	ENSG00000196182	5590	7.14442	-1.64814	6.81589	0.00903502
MTERFD3	ENSG00000120832	3626	3.87294	2.66519	6.80823	0.00907387
OAS1	ENSG00000089127	3910	7.20018	-1.51902	6.80116	0.00910988
AL049840.1	ENSG00000224997	1543	-0.140282	2.28732	6.79845	0.00912372
PRSS57	ENSG00000185198	1077	-0.697114	2.23391	6.79737	0.00912924
RAD23A	ENSG00000179262	2449	7.89865	-1.49255	6.79589	0.00913677
MRVI1	ENSG00000072952	7702	-2.95706	3.31986	6.78799	0.00917731
FANCA	ENSG00000187741	9736	6.5546	-1.70361	6.78415	0.00919708
C10orf2	ENSG00000107815	3508	5.1736	-2.14754	6.7819	0.0092087
HMOX2	ENSG00000103415	3793	6.41563	-1.80875	6.78127	0.00921195
DFNB59	ENSG00000204311	2457	1.42734	2.67829	6.78124	0.00921208
EPHB2	ENSG00000133216	6341	5.36842	2.00457	6.77929	0.00922215
CERKL	ENSG00000188452	4765	-0.598931	2.26785	6.77822	0.00922771
RP11-1167A19.2	ENSG00000255038	502	-1.99148	2.94488	6.77108	0.00926465
USP39	ENSG00000168883	3950	7.22963	-1.61004	6.77004	0.00927006
GPR37	ENSG00000170775	3021	-2.95244	3.34085	6.76761	0.00928268
LYG1	ENSG00000144214	1093	-0.832848	2.19988	6.76262	0.00930871
AGXT	ENSG00000172482	4459	-2.24976	2.494	6.75949	0.00932506
MMP1	ENSG00000196611	1970	-3.43282	-4.93045	6.75551	0.00934585
CD70	ENSG00000125726	1532	3.14064	-2.79349	6.75174	0.00936561
B3GAT2	ENSG00000112309	6565	-1.71129	-2.37347	6.75056	0.00937184
C19orf71	ENSG00000183397	674	0.286292	2.36983	6.74958	0.009377
HOMER2	ENSG00000103942	10067	4.59933	-2.3734	6.74819	0.0093843
EBNA1BP2	ENSG00000117395	3561	6.79517	-1.66191	6.74595	0.00939607
GHRHR	ENSG00000106128	3063	-3.02764	3.2667	6.73781	0.00943906
MYLK	ENSG00000065534	22166	-0.707416	2.64471	6.73565	0.0094505
DRC1	ENSG00000157856	3048	-2.01616	2.67761	6.72856	0.0094881
ATP10A	ENSG00000206190	8406	5.94936	-1.72943	6.72816	0.00949022
PPAPDC1B	ENSG00000147535	4414	5.84447	1.74124	6.7279	0.00949162
PPM1G	ENSG00000115241	4092	8.65252	-1.63813	6.72704	0.00949622
UBALD2	ENSG00000185262	1792	6.62825	-1.62228	6.7254	0.00950496
SORBS2	ENSG00000154556	16730	4.08121	2.55927	6.72309	0.00951727
ITGA10	ENSG00000143127	6320	1.66155	-2.72052	6.72302	0.00951763
HABP2	ENSG00000148702	3740	3.35261	2.82353	6.72294	0.00951807
CA9	ENSG00000107159	1670	1.9906	-3.30271	6.7167	0.00955142
ITLN1	ENSG00000179914	1483	0.179911	3.1571	6.70493	0.00961468
PSMG3	ENSG00000157778	1960	5.89392	-1.98309	6.69605	0.00966267
CIDEC	ENSG00000187288	1889	4.2487	-2.41919	6.69332	0.00967747
CRYBA2	ENSG00000163499	1454	-2.25218	2.48574	6.69187	0.00968534
ID2	ENSG00000115738	2205	4.2263	-2.58675	6.68836	0.00970443
SLFN5	ENSG00000166750	10709	3.00194	2.89671	6.68657	0.00971417
CNTD1	ENSG00000176563	3378	-1.95077	2.5036	6.68604	0.00971711
AC003002.6	ENSG00000269533	1210	-2.96286	3.37277	6.67722	0.00976525
UCP2	ENSG00000175567	3237	8.56207	1.55743	6.677	0.0097665
BRI3BP	ENSG00000184992	6648	7.09027	-1.47159	6.67647	0.00976938
CHAC1	ENSG00000128965	2051	2.29337	-2.85758	6.6718	0.00979504
CLPB	ENSG00000162129	4232	4.32201	-2.45054	6.66497	0.00983262
DNAH1	ENSG00000114841	13872	5.909	1.80243	6.65893	0.00986603
TPM3	ENSG00000143549	8363	8.50769	-1.52467	6.65169	0.00990618
PCDHB8	ENSG00000120322	2711	-0.965719	2.18201	6.64779	0.00992787
IQUB	ENSG00000164675	5893	-1.61823	2.43782	6.64449	0.00994629
RET	ENSG00000165731	6661	-0.832521	2.69904	6.63957	0.00997379
PUS1	ENSG00000177192	3699	5.16262	-2.1742	6.63045	0.010025
ECE2	ENSG00000145194	6552	4.92666	-2.32107	6.62647	0.0100474
CFI	ENSG00000205403	3873	-1.64308	2.23991	6.62626	0.0100486
KLK6	ENSG00000167755	1976	4.3848	-2.62302	6.62079	0.0100795
NHP2	ENSG00000145912	1510	6.57543	-1.73481	6.61562	0.0101088
TIAM2	ENSG00000146426	11532	0.694052	2.62611	6.6	0.0101979
NBEAL2	ENSG00000160796	9819	8.18466	-1.40872	6.59481	0.0102276
AK2	ENSG00000004455	5683	7.63039	-1.46341	6.59147	0.0102468
GCDH	ENSG00000105607	4136	5.3555	-2.04035	6.59023	0.010254
TSHZ2	ENSG00000182463	12582	4.72084	2.75625	6.5873	0.0102709
TMEM158	ENSG00000249992	1813	1.36354	-3.0969	6.58333	0.0102938
GOLGA8S	ENSG00000261739	4349	-1.97123	2.60169	6.58198	0.0103016
AL031666.2	ENSG00000267882	2222	-3.59517	-4.77681	6.5805	0.0103102
DNAH12	ENSG00000174844	10701	-2.00327	2.55552	6.57508	0.0103417
CYP2C8	ENSG00000138115	2509	-2.71977	2.85033	6.56306	0.0104117
MAGEB6	ENSG00000176746	1949	-3.6093	4.62132	6.55901	0.0104355
PMFBP1	ENSG00000118557	5691	-0.431865	2.21843	6.53904	0.0105532
SLC6A14	ENSG00000087916	4521	-1.677	-2.64173	6.53262	0.0105914
NOLC1	ENSG00000166197	3969	6.80506	-1.47322	6.51948	0.0106699
RNASEH2A	ENSG00000104889	2039	5.82269	-1.88442	6.51485	0.0106977
NPM3	ENSG00000107833	928	6.01664	-1.78371	6.50844	0.0107364
IL36G	ENSG00000136688	1380	0.148178	-2.25633	6.50661	0.0107474
TMEM201	ENSG00000188807	7018	5.41795	-2.08961	6.49193	0.0108365
SVOP	ENSG00000166111	3968	-3.6083	4.62798	6.48068	0.0109053
KLHDC7B	ENSG00000130487	2990	-3.6083	4.62799	6.47938	0.0109133
THBS2	ENSG00000186340	6397	-3.6083	4.628	6.47725	0.0109264
ZNF345	ENSG00000251247	4736	2.25133	3.06071	6.47505	0.0109399
SIDT1	ENSG00000072858	8072	0.857402	2.72399	6.46027	0.0110313
DZIP1	ENSG00000134874	8469	-1.22927	-2.33112	6.45971	0.0110348
KRT83	ENSG00000170523	1875	-0.106696	2.22715	6.45511	0.0110634
DLL4	ENSG00000128917	4720	4.48226	2.38028	6.45426	0.0110686
JPH4	ENSG00000092051	5307	-3.6103	4.61474	6.45253	0.0110795
ZSCAN4	ENSG00000180532	2246	-3.6103	4.61474	6.45239	0.0110803
ITGAL	ENSG00000005844	6472	-3.6103	4.61474	6.45152	0.0110857
RGS5	ENSG00000143248	6812	-3.6103	4.61474	6.45096	0.0110893
LRRC3C	ENSG00000204913	891	-3.6103	4.61474	6.45092	0.0110895
NXPH1	ENSG00000122584	3527	-3.6103	4.61474	6.45067	0.0110911
CALY	ENSG00000130643	1695	-3.6103	4.61474	6.45063	0.0110913
ZNF177	ENSG00000188629	3408	-3.6103	4.61473	6.45037	0.0110929
TRIM34	ENSG00000258659	2690	-3.6103	4.61473	6.44991	0.0110958
GRK6	ENSG00000198055	4355	6.4089	-1.70791	6.44326	0.0111374
YIF1A	ENSG00000174851	2370	7.01878	-1.55078	6.44033	0.0111558
AP1B1	ENSG00000100280	6721	7.16492	-1.61222	6.43909	0.0111636
BSND	ENSG00000162399	3472	-2.71772	2.7925	6.43056	0.0112173
PNRC1	ENSG00000146278	2992	6.03555	1.7125	6.42976	0.0112224
TDP2	ENSG00000111802	3082	5.65171	1.87166	6.41993	0.0112847
EIF4A3	ENSG00000141543	4967	7.57523	-1.59769	6.41773	0.0112987
AASS	ENSG00000008311	4591	1.23245	2.88171	6.41754	0.0112999
PTDSS1	ENSG00000156471	6295	7.23896	-1.53012	6.41591	0.0113102
IDO1	ENSG00000131203	3261	-3.61636	-4.60977	6.4117	0.0113371
GDAP1L1	ENSG00000124194	2737	-3.61636	-4.60975	6.41083	0.0113426
ADRB2	ENSG00000169252	2041	-3.61636	-4.60971	6.40869	0.0113563
WDR47	ENSG00000085433	4536	4.32473	2.7906	6.40818	0.0113596
DIO3	ENSG00000197406	2102	-2.08197	-2.88287	6.40765	0.011363
AC024940.1	ENSG00000177340	1630	-1.4281	2.39158	6.39978	0.0114135
KLHL13	ENSG00000003096	6983	1.27053	3.18704	6.39552	0.0114409
CHAC2	ENSG00000143942	1321	0.395238	-2.36945	6.38195	0.0115287
ZDHHC3	ENSG00000163812	7609	7.98629	-1.5039	6.38019	0.0115401
PWP2	ENSG00000241945	6922	6.24351	-1.72378	6.37341	0.0115843
LMNA	ENSG00000160789	6985	9.23535	-1.54691	6.36979	0.0116079
NKX6-1	ENSG00000163623	3086	-0.218416	-2.23739	6.36295	0.0116527
EPB41L2	ENSG00000079819	10247	7.26705	-1.64365	6.35856	0.0116816
AC022532.1	ENSG00000197604	1730	0.829814	2.39612	6.35286	0.0117192
EFCAB5	ENSG00000176927	6928	-0.396899	2.16872	6.35281	0.0117195
ZNF587	ENSG00000198466	7350	6.47096	1.54746	6.35262	0.0117208
MILR1	ENSG00000271605	920	-0.265271	-2.15581	6.35196	0.0117252
ISM2	ENSG00000100593	4145	-2.16759	-2.30469	6.3508	0.0117328
WDR5	ENSG00000196363	3660	7.79021	-1.46251	6.34491	0.0117718
TMCO3	ENSG00000150403	3682	7.81623	1.34946	6.33849	0.0118145
FAM64A	ENSG00000129195	2823	4.74381	-2.34467	6.33753	0.0118209
SLC4A5	ENSG00000188687	8009	0.910452	2.39322	6.332	0.0118579
SLC9A3R1	ENSG00000109062	2315	7.31414	-1.55629	6.32416	0.0119104
SH3GL1	ENSG00000141985	3685	7.54806	-1.56381	6.32227	0.0119231
KATNB1	ENSG00000140854	4591	6.03869	-1.80401	6.32114	0.0119307
METTL7A	ENSG00000185432	4083	8.60974	1.34564	6.31336	0.0119831
NCAPD3	ENSG00000151503	9101	6.62774	-1.48596	6.31328	0.0119837
EI24	ENSG00000149547	3551	9.1492	-1.56472	6.31271	0.0119875
PPP6R1	ENSG00000105063	6583	8.35162	-1.48664	6.3108	0.0120004
RAVER1	ENSG00000161847	4892	6.05729	-1.78012	6.3028	0.0120547
ARC	ENSG00000198576	3991	-1.29095	-2.25694	6.29785	0.0120884
SRPRB	ENSG00000144867	4180	6.18614	-1.67845	6.29454	0.012111
AC104794.4	ENSG00000233502	312	-3.0199	3.22658	6.29255	0.0121246
KLHDC1	ENSG00000197776	3006	-0.692817	2.81077	6.29181	0.0121297
KLF4	ENSG00000136826	3539	5.811	-1.69701	6.29136	0.0121328
MRPL17	ENSG00000158042	2276	5.92679	-1.86006	6.29109	0.0121347
FAM86C1	ENSG00000158483	2972	4.00071	-2.52379	6.29014	0.0121411
TRANK1	ENSG00000168016	11182	5.03106	2.18328	6.28782	0.012157
LCA5L	ENSG00000157578	5823	-0.796704	2.37977	6.28111	0.0122032
URB1	ENSG00000142207	11461	5.83316	-1.70674	6.27436	0.0122498
TMEM91	ENSG00000142046	2796	1.8735	2.61478	6.27338	0.0122565
SUV39H1	ENSG00000101945	3368	5.02902	-2.20549	6.26841	0.0122909
SDC1	ENSG00000115884	3595	7.20188	-1.66245	6.26777	0.0122954
SLC10A5	ENSG00000253598	2568	-0.61727	2.90552	6.26544	0.0123116
CAPZB	ENSG00000077549	3476	7.85627	-1.47454	6.2595	0.0123529
DNAJC28	ENSG00000177692	1890	-0.870417	2.3933	6.25649	0.0123739
EPHA4	ENSG00000116106	7554	3.55892	2.91004	6.25345	0.0123951
IQCJ-SCHIP1	ENSG00000250588	4409	0.16574	-2.23378	6.24502	0.0124543
RPN1	ENSG00000163902	3988	9.14724	-1.56405	6.2449	0.0124551
HK1	ENSG00000156515	6166	5.88604	-1.81748	6.24247	0.0124723
RNF157	ENSG00000141576	7802	5.15798	-1.99761	6.24226	0.0124737
NFIC	ENSG00000141905	9347	6.52486	-1.59057	6.23952	0.012493
SEMA6C	ENSG00000143434	5773	2.55817	2.66097	6.23512	0.0125241
ACMSD	ENSG00000153086	2785	1.30288	2.46583	6.23184	0.0125473
PSME3	ENSG00000131467	4894	8.31299	-1.54661	6.23155	0.0125494
TMEM106A	ENSG00000184988	3578	-1.42767	2.18371	6.2306	0.0125561
NTMT1	ENSG00000148335	2674	5.92156	-1.85837	6.22996	0.0125607
PLGLB2	ENSG00000125551	2254	-3.02949	3.26072	6.22735	0.0125792
NDE1	ENSG00000072864	8035	6.39541	-1.58045	6.22583	0.01259
PCDHGA12	ENSG00000253159	4747	-1.70823	2.69056	6.22041	0.0126286
EGR3	ENSG00000179388	4855	1.40964	-2.52482	6.21847	0.0126424
E2F4	ENSG00000205250	3582	7.67117	-1.49958	6.21482	0.0126685
B4GALNT2	ENSG00000167080	2110	-2.67019	2.92307	6.20811	0.0127166
CEACAM1	ENSG00000079385	5524	7.98007	-1.4742	6.20248	0.0127571
MPV17L2	ENSG00000254858	2135	4.21159	-2.58292	6.2024	0.0127578
CEACAM19	ENSG00000186567	5202	2.99265	2.67114	6.20158	0.0127636
C1orf162	ENSG00000143110	2768	-2.51113	2.53233	6.2014	0.0127649
TMC4	ENSG00000167608	4421	6.77899	1.48357	6.2003	0.0127729
TSPEAR	ENSG00000175894	4409	-1.88776	2.27093	6.19698	0.0127968
TRABD2B	ENSG00000269113	7034	-1.15136	-2.28135	6.1948	0.0128126
RP11-480I12.4	ENSG00000184774	2810	-2.718	2.86308	6.19173	0.0128349
TBC1D26	ENSG00000214946	5263	-3.60729	4.63652	6.18587	0.0128774
C22orf31	ENSG00000100249	995	-3.60729	4.63653	6.18417	0.0128898
PSMD8	ENSG00000099341	3105	8.0801	-1.58116	6.18267	0.0129008
RBPMS2	ENSG00000166831	2101	3.8602	-2.55018	6.18179	0.0129071
POU5F2	ENSG00000248483	6836	-2.96378	3.37101	6.17837	0.0129321
AC131097.4	ENSG00000216921	674	-3.60729	4.63656	6.17814	0.0129339
CHIA	ENSG00000134216	4632	-3.60729	4.63657	6.17734	0.0129397
TRIM14	ENSG00000106785	5533	3.80263	-2.50062	6.17542	0.0129537
ME1	ENSG00000065833	3378	6.22963	-1.6483	6.17149	0.0129825
MYO19	ENSG00000141140	13095	6.52813	-1.62066	6.16645	0.0130196
TAC3	ENSG00000166863	1574	-1.81089	2.25616	6.16285	0.0130461
C19orf26	ENSG00000099625	4543	1.1836	-2.43631	6.15906	0.013074
LNX1	ENSG00000072201	5725	0.933982	2.34916	6.15715	0.0130882
CCER2	ENSG00000262484	1057	-0.33021	2.12845	6.15278	0.0131206
UBE2E2	ENSG00000182247	3272	1.53375	-2.46278	6.15156	0.0131297
CHD2	ENSG00000173575	17837	6.64449	1.69557	6.15	0.0131412
CA13	ENSG00000185015	5528	0.451953	2.35087	6.14713	0.0131625
FOXP2	ENSG00000128573	15782	-0.724538	3.34277	6.14357	0.0131891
VEPH1	ENSG00000197415	6554	1.28724	2.47894	6.14188	0.0132017
ACE2	ENSG00000130234	3926	0.803439	-3.05725	6.14069	0.0132106
CIDEB	ENSG00000136305	3198	0.223956	2.26955	6.13818	0.0132294
LRFN4	ENSG00000173621	2828	6.47991	-1.59832	6.13795	0.0132311
DECR1	ENSG00000104325	3507	6.10933	1.80135	6.1333	0.0132659
GATAD2A	ENSG00000167491	7296	7.85174	-1.44367	6.12927	0.0132962
NDP	ENSG00000124479	1833	-1.99529	-2.24042	6.12881	0.0132996
ART1	ENSG00000129744	1467	-3.6113	4.60648	6.12798	0.0133059
GRM1	ENSG00000152822	7272	-3.6113	4.60647	6.12579	0.0133223
IL1RN	ENSG00000136689	3256	3.40916	-2.58729	6.12232	0.0133486
MATN1	ENSG00000162510	4606	-3.07583	-3.30612	6.12092	0.0133591
NKPD1	ENSG00000179846	4764	2.95166	2.6986	6.11996	0.0133664
SEMA5A	ENSG00000112902	12097	-0.329522	2.58521	6.11943	0.0133704
PRIMA1	ENSG00000175785	3892	-0.628853	-2.50464	6.11915	0.0133725
RNF103	ENSG00000239305	7599	5.4009	1.9925	6.11618	0.013395
ECHDC2	ENSG00000121310	11498	6.77202	1.44455	6.11511	0.0134031
ADCY4	ENSG00000129467	8067	3.87537	2.47581	6.11491	0.0134047
GLI1	ENSG00000111087	4204	-2.25246	-2.62478	6.10739	0.0134618
CYC1	ENSG00000179091	1975	7.71536	-1.42167	6.10218	0.0135015
TIMM50	ENSG00000105197	6908	6.85264	-1.53824	6.10158	0.0135061
SHISA2	ENSG00000180730	2860	0.698913	-2.31682	6.09798	0.0135336
PLOD1	ENSG00000083444	5320	7.95885	-1.50117	6.09397	0.0135644
RP1	ENSG00000104237	7100	-2.22176	3.0177	6.09051	0.013591
HSPA2	ENSG00000126803	2841	1.06962	-2.50933	6.08329	0.0136466
SLC2A6	ENSG00000160326	3540	3.56419	-2.66477	6.07735	0.0136926
VPS9D1	ENSG00000075399	3428	3.68957	2.53366	6.06613	0.0137799
FSBP	ENSG00000265817	3182	-1.23257	2.69744	6.06496	0.013789
CDC42EP1	ENSG00000128283	2573	7.58136	-1.49934	6.06196	0.0138125
C4orf47	ENSG00000205129	1375	-2.42319	2.65718	6.06189	0.013813
SELENBP1	ENSG00000143416	3504	5.71396	1.7683	6.06103	0.0138197
CPVL	ENSG00000106066	3340	0.137651	2.23337	6.05605	0.0138587
GADL1	ENSG00000144644	7330	-3.51329	4.80648	6.05522	0.0138653
LAS1L	ENSG00000001497	5589	6.58316	-1.67193	6.05492	0.0138676
FILIP1	ENSG00000118407	8906	-3.51329	4.80647	6.05327	0.0138806
FHOD1	ENSG00000135723	5407	5.67647	-1.794	6.04787	0.0139231
NACC1	ENSG00000160877	4474	7.77341	-1.46985	6.04037	0.0139824
FSTL4	ENSG00000053108	6733	0.3959	2.25269	6.03511	0.014024
ATP13A1	ENSG00000105726	8376	7.71288	-1.44478	6.02393	0.0141132
WNT8B	ENSG00000075290	2112	-0.321524	-2.08638	6.02386	0.0141138
MYLIP	ENSG00000007944	3033	4.64427	2.1645	6.02316	0.0141193
PALMD	ENSG00000099260	8244	-1.68849	-2.87218	6.02106	0.0141361
DISC1	ENSG00000162946	12137	-1.90669	2.41023	6.01125	0.014215
AKAP12	ENSG00000131016	8741	4.15694	-2.64825	6.0083	0.0142387
YPEL5	ENSG00000119801	3421	5.77284	2.0782	6.00262	0.0142846
ASIC1	ENSG00000110881	5745	4.42241	-2.25819	6.00004	0.0143055
PHF19	ENSG00000119403	6547	4.65624	-2.27451	5.99944	0.0143104
HEATR2	ENSG00000164818	7238	6.86031	-1.52091	5.99916	0.0143127
HJURP	ENSG00000123485	3819	5.22954	-1.97506	5.99825	0.0143201
RHBDL2	ENSG00000158315	2914	-2.04083	-2.22549	5.99731	0.0143277
GLUL	ENSG00000135821	9032	9.9921	1.51029	5.99409	0.0143539
CTU2	ENSG00000174177	3532	4.59891	-2.29377	5.99126	0.0143769
APH1B	ENSG00000138613	5494	0.981199	2.42725	5.98615	0.0144186
ABCG2	ENSG00000118777	4848	-0.974223	-2.56601	5.98336	0.0144415
CYP46A1	ENSG00000036530	9354	-1.0212	2.19842	5.97831	0.0144828
SLC25A25	ENSG00000148339	4979	5.65472	-1.78823	5.97829	0.0144831
NOTCH1	ENSG00000148400	9880	7.82434	1.38978	5.97701	0.0144936
CCDC17	ENSG00000159588	3323	2.05747	2.55077	5.97625	0.0144998
FLNA	ENSG00000196924	10585	9.53393	-1.48743	5.97504	0.0145098
RP11-455G16.1	ENSG00000178636	2215	-3.02456	3.20002	5.96087	0.0146268
PDK3	ENSG00000067992	2695	5.22275	-1.91103	5.95846	0.0146468
DTL	ENSG00000143476	4892	3.02869	-2.91842	5.95827	0.0146484
KIF12	ENSG00000136883	2975	5.09489	2.05446	5.95685	0.0146602
HIST1H2AJ	ENSG00000182611	496	-1.51281	-2.8052	5.93839	0.0148145
TCAIM	ENSG00000179152	8387	5.53492	1.94942	5.93354	0.0148553
TMEM59	ENSG00000116209	4156	7.30804	1.47197	5.9285	0.0148979
RP11-156E8.1	ENSG00000272195	1739	-0.144161	2.12035	5.91682	0.014997
TUFM	ENSG00000178952	2271	9.2077	-1.46192	5.9162	0.0150022
BCAP31	ENSG00000185825	2629	8.80389	-1.49667	5.91224	0.0150361
GLIPR1	ENSG00000139278	6273	-3.71054	-4.4525	5.91163	0.0150413
FXYD7	ENSG00000221946	1795	-3.71054	-4.45251	5.91132	0.0150439
ZBTB18	ENSG00000179456	3851	4.03426	2.47918	5.91063	0.0150498
SRPR	ENSG00000182934	4167	8.216	-1.42885	5.90698	0.015081
LAPTM4A	ENSG00000068697	1946	7.59318	1.29697	5.90237	0.0151205
DNAJA3	ENSG00000103423	7071	6.79375	-1.48342	5.89847	0.0151541
DPH2	ENSG00000132768	2930	5.77324	-1.78946	5.89607	0.0151747
C1orf170	ENSG00000187642	3081	-0.97063	2.58574	5.88841	0.0152409
ARHGEF28	ENSG00000214944	15617	5.83711	1.83388	5.88576	0.0152638
TMPRSS3	ENSG00000160183	5660	-1.51734	-2.10803	5.88525	0.0152682
PRC1	ENSG00000198901	5523	6.9073	-1.43049	5.87867	0.0153254
LDLRAD1	ENSG00000203985	932	1.90194	2.55794	5.86817	0.0154171
PLCXD1	ENSG00000182378	6191	8.15	-1.32494	5.86694	0.0154278
SRA1	ENSG00000213523	3454	5.65585	-1.92258	5.85774	0.0155087
PSMB2	ENSG00000126067	2701	7.97253	-1.48029	5.8566	0.0155188
TEAD4	ENSG00000197905	2272	4.60763	-2.23645	5.85585	0.0155254
CYCS	ENSG00000172115	4457	5.58029	-1.77459	5.85384	0.0155431
WDR1	ENSG00000071127	7827	8.36348	-1.42269	5.8495	0.0155815
PTHLH	ENSG00000087494	3377	-0.592499	2.45657	5.84915	0.0155846
POLDIP2	ENSG00000004142	2662	8.25984	-1.42418	5.84896	0.0155862
ARSD	ENSG00000006756	7030	7.22841	1.38099	5.83684	0.015694
MAFG	ENSG00000197063	5220	6.31745	-1.57769	5.83494	0.015711
PPP5C	ENSG00000011485	7059	7.12119	-1.52798	5.82375	0.0158112
TMEM140	ENSG00000146859	2313	0.249962	2.33958	5.8202	0.0158431
MRPS34	ENSG00000074071	1097	7.25496	-1.51148	5.81789	0.015864
B4GALT2	ENSG00000117411	3778	6.16935	-1.65949	5.8173	0.0158693
IL5RA	ENSG00000091181	3377	-3.09065	3.10281	5.81173	0.0159196
NR4A1	ENSG00000123358	7290	4.33029	-2.32135	5.80745	0.0159585
FAIM3	ENSG00000162894	2348	-3.07175	-3.35574	5.80615	0.0159702
TTC23L	ENSG00000205838	4284	-2.28202	2.35366	5.79576	0.0160649
TPX2	ENSG00000088325	3605	7.37751	-1.33154	5.79233	0.0160962
DAZAP1	ENSG00000071626	9272	7.84899	-1.41277	5.78787	0.0161372
CA3	ENSG00000164879	2310	-3.09939	3.13888	5.78543	0.0161595
PREP	ENSG00000085377	3762	6.28851	-1.51442	5.7854	0.0161598
MYOZ2	ENSG00000172399	2597	-3.09939	3.13888	5.78513	0.0161623
TREH	ENSG00000118094	3181	1.37578	2.50689	5.78512	0.0161624
ERCC2	ENSG00000104884	6450	6.65176	-1.47552	5.78406	0.0161721
SLC7A9	ENSG00000021488	2597	-1.20771	2.16701	5.7834	0.0161782
TTLL9	ENSG00000131044	2811	-1.61039	2.02972	5.78282	0.0161836
EXOSC5	ENSG00000077348	1488	5.45514	-1.85089	5.7811	0.0161994
EML6	ENSG00000214595	14422	-0.425405	2.05251	5.77795	0.0162285
UNC93A	ENSG00000112494	2699	-1.86922	2.12814	5.77531	0.0162528
PPIF	ENSG00000108179	2674	7.58404	-1.44453	5.76961	0.0163057
LDLR	ENSG00000130164	7718	8.828	-1.32129	5.7692	0.0163094
FAM182B	ENSG00000175170	3852	-0.737902	2.53047	5.76825	0.0163183
SULT1A2	ENSG00000197165	2275	0.337841	2.19698	5.76275	0.0163694
BYSL	ENSG00000112578	2248	6.01137	-1.70955	5.76128	0.0163831
PCDHB11	ENSG00000197479	3436	4.04855	2.28242	5.76113	0.0163846
INCENP	ENSG00000149503	4473	6.03917	-1.68477	5.75442	0.0164472
KCNJ1	ENSG00000151704	4637	-0.963415	2.30544	5.75035	0.0164854
ZDHHC5	ENSG00000156599	5429	7.57358	-1.39043	5.74986	0.0164899
ARHGAP1	ENSG00000175220	6138	7.91758	-1.34899	5.74843	0.0165034
GNRH1	ENSG00000147437	1762	-1.22444	2.16744	5.7445	0.0165404
KCTD12	ENSG00000178695	6229	-1.12209	2.12891	5.74359	0.0165489
PYCRL	ENSG00000104524	3244	4.976	-2.25106	5.74011	0.0165817
BMP2	ENSG00000125845	3601	5.63376	1.68085	5.73799	0.0166018
NELL2	ENSG00000184613	6424	-1.09849	2.1918	5.73569	0.0166235
OGT	ENSG00000147162	9812	8.17782	1.59414	5.73441	0.0166356
CYP1A1	ENSG00000140465	3435	-0.314252	2.742	5.73396	0.01664
AHSG	ENSG00000145192	2353	-0.223774	2.07974	5.72362	0.0167382
CRLS1	ENSG00000088766	5370	6.07449	1.5548	5.723	0.0167441
BEGAIN	ENSG00000183092	7073	-0.880304	-2.03628	5.72127	0.0167606
CLPTM1L	ENSG00000049656	6557	8.23259	-1.43572	5.71702	0.0168013
RASGRF1	ENSG00000058335	8683	-3.10674	-3.14686	5.71358	0.0168342
XPO6	ENSG00000169180	7065	7.58039	-1.42549	5.70789	0.0168888
CBR1	ENSG00000159228	2450	5.96958	-1.69326	5.70487	0.0169179
SLC15A2	ENSG00000163406	6210	-1.60143	2.33613	5.69814	0.0169829
HIST1H2AL	ENSG00000198374	573	-2.53181	-2.65362	5.69619	0.0170018
CD207	ENSG00000116031	1867	-2.32605	2.33764	5.69257	0.0170368
CAPS2	ENSG00000180881	6241	0.796666	2.51323	5.68682	0.0170928
JDP2	ENSG00000140044	6235	4.38958	-2.35815	5.68045	0.0171549
TTLL6	ENSG00000170703	5097	3.853	2.3906	5.68021	0.0171573
CAPG	ENSG00000042493	2607	8.51818	-1.36193	5.67805	0.0171785
AMZ1	ENSG00000174945	7011	-0.561588	-2.00327	5.67663	0.0171923
RAP1GAP2	ENSG00000132359	7350	7.06111	1.35421	5.67592	0.0171993
POLRMT	ENSG00000099821	5701	7.27378	-1.44847	5.6725	0.0172328
FOXN3	ENSG00000053254	11033	5.53912	1.94744	5.66925	0.0172648
BDH2	ENSG00000164039	3383	4.33265	2.2806	5.66438	0.0173128
PDCD11	ENSG00000148843	7382	6.87741	-1.4096	5.65037	0.0174517
LGSN	ENSG00000146166	5634	-2.0422	3.27667	5.64801	0.0174752
POLD1	ENSG00000062822	4856	5.61971	-1.75481	5.63778	0.0175774
PUF60	ENSG00000179950	5424	7.28186	-1.49936	5.63662	0.0175891
SERPINA6	ENSG00000170099	1852	-1.61698	2.8332	5.63542	0.0176012
EPHX2	ENSG00000120915	4473	5.50694	1.72733	5.62909	0.0176648
VSIG1	ENSG00000101842	3769	7.86089	-1.34516	5.62732	0.0176826
APOBEC1	ENSG00000111701	889	0.655051	2.42944	5.62261	0.0177302
CYP26B1	ENSG00000003137	5015	1.26714	-2.42633	5.62125	0.017744
LONRF3	ENSG00000175556	4037	1.34833	-2.31305	5.61974	0.0177593
CENPM	ENSG00000100162	1778	4.10215	-2.39326	5.61435	0.0178139
SLC22A14	ENSG00000144671	3659	-2.56412	2.50349	5.61257	0.0178321
MARCH3	ENSG00000173926	5179	2.87338	-2.52468	5.60959	0.0178624
NOVA2	ENSG00000104967	8684	-3.72124	-4.37167	5.60493	0.01791
HMBS	ENSG00000256269	4247	7.12421	-1.42018	5.60331	0.0179266
CAPN5	ENSG00000149260	6166	8.52973	1.25678	5.60003	0.0179601
FANCB	ENSG00000181544	3215	-0.53679	-2.11341	5.59806	0.0179804
CCNE2	ENSG00000175305	4399	-0.886824	-2.29942	5.59248	0.0180377
GFOD1	ENSG00000145990	10686	1.79635	-2.39474	5.59229	0.0180397
RAB3D	ENSG00000105514	4417	6.35706	1.47462	5.58806	0.0180833
CDNF	ENSG00000185267	1733	0.68587	2.47867	5.58693	0.0180949
NDRG1	ENSG00000104419	9823	8.17746	1.39443	5.58385	0.0181269
C17orf89	ENSG00000224877	1376	5.89524	-1.77539	5.58331	0.0181324
PLA1A	ENSG00000144837	2202	1.20385	2.37716	5.58243	0.0181416
CCDC64	ENSG00000135127	4793	3.76069	-2.45852	5.58168	0.0181493
COL24A1	ENSG00000171502	9568	-3.60629	4.6488	5.58055	0.018161
PSMD11	ENSG00000108671	7200	7.61825	-1.40448	5.57806	0.0181868
PRODH2	ENSG00000250799	2731	0.492815	2.164	5.57701	0.0181978
PDIA3	ENSG00000167004	4240	9.03632	-1.42432	5.57633	0.0182049
RP1-228P16.5	ENSG00000257955	962	-3.71565	4.37349	5.57493	0.0182194
PGLYRP2	ENSG00000161031	3188	-3.71565	4.37349	5.57381	0.018231
SAE1	ENSG00000142230	3389	8.19637	-1.41216	5.57283	0.0182412
NCR1	ENSG00000189430	1893	-3.71565	4.3735	5.57203	0.0182496
C1RL	ENSG00000139178	5014	6.28769	1.47551	5.56451	0.0183281
STAC2	ENSG00000141750	3362	-3.71666	4.36637	5.56355	0.0183382
ABI3	ENSG00000108798	2456	-3.71666	4.36637	5.56289	0.0183451
SPATA32	ENSG00000184361	1946	-3.71666	4.36637	5.5628	0.018346
SLC51A	ENSG00000163959	5293	-3.71666	4.36637	5.55988	0.0183767
GFRA1	ENSG00000151892	9832	-3.71666	4.36637	5.55985	0.018377
TKTL1	ENSG00000007350	3650	-3.71666	4.36637	5.55931	0.0183826
STX19	ENSG00000178750	1158	1.10649	2.6141	5.55627	0.0184147
SSTR1	ENSG00000139874	4295	-2.36761	2.77107	5.55495	0.0184285
CHRNE	ENSG00000108556	2641	-1.50156	2.15454	5.55388	0.0184398
SMIM5	ENSG00000204323	5117	0.0246426	2.10553	5.55292	0.0184498
LPHN1	ENSG00000072071	6292	6.72467	-1.45947	5.55261	0.0184532
KCNF1	ENSG00000162975	2288	4.67533	2.10052	5.55192	0.0184605
DCT	ENSG00000080166	7047	-2.25972	2.52809	5.54568	0.0185263
CHD6	ENSG00000124177	14119	6.34262	2.04261	5.54474	0.0185363
ABCA6	ENSG00000154262	14151	-2.9647	3.37029	5.54153	0.0185703
ZNF233	ENSG00000159915	4233	1.12197	2.66145	5.53528	0.0186368
SIK1	ENSG00000142178	4886	6.09761	1.54283	5.53046	0.0186882
PSAT1	ENSG00000135069	2188	5.59228	-1.70433	5.52956	0.0186978
CITED1	ENSG00000125931	1760	0.936094	-2.31472	5.52645	0.018731
ATG9B	ENSG00000181652	6404	2.88848	2.58386	5.525	0.0187466
HEATR4	ENSG00000187105	4209	0.735966	2.22238	5.52371	0.0187604
ERBB3	ENSG00000065361	8651	9.3647	1.3322	5.51764	0.0188256
EGR4	ENSG00000135625	2376	0.758215	-2.42964	5.51153	0.0188915
HIGD2B	ENSG00000175202	1116	-2.56326	2.50891	5.51087	0.0188987
GABRD	ENSG00000187730	1913	-0.468944	-2.14804	5.50844	0.0189249
CLMP	ENSG00000166250	2635	2.95001	-2.54194	5.50745	0.0189357
SBK3	ENSG00000231274	1519	3.5211	2.41432	5.50679	0.0189428
KREMEN2	ENSG00000131650	2614	0.732399	-2.18056	5.50088	0.0190069
SNRPB	ENSG00000125835	1824	7.46027	-1.48411	5.49885	0.019029
NUTM2D	ENSG00000214562	6985	0.445931	2.22145	5.49841	0.0190338
SSBP3-AS1	ENSG00000198711	1027	-3.17005	3.0195	5.49311	0.0190916
CES4A	ENSG00000172824	4340	-2.37026	2.26737	5.49037	0.0191215
CHRNB2	ENSG00000160716	5867	-2.55667	2.40841	5.48926	0.0191336
UBL4A	ENSG00000102178	2630	6.81913	-1.48949	5.48873	0.0191395
SAT2	ENSG00000141504	1643	6.9787	1.353	5.48599	0.0191695
GADD45GIP1	ENSG00000179271	743	7.12775	-1.51268	5.48423	0.0191888
DNAJC5B	ENSG00000147570	2927	-3.6123	4.59447	5.48359	0.0191958
CCDC38	ENSG00000165972	5296	-3.6123	4.59446	5.48302	0.0192021
ALS2CR12	ENSG00000155749	2635	-3.17195	3.00932	5.4815	0.0192188
BMPER	ENSG00000164619	5889	-3.17195	3.00932	5.4814	0.0192199
PYGL	ENSG00000100504	4798	0.463398	-2.15406	5.47547	0.0192852
RASL11A	ENSG00000122035	1624	4.19904	2.23989	5.47337	0.0193084
C3orf35	ENSG00000198590	3072	-0.992948	2.12017	5.46396	0.0194126
NBR1	ENSG00000188554	8424	7.45198	1.58143	5.46137	0.0194414
MYLK2	ENSG00000101306	2976	-1.37885	-2.36081	5.45883	0.0194696
CFL1	ENSG00000172757	5863	10.6748	-1.69177	5.45509	0.0195114
ACOT7	ENSG00000097021	4892	6.87822	-1.55092	5.45266	0.0195385
COL16A1	ENSG00000084636	9365	2.60144	2.48225	5.45234	0.0195421
OSBPL10	ENSG00000144645	11976	5.95514	-1.55684	5.44942	0.0195748
HIST1H2BN	ENSG00000233822	4265	1.01736	2.33034	5.44014	0.0196791
RASGEF1B	ENSG00000138670	9765	0.6294	2.26895	5.44006	0.01968
C2orf54	ENSG00000172478	2772	3.89667	2.58926	5.43483	0.019739
NEURL2	ENSG00000124257	1301	0.935707	2.23393	5.43336	0.0197556
DKC1	ENSG00000130826	4189	7.26845	-1.2828	5.42832	0.0198127
S100A1	ENSG00000160678	3028	-0.49012	-1.98346	5.42676	0.0198305
HIST1H2AE	ENSG00000168274	547	1.61258	2.4192	5.42522	0.0198479
TOMM34	ENSG00000025772	2062	6.51869	-1.55569	5.41655	0.0199467
ALDH1B1	ENSG00000137124	3066	5.40421	-1.8087	5.41374	0.0199789
GLRX5	ENSG00000182512	2845	6.29574	-1.55436	5.41231	0.0199953
HOXA3	ENSG00000105997	4306	5.64878	1.65282	5.41181	0.020001
AIMP2	ENSG00000106305	1838	5.97352	-1.72774	5.411	0.0200103
ACRC	ENSG00000147174	3621	-1.4433	1.94289	5.41041	0.020017
TAS2R5	ENSG00000127366	1150	-1.4335	2.17248	5.409	0.0200332
APOD	ENSG00000189058	2197	1.96752	2.4047	5.40759	0.0200494
GOT1	ENSG00000120053	2648	5.25305	-1.91289	5.40678	0.0200587
KHSRP	ENSG00000088247	4563	9.19855	-1.42897	5.40624	0.0200649
ANKFN1	ENSG00000153930	6923	-2.6114	2.3705	5.40244	0.0201086
PRDX4	ENSG00000123131	1904	6.99516	-1.52275	5.40211	0.0201124
SPATA21	ENSG00000187144	4506	-3.71463	4.382	5.39848	0.0201543
TSSK4	ENSG00000139908	1924	-3.71463	4.38201	5.39802	0.0201596
KCNH6	ENSG00000173826	4211	-3.71463	4.38201	5.39768	0.0201636
RP11-187E13.2	ENSG00000258386	276	-3.71463	4.38201	5.39756	0.020165
PAGE2B	ENSG00000238269	507	-3.71463	4.38201	5.39718	0.0201693
IGFL4	ENSG00000204869	3725	-2.64956	-2.42114	5.39542	0.0201897
MRGPRF	ENSG00000172935	2746	0.507473	-2.27952	5.39308	0.0202168
ARHGEF10L	ENSG00000074964	7847	6.46694	1.43457	5.39084	0.0202427
CISD3	ENSG00000230055	2663	5.78064	-1.7464	5.39071	0.0202442
GPR114	ENSG00000159618	5852	4.46279	-2.19883	5.38991	0.0202535
CXXC5	ENSG00000171604	3852	4.50164	2.11922	5.38239	0.020341
PGM2L1	ENSG00000165434	8515	4.89787	2.79227	5.38195	0.0203462
NDUFS8	ENSG00000110717	4523	7.10829	-1.48264	5.37881	0.0203828
CYP2J2	ENSG00000134716	2990	-1.45034	2.18773	5.37853	0.020386
IDH2	ENSG00000182054	2814	8.20465	1.28431	5.37828	0.020389
ABCC1	ENSG00000103222	7575	8.48446	-1.30336	5.37828	0.020389
WNT7B	ENSG00000188064	5051	6.27519	1.90742	5.3766	0.0204086
DUSP19	ENSG00000162999	5376	1.83712	2.98648	5.37388	0.0204405
PEA15	ENSG00000162734	2806	6.5141	-1.57596	5.37123	0.0204716
CHID1	ENSG00000177830	6265	6.25525	-1.56294	5.37047	0.0204805
XKR9	ENSG00000221947	3905	-3.71767	4.35816	5.3656	0.0205378
AC022431.2	ENSG00000225940	765	-3.71767	4.35815	5.36359	0.0205615
KLK4	ENSG00000167749	1935	-3.71767	4.35814	5.36216	0.0205782
MCHR1	ENSG00000128285	2961	-3.71767	4.35813	5.36041	0.0205989
ZNF280B	ENSG00000198477	5733	-3.71767	4.35812	5.35899	0.0206157
SULT1C4	ENSG00000198075	2898	-3.71767	4.35811	5.35775	0.0206304
RFPL1	ENSG00000128250	1496	-3.71767	4.3581	5.35564	0.0206554
TIE1	ENSG00000066056	6694	-3.71767	4.35809	5.35365	0.0206789
GSTM2	ENSG00000213366	5864	1.18138	2.25747	5.35332	0.0206829
CHODL	ENSG00000154645	3086	-3.71767	4.35807	5.35161	0.0207031
B3GALT4	ENSG00000235863	2348	-0.255993	2.0824	5.35106	0.0207097
RIBC2	ENSG00000128408	1815	0.884754	-2.27059	5.34367	0.0207977
TNS1	ENSG00000079308	15595	2.38643	2.48782	5.32864	0.0209777
TAS2R30	ENSG00000256188	1687	-2.78253	3.66712	5.32652	0.0210032
POMGNT1	ENSG00000085998	6366	6.50185	-1.55833	5.3223	0.0210542
SF3B3	ENSG00000189091	9666	9.10934	-1.32602	5.32026	0.0210789
XPO5	ENSG00000124571	8517	7.10532	-1.31801	5.31996	0.0210825
SLC39A3	ENSG00000141873	4552	5.2576	-1.94954	5.31889	0.0210955
EXOSC7	ENSG00000075914	4442	5.99434	-1.60334	5.31737	0.0211138
NOMO1	ENSG00000103512	5819	6.76798	-1.48004	5.31735	0.0211141
TMEM132B	ENSG00000139364	15656	3.62945	2.4667	5.31612	0.021129
POU2F3	ENSG00000137709	6645	0.803886	2.14817	5.31452	0.0211484
FAM81A	ENSG00000157470	5578	0.724015	-2.16068	5.3095	0.0212094
HSD17B10	ENSG00000072506	1115	6.80055	-1.53003	5.30687	0.0212414
AMY2B	ENSG00000240038	7491	-3.1691	3.02728	5.3058	0.0212546
PHF21A	ENSG00000135365	11449	5.72533	1.6755	5.30436	0.0212721
HES2	ENSG00000069812	5407	-0.158759	2.02779	5.2963	0.0213707
AMT	ENSG00000145020	4561	4.60438	2.06794	5.29463	0.0213912
CHMP1B	ENSG00000255112	3054	7.19189	1.34848	5.29121	0.0214334
CREB3L3	ENSG00000060566	2678	1.2144	-2.31983	5.29026	0.0214451
ZNF836	ENSG00000196267	4229	2.35516	2.5427	5.28395	0.0215228
AC004076.7	ENSG00000268533	521	-3.17289	3.00591	5.28269	0.0215385
FTSJ1	ENSG00000068438	2740	6.00715	-1.62524	5.28257	0.0215399
REPIN1	ENSG00000214022	4649	8.45386	1.28887	5.28065	0.0215637
FAM209A	ENSG00000124103	1137	-1.16998	1.96407	5.28031	0.0215679
ZCCHC18	ENSG00000166707	3385	0.742414	2.19994	5.27867	0.0215883
EMC8	ENSG00000131148	4021	5.81473	-1.67614	5.27679	0.0216116
COL2A1	ENSG00000139219	6596	-3.16691	2.95782	5.27465	0.0216381
MYO1D	ENSG00000176658	7731	8.57579	-1.21102	5.27436	0.0216418
PLEC	ENSG00000178209	16985	10.2493	-1.50839	5.27239	0.0216662
CALR	ENSG00000179218	2714	10.3932	-1.87329	5.27218	0.0216689
F10	ENSG00000126218	2356	-2.94967	3.33918	5.26819	0.0217185
DPP9	ENSG00000142002	8324	7.35717	-1.39575	5.26412	0.0217695
S100A5	ENSG00000196420	784	1.50581	-2.26117	5.26303	0.0217831
RCC1	ENSG00000180198	3888	7.57694	-1.43899	5.26144	0.0218029
EIF3B	ENSG00000106263	8998	8.90967	-1.44521	5.26062	0.0218133
SLC16A4	ENSG00000168679	3167	5.0816	2.21444	5.25904	0.0218331
WNT16	ENSG00000002745	3261	1.03818	2.52007	5.25853	0.0218395
TIMP1	ENSG00000102265	1790	7.43026	-1.44437	5.25521	0.0218812
DUSP2	ENSG00000158050	1932	3.27497	-2.4875	5.25498	0.021884
LRRC73	ENSG00000204052	2121	1.85304	2.37929	5.24818	0.0219697
PSMB3	ENSG00000108294	1179	7.29509	-1.52432	5.24073	0.0220641
ZWINT	ENSG00000122952	2378	5.0631	-1.93209	5.24069	0.0220645
GOLPH3L	ENSG00000143457	3339	6.19377	1.78564	5.24065	0.022065
LRRC9	ENSG00000131951	5316	-2.83876	2.64835	5.2376	0.0221037
CASS4	ENSG00000087589	4025	-2.06759	2.36034	5.23705	0.0221107
PLA2G4C	ENSG00000105499	6613	0.122813	2.09733	5.23684	0.0221134
CYB5R2	ENSG00000166394	8596	3.76405	-2.38273	5.23608	0.022123
NAA10	ENSG00000102030	4742	5.9131	-1.69728	5.23466	0.0221411
HPCAL1	ENSG00000115756	5675	6.62544	-1.41972	5.23131	0.0221838
ARHGEF6	ENSG00000129675	6564	-2.83335	2.67616	5.21679	0.0223698
HDGF	ENSG00000143321	3790	9.29046	-1.39431	5.21635	0.0223754
ACSM3	ENSG00000005187	5095	6.50821	2.10248	5.21606	0.0223792
CEMP1	ENSG00000205923	1840	-2.61689	2.41253	5.21095	0.0224451
HCLS1	ENSG00000180353	5093	-2.55322	2.41955	5.20548	0.0225158
MXD4	ENSG00000123933	7058	6.89197	1.32314	5.2033	0.0225441
JADE2	ENSG00000043143	9873	7.68389	-1.27358	5.20278	0.0225509
AGBL1	ENSG00000166748	4472	-1.43123	2.02139	5.20122	0.022571
PTP4A1	ENSG00000112245	5796	8.52391	1.54831	5.20108	0.0225729
ARL17B	ENSG00000228696	4110	-2.61313	2.3638	5.20094	0.0225747
CCDC124	ENSG00000007080	1660	6.4465	-1.57303	5.20076	0.022577
HAPLN2	ENSG00000132702	2241	-1.56364	1.92256	5.19833	0.0226086
TCN2	ENSG00000185339	3122	5.12748	1.86995	5.18811	0.022742
VPS37D	ENSG00000176428	1626	4.78482	1.94779	5.1878	0.022746
TUBB	ENSG00000196230	3359	11.0025	-1.63641	5.18669	0.0227605
RNPS1	ENSG00000205937	8582	7.9678	-1.34577	5.18274	0.0228123
FKBP1A	ENSG00000088832	2369	7.34662	-1.32657	5.1825	0.0228154
TECTA	ENSG00000109927	7696	-0.832085	1.95629	5.18233	0.0228177
RGPD2	ENSG00000185304	7055	0.404701	2.53393	5.17675	0.0228911
CCDC30	ENSG00000186409	13539	1.54783	2.31714	5.17622	0.022898
CIRH1A	ENSG00000141076	5681	6.86273	-1.35592	5.17489	0.0229157
IGF2	ENSG00000167244	6979	3.32118	-2.41621	5.16372	0.0230634
ATP1B3	ENSG00000069849	2584	6.51778	-1.39171	5.15603	0.0231658
GPS1	ENSG00000169727	6155	7.47877	-1.42086	5.15387	0.0231946
FSD1	ENSG00000105255	3111	0.538102	-2.1164	5.15069	0.0232371
ST3GAL1	ENSG00000008513	8730	5.9662	-1.54005	5.14618	0.0232975
NUTM2B	ENSG00000188199	5078	-1.79165	2.13114	5.1458	0.0233026
REEP4	ENSG00000168476	2266	5.45767	-1.79451	5.14545	0.0233074
ZNF367	ENSG00000165244	3646	-0.104567	-2.40086	5.14353	0.0233332
INPP1	ENSG00000151689	3856	5.37243	-1.7205	5.14157	0.0233595
CCT3	ENSG00000163468	4018	8.99074	-1.36034	5.13656	0.023427
STOML2	ENSG00000165283	1653	7.39655	-1.31855	5.13213	0.0234868
CRELD2	ENSG00000184164	5165	4.45008	-2.48489	5.12986	0.0235177
FBL	ENSG00000105202	2173	9.1737	-1.43124	5.11939	0.0236599
TUBB6	ENSG00000176014	4117	5.14285	-1.97848	5.10534	0.0238523
PCDHGA5	ENSG00000253485	4602	-1.59877	2.10966	5.09435	0.0240039
TMEM45B	ENSG00000151715	3027	6.74222	-1.34797	5.08887	0.0240798
SDC3	ENSG00000162512	7067	6.27218	-1.58688	5.08837	0.0240868
PCDH1	ENSG00000156453	5641	7.0554	-1.3018	5.08733	0.0241012
CDC37	ENSG00000105401	3041	8.77127	-1.41292	5.08378	0.0241507
TXNL4A	ENSG00000141759	3175	6.86698	-1.41647	5.07158	0.0243211
NYNRIN	ENSG00000205978	7955	7.14323	1.24695	5.07033	0.0243387
SYNDIG1	ENSG00000101463	2847	-3.23367	-2.99551	5.07007	0.0243423
MYO3B	ENSG00000071909	8236	-2.61775	2.41079	5.06837	0.0243664
FAM209B	ENSG00000213714	694	-1.46692	1.94528	5.06759	0.0243772
ANKH	ENSG00000154122	10868	6.14105	-1.48329	5.06532	0.0244092
BDKRB2	ENSG00000168398	7008	-2.82555	2.56393	5.06199	0.0244562
KATNAL1	ENSG00000102781	8105	0.738426	2.23619	5.04993	0.0246269
CLIC5	ENSG00000112782	5961	-3.81838	-4.21207	5.04227	0.0247361
CSMD2	ENSG00000121904	18147	-2.66336	2.28588	5.04132	0.0247496
C1orf51	ENSG00000159208	2696	-0.604808	1.87197	5.03915	0.0247806
SCN11A	ENSG00000168356	7705	-2.72596	2.83841	5.034	0.0248544
MAOA	ENSG00000189221	4213	5.76825	1.89204	5.03352	0.0248614
ONECUT3	ENSG00000205922	8318	6.46231	-1.35984	5.0319	0.0248846
CADM2	ENSG00000175161	9990	-2.94606	-2.54	5.02929	0.0249221
FILIP1L	ENSG00000168386	5897	1.59059	2.45818	5.02777	0.024944
RPGRIP1	ENSG00000092200	5494	-0.741983	1.87836	5.02563	0.0249748
GUCY2D	ENSG00000132518	4040	-2.89121	2.51177	5.02473	0.0249878
LRTM2	ENSG00000166159	4277	-3.72656	-4.30993	5.02305	0.0250121
URB2	ENSG00000135763	6001	4.11773	-2.14124	5.01936	0.0250654
CENPO	ENSG00000138092	5518	5.31093	-1.88735	5.01861	0.0250763
GLB1L2	ENSG00000149328	7280	8.30955	-1.41255	5.01746	0.0250929
CDRT4	ENSG00000239704	3242	-0.253408	2.06563	5.01467	0.0251334
FAM107B	ENSG00000065809	7019	6.3094	1.71276	5.01004	0.0252007
POLR2F	ENSG00000100142	7042	5.18895	-1.92252	5.00959	0.0252073
C4BPA	ENSG00000123838	2441	-1.76599	-1.9173	5.00418	0.0252862
VRTN	ENSG00000133980	3736	-3.16815	3.03763	4.99345	0.0254435
RRP7A	ENSG00000189306	4082	5.50699	-1.76082	4.98314	0.0255955
NFATC4	ENSG00000100968	8437	4.50315	2.00041	4.98266	0.0256025
PDAP1	ENSG00000106244	2854	8.01426	-1.36275	4.98204	0.0256117
GJB5	ENSG00000189280	1355	1.28451	-2.30086	4.9815	0.0256198
TSTA3	ENSG00000104522	3622	7.04297	-1.53312	4.98144	0.0256207
MORN3	ENSG00000139714	1480	-2.55609	2.475	4.9794	0.0256509
KIRREL	ENSG00000183853	7872	4.57368	-2.07311	4.97888	0.0256586
RGAG1	ENSG00000243978	5529	-2.55236	2.42127	4.97817	0.0256691
MANF	ENSG00000145050	2111	6.63109	-1.65632	4.97596	0.025702
MAP3K12	ENSG00000139625	7150	2.30103	2.33204	4.97416	0.0257287
JPH2	ENSG00000149596	5943	-0.657091	1.9395	4.96972	0.0257949
MUC3A	ENSG00000169894	5533	5.67839	-1.59104	4.96679	0.0258386
QSOX1	ENSG00000116260	9311	7.55934	-1.29391	4.96135	0.02592
MYO15A	ENSG00000091536	19117	-0.658114	1.94691	4.95968	0.0259451
GCAT	ENSG00000100116	2102	2.37134	-2.34455	4.95014	0.0260885
LRRC29	ENSG00000125122	2807	0.246592	2.1125	4.94643	0.0261446
OPHN1	ENSG00000079482	8224	4.46222	2.17918	4.94641	0.0261449
UPP1	ENSG00000183696	4577	5.05747	-1.96145	4.94507	0.0261652
TLDC2	ENSG00000101342	2553	-0.0600613	-1.93078	4.94483	0.0261688
ALOX15	ENSG00000161905	3404	-2.24504	2.11333	4.94138	0.0262211
ZNF812	ENSG00000224689	2192	-3.71362	4.39482	4.9411	0.0262253
SLC35D3	ENSG00000182747	2359	-3.82381	-4.1686	4.94034	0.0262368
LRFN2	ENSG00000156564	3270	-3.71362	4.39483	4.93948	0.02625
ANPEP	ENSG00000166825	4871	-0.482885	2.75872	4.9364	0.0262968
FAM57A	ENSG00000167695	2734	5.51095	-1.68605	4.93452	0.0263253
SCRIB	ENSG00000180900	6192	7.05696	-1.36409	4.92849	0.0264173
MRPS12	ENSG00000128626	2144	6.4393	-1.51718	4.92819	0.0264219
PPIB	ENSG00000166794	1911	9.82123	-1.60843	4.92572	0.0264598
ZNF558	ENSG00000167785	4650	4.76691	2.1962	4.92151	0.0265243
BMP4	ENSG00000125378	3082	7.86895	-1.25678	4.91854	0.02657
UCP3	ENSG00000175564	3684	-0.60361	1.85152	4.91782	0.0265811
C17orf96	ENSG00000179294	3227	6.17952	-1.55809	4.9132	0.0266523
PROC	ENSG00000115718	2495	2.2861	2.31599	4.91205	0.0266699
TUBB2B	ENSG00000137285	2194	2.56798	2.36643	4.90861	0.0267232
THSD1	ENSG00000136114	3345	-1.2452	1.86199	4.90716	0.0267456
ADH4	ENSG00000198099	2453	-2.66803	2.33054	4.90375	0.0267985
NEU4	ENSG00000204099	4818	-1.25761	1.94338	4.9034	0.0268039
POLR2L	ENSG00000177700	1142	5.5832	-1.90762	4.90216	0.0268231
TNFRSF10A	ENSG00000104689	2951	4.80818	-1.89661	4.90133	0.0268359
COLQ	ENSG00000206561	4353	1.03473	2.13615	4.90028	0.0268523
SIVA1	ENSG00000184990	4776	6.31328	-1.62142	4.89952	0.0268642
HSPBP1	ENSG00000133265	2159	6.49639	-1.53859	4.88843	0.0270373
CNTN2	ENSG00000184144	10074	-2.70678	2.75077	4.88741	0.0270533
PPP1R3B	ENSG00000173281	5776	5.75331	1.52115	4.88527	0.0270867
PTGER1	ENSG00000160951	1421	-1.78893	-1.88588	4.88036	0.0271639
SF3A1	ENSG00000099995	6329	7.84298	-1.27055	4.86915	0.027341
POM121L2	ENSG00000158553	3354	-3.24847	2.86885	4.86538	0.0274008
TEX101	ENSG00000131126	1611	-1.60245	2.14538	4.8639	0.0274243
TFPI	ENSG00000003436	11714	3.75773	2.60109	4.86366	0.027428
KHDC1L	ENSG00000256980	953	-3.24847	2.86889	4.86232	0.0274495
SPAG6	ENSG00000077327	4006	-3.24943	2.86345	4.86215	0.0274521
HBP1	ENSG00000105856	6351	5.41278	2.05859	4.86199	0.0274546
GPR26	ENSG00000154478	7514	-3.71869	4.34565	4.85931	0.0274974
ADRB1	ENSG00000043591	2862	1.56601	2.17197	4.85241	0.0276075
NXT1	ENSG00000132661	1123	5.17334	-1.82863	4.85224	0.0276103
EXOSC4	ENSG00000178896	1407	5.18438	-1.84699	4.85186	0.0276163
CCDC78	ENSG00000162004	4147	1.0142	-2.16169	4.85039	0.02764
TGFB1I1	ENSG00000140682	5403	-1.31241	1.85719	4.84928	0.0276577
DCTPP1	ENSG00000179958	1581	7.14685	-1.41892	4.84829	0.0276736
MEF2BNB-MEF2B	ENSG00000064489	1931	-2.4673	2.15347	4.84735	0.0276886
KIF3B	ENSG00000101350	6103	7.10737	1.28639	4.84371	0.0277472
SMAD3	ENSG00000166949	9113	7.50456	1.19198	4.84128	0.0277863
PRR18	ENSG00000176381	2769	-3.82922	-4.12548	4.84123	0.0277871
S1PR5	ENSG00000180739	2601	-3.82922	-4.12548	4.84123	0.0277871
ARL9	ENSG00000196503	1258	-3.82922	-4.12548	4.84123	0.0277871
TRIM65	ENSG00000141569	3906	6.30055	-1.40504	4.83986	0.0278092
LINGO1	ENSG00000169783	4902	5.27219	-1.7287	4.83914	0.0278208
IL6R	ENSG00000160712	6343	3.31101	2.2741	4.83871	0.0278277
SF3B4	ENSG00000143368	2245	7.35123	-1.40724	4.83474	0.0278919
YIF1B	ENSG00000167645	3184	5.72834	-1.60352	4.83369	0.0279088
NOP14	ENSG00000087269	3538	6.8427	-1.32698	4.83204	0.0279355
PCDHGC3	ENSG00000240184	4711	3.99125	-2.14785	4.83092	0.0279537
IL17RE	ENSG00000163701	4676	6.92382	1.25071	4.82968	0.0279738
PAX1	ENSG00000125813	3351	-3.22855	-3.03367	4.82768	0.0280063
NUTF2	ENSG00000102898	3895	7.56781	-1.28175	4.82672	0.0280219
C20orf202	ENSG00000215595	1604	-0.184552	1.86177	4.82671	0.028022
PARVB	ENSG00000188677	7330	5.66813	-1.56109	4.82119	0.0281119
MRC2	ENSG00000011028	6860	-2.19887	-1.96556	4.82023	0.0281276
DENND1A	ENSG00000119522	10254	5.38189	-1.69222	4.81995	0.0281321
MDH2	ENSG00000146701	3641	9.39762	-1.3173	4.81672	0.0281849
RIMBP3	ENSG00000196622	5784	-1.82882	1.90414	4.81427	0.028225
ANXA5	ENSG00000164111	3034	8.18922	-1.17111	4.81355	0.0282368
HBEGF	ENSG00000113070	3018	4.01836	-2.17332	4.81225	0.0282581
PCDHGA7	ENSG00000253537	4605	-1.79245	2.33231	4.81195	0.028263
POU5F1	ENSG00000204531	2876	4.92107	1.85814	4.81082	0.0282816
ASPH	ENSG00000198363	13632	6.25356	-1.74921	4.8072	0.0283411
C8orf33	ENSG00000182307	3378	6.42167	-1.42496	4.80418	0.0283907
ABCB8	ENSG00000197150	9339	5.58913	-1.65279	4.8009	0.0284449
SOAT2	ENSG00000167780	2044	-2.05377	2.07361	4.79781	0.028496
SBK1	ENSG00000188322	4992	6.26804	1.40707	4.79609	0.0285243
EREG	ENSG00000124882	5717	2.94932	-2.64412	4.79593	0.0285271
SP140	ENSG00000079263	5829	-2.00231	-1.9562	4.79569	0.0285311
F2	ENSG00000180210	2550	1.50268	-2.13538	4.79316	0.0285729
ADAMTS13	ENSG00000160323	5695	3.41085	2.25679	4.79174	0.0285966
TCF7	ENSG00000081059	10063	3.62907	-2.25364	4.79066	0.0286145
TNXB	ENSG00000168477	15166	3.36172	2.25623	4.79047	0.0286177
SAMD1	ENSG00000141858	2263	6.44559	-1.46862	4.78912	0.02864
TMPRSS4	ENSG00000137648	9922	8.1118	-1.1761	4.78862	0.0286484
NCS1	ENSG00000107130	5128	6.00867	-1.52172	4.78608	0.0286907
ZNF266	ENSG00000174652	5269	5.90342	1.49887	4.78007	0.0287909
FUZ	ENSG00000010361	2951	-1.95503	1.92761	4.77627	0.0288546
EXOSC2	ENSG00000130713	4207	5.971	-1.45901	4.77626	0.0288547
ZNF396	ENSG00000186496	6052	1.08272	2.21035	4.77486	0.0288781
TMEM106C	ENSG00000134291	3348	6.9474	-1.33278	4.77339	0.0289029
SYBU	ENSG00000147642	7024	6.02989	1.43416	4.76889	0.0289785
IFITM3	ENSG00000142089	1348	7.48843	-1.29508	4.76802	0.0289931
TTLL3	ENSG00000214021	10403	5.98975	1.4389	4.76525	0.0290398
CDK2	ENSG00000123374	3894	6.44299	-1.41531	4.76423	0.0290571
TROAP	ENSG00000135451	3954	5.95298	-1.58628	4.76244	0.0290872
ITGA5	ENSG00000161638	7577	6.25263	-1.47093	4.76059	0.0291185
PCYT2	ENSG00000185813	6897	6.82095	-1.33927	4.75611	0.0291945
ST6GALNAC4	ENSG00000136840	2630	5.69903	-1.57831	4.75581	0.0291996
PSMD3	ENSG00000108344	4964	8.60542	-1.31948	4.75463	0.0292196
PPAP2A	ENSG00000067113	2016	4.92635	1.81354	4.7539	0.0292319
CACFD1	ENSG00000160325	3518	5.41587	1.64671	4.75206	0.0292633
HIST1H3H	ENSG00000203813	473	1.35215	2.11818	4.75157	0.0292715
GZMM	ENSG00000197540	940	-1.63837	1.81532	4.74597	0.029367
GALNTL6	ENSG00000174473	9241	-3.83462	-4.08275	4.74489	0.0293855
PGK2	ENSG00000170950	1688	-3.83462	-4.08275	4.74489	0.0293855
KCNG3	ENSG00000171126	3824	-2.33438	-2.03222	4.74216	0.0294322
PSMA7	ENSG00000101182	1750	8.28037	-1.31695	4.73694	0.0295215
PDZD8	ENSG00000165650	6666	6.52174	1.79254	4.73304	0.0295886
WDR46	ENSG00000227057	3115	6.68959	-1.46688	4.7329	0.029591
CDKN1C	ENSG00000129757	2586	4.37193	2.0144	4.72949	0.0296497
SBSN	ENSG00000189001	1986	-3.25039	2.85948	4.72748	0.0296843
SKOR1	ENSG00000188779	4479	0.715677	2.01198	4.72651	0.029701
VSTM2L	ENSG00000132821	1966	4.63395	-2.0352	4.72566	0.0297157
RP11-536G4.1	ENSG00000258292	393	-3.25039	2.8595	4.72522	0.0297234
DAG1	ENSG00000173402	6910	8.41048	-1.24322	4.72434	0.0297387
HSPA1B	ENSG00000204388	2520	5.99407	-1.50913	4.71783	0.0298514
MOXD1	ENSG00000079931	5293	-1.70409	1.99779	4.71587	0.0298854
LANCL3	ENSG00000147036	10298	-1.46599	-1.86027	4.7155	0.0298919
FAM131A	ENSG00000175182	6597	-1.70614	-1.81065	4.71538	0.029894
CDC42EP3	ENSG00000163171	10216	4.79103	1.85996	4.71527	0.0298958
USP5	ENSG00000111667	3738	6.95154	-1.36682	4.71242	0.0299454
WDR77	ENSG00000116455	2805	4.69914	-1.9941	4.71173	0.0299575
GLS	ENSG00000115419	9827	5.48309	2.33524	4.71152	0.0299611
AGO4	ENSG00000134698	7267	4.97938	1.975	4.71065	0.0299762
WDR18	ENSG00000065268	2474	6.11181	-1.48315	4.70578	0.0300613
USP54	ENSG00000166348	9850	7.25628	1.1994	4.70142	0.0301377
GAL3ST4	ENSG00000197093	3397	2.03967	2.28256	4.69855	0.0301881
KIF1C	ENSG00000129250	8580	8.22954	-1.23581	4.697	0.0302153
ISG20L2	ENSG00000143319	5262	6.31897	-1.44978	4.69594	0.030234
GOLGA8M	ENSG00000188626	2901	-1.96945	2.01925	4.69519	0.0302471
LETMD1	ENSG00000050426	4400	7.21527	1.2148	4.69519	0.0302472
CTSK	ENSG00000143387	1887	2.38215	2.28346	4.69014	0.0303361
C19orf18	ENSG00000177025	915	1.71617	2.15388	4.68886	0.0303588
MGEA5	ENSG00000198408	7602	6.42589	1.67736	4.68761	0.0303808
GALR2	ENSG00000182687	1364	-1.02985	-2.2405	4.68719	0.0303883
SLC28A2	ENSG00000137860	3298	-0.907627	2.26776	4.68661	0.0303985
NPIPB7	ENSG00000233232	1406	-3.24435	2.81252	4.6865	0.0304004
YRDC	ENSG00000196449	1826	4.79524	-1.90433	4.68525	0.0304226
ECI2	ENSG00000198721	4579	5.5875	1.56645	4.68176	0.0304844
PSME2	ENSG00000100911	3579	7.01819	-1.39528	4.67948	0.030525
PMM1	ENSG00000100417	5082	6.06429	1.39417	4.67907	0.0305322
IGSF1	ENSG00000147255	6818	-0.684281	1.98241	4.67873	0.0305384
CDA	ENSG00000158825	963	3.44042	-2.25137	4.67655	0.030577
AGR2	ENSG00000106541	2845	9.5674	-1.44436	4.67516	0.0306018
SH2B3	ENSG00000111252	5682	2.46976	-2.40456	4.67467	0.0306105
TAGLN2	ENSG00000158710	2487	9.48975	-1.40888	4.67354	0.0306307
KRT16	ENSG00000186832	2475	-2.93621	-2.59908	4.66806	0.0307286
BANF1	ENSG00000175334	1645	7.34089	-1.3488	4.6654	0.0307762
SLA2	ENSG00000101082	2757	-1.53567	1.81193	4.6599	0.030875
BHLHB9	ENSG00000198908	5518	0.999244	2.3864	4.65962	0.03088
PPL	ENSG00000118898	7686	7.00011	1.24015	4.65773	0.030914
CDX2	ENSG00000165556	4122	5.9978	1.48656	4.65132	0.0310297
ATP6V0D2	ENSG00000147614	3010	-3.84	-4.04042	4.65126	0.0310308
KRT85	ENSG00000135443	2713	-3.84	-4.04042	4.65126	0.0310308
MUC17	ENSG00000169876	14573	-3.84	-4.04042	4.65126	0.0310308
SPI1	ENSG00000066336	2069	-3.84	-4.04042	4.65126	0.0310308
FOXC2	ENSG00000176692	1683	4.51078	-2.01331	4.64959	0.0310611
CYP2C19	ENSG00000165841	3743	2.00211	2.69523	4.64538	0.0311373
KIAA1456	ENSG00000250305	14668	0.360469	2.03557	4.64315	0.0311777
GNA12	ENSG00000146535	6120	6.594	-1.38895	4.63819	0.031268
PCDHB4	ENSG00000081818	3621	-0.447049	2.0939	4.63396	0.0313451
FERMT1	ENSG00000101311	5359	7.31449	-1.22544	4.63051	0.0314081
BLCAP	ENSG00000166619	3927	6.44257	-1.46216	4.62865	0.0314422
SPRR2F	ENSG00000244094	681	-3.82952	4.08097	4.62667	0.0314786
MMEL1	ENSG00000142606	3896	-3.82952	4.08097	4.62667	0.0314786
NELL1	ENSG00000165973	5289	-3.82952	4.08097	4.62667	0.0314786
CTD-2210P24.4	ENSG00000205106	649	-3.82952	4.08097	4.62667	0.0314786
DUSP26	ENSG00000133878	2046	-3.82952	4.08097	4.62667	0.0314786
C3orf83	ENSG00000225526	1829	1.89102	2.24134	4.62182	0.0315676
TMEM52	ENSG00000178821	1594	2.87232	-2.30024	4.62024	0.0315968
GSDMB	ENSG00000073605	5917	5.84384	1.44016	4.61978	0.0316052
HSD17B14	ENSG00000087076	1281	1.0957	2.0637	4.61944	0.0316115
C4orf33	ENSG00000151470	7015	0.838118	2.23391	4.61731	0.0316508
MAPKAPK3	ENSG00000114738	3913	7.64616	-1.25418	4.6173	0.0316511
CLTB	ENSG00000175416	2039	6.19183	-1.56141	4.61647	0.0316664
LGALS8	ENSG00000116977	9710	5.06657	1.92371	4.61602	0.0316746
NHP2L1	ENSG00000100138	2780	7.35799	-1.29429	4.611	0.0317676
GPX7	ENSG00000116157	1691	-3.83055	4.07311	4.60933	0.0317985
LHB	ENSG00000104826	514	-3.83055	4.07311	4.60933	0.0317985
RAC2	ENSG00000128340	2532	-3.83055	4.07311	4.60933	0.0317985
PRKG1	ENSG00000185532	7674	-3.83055	4.07311	4.60933	0.0317985
RGS7	ENSG00000182901	3328	-3.83055	4.07311	4.60933	0.0317985
CDH5	ENSG00000179776	5961	-3.83055	4.07311	4.60933	0.0317985
FUT6	ENSG00000156413	4349	-3.83055	4.07311	4.60933	0.0317985
COL7A1	ENSG00000114270	11071	4.31568	1.9739	4.60763	0.03183
TMEM214	ENSG00000119777	4910	6.91507	-1.39306	4.60404	0.0318967
LYPD1	ENSG00000150551	2412	-2.65693	2.25078	4.60397	0.0318981
GRPEL1	ENSG00000109519	4177	5.4492	-1.59398	4.60275	0.0319207
EARS2	ENSG00000103356	5730	6.35238	-1.37678	4.60134	0.031947
SPAG16	ENSG00000144451	8335	3.98479	2.10937	4.5985	0.0319999
TMEM44	ENSG00000145014	4561	4.55215	1.91098	4.59605	0.0320457
CYP2A7	ENSG00000198077	2583	-3.83157	4.06527	4.59207	0.0321202
ZNF541	ENSG00000118156	4655	-3.83157	4.06527	4.59207	0.0321202
PLAC8L1	ENSG00000173261	656	-3.83157	4.06527	4.59207	0.0321202
MUC8	ENSG00000269676	927	-3.83157	4.06527	4.59207	0.0321202
OR6A2	ENSG00000184933	1373	-3.83157	4.06527	4.59207	0.0321202
MSH4	ENSG00000057468	3266	-3.83157	4.06527	4.59207	0.0321202
ADAM20	ENSG00000134007	2795	-3.83157	4.06527	4.59207	0.0321202
HPCA	ENSG00000121905	1991	-3.83157	4.06527	4.59207	0.0321202
RPS17	ENSG00000184779	3815	-3.83157	4.06527	4.59207	0.0321202
GSTM5	ENSG00000134201	6026	-3.83157	4.06527	4.59207	0.0321202
RBFOX3	ENSG00000167281	10067	-3.83157	4.06527	4.59207	0.0321202
OR1J4	ENSG00000239590	942	-3.83157	4.06527	4.59207	0.0321202
CALN1	ENSG00000183166	10029	-3.83157	4.06527	4.59207	0.0321202
PAPPA2	ENSG00000116183	10924	-3.83157	4.06527	4.59207	0.0321202
TEKT3	ENSG00000125409	2608	-2.42139	2.29926	4.59079	0.0321441
ZNF311	ENSG00000197935	3176	-0.209084	1.83135	4.58954	0.0321677
DHX37	ENSG00000150990	6618	6.15386	-1.43181	4.58909	0.0321762
CLN6	ENSG00000128973	4225	6.12952	-1.57381	4.58606	0.0322331
DPEP1	ENSG00000015413	2712	-2.04861	2.75254	4.58586	0.0322368
HDAC5	ENSG00000108840	7618	6.3591	1.31875	4.58514	0.0322503
PTPN22	ENSG00000134242	4503	-1.02256	2.52017	4.58483	0.0322561
ZNF844	ENSG00000223547	6620	-2.42808	2.26948	4.58371	0.0322772
MLKL	ENSG00000168404	5692	6.45654	-1.30438	4.57894	0.0323672
AGAP5	ENSG00000172650	2845	-2.67066	2.3238	4.57808	0.0323835
KIAA0100	ENSG00000007202	9235	7.78242	-1.17919	4.57679	0.0324079
ZCWPW1	ENSG00000078487	3318	2.97133	2.26655	4.57547	0.0324329
TMEM262	ENSG00000187066	4194	-3.8326	4.05744	4.5749	0.0324436
RHO	ENSG00000163914	2592	-3.8326	4.05744	4.5749	0.0324436
CLDN10	ENSG00000134873	3380	-3.8326	4.05744	4.5749	0.0324436
AL359878.1	ENSG00000205740	1875	-3.8326	4.05744	4.5749	0.0324436
GNLY	ENSG00000115523	3051	-3.8326	4.05744	4.5749	0.0324436
AL079342.1	ENSG00000203863	2440	-3.8326	4.05744	4.5749	0.0324436
C14orf164	ENSG00000215277	2059	-3.8326	4.05744	4.5749	0.0324436
AC011294.3	ENSG00000233539	2791	-3.8326	4.05744	4.5749	0.0324436
[truncated: 18,257 more rows]

## Sheet: EBC-1
Supplementary Table 2: Differential expression analysis of the GTL-16 and EBC-1 transcriptomics data
Gene_Symbol	ID	Length	logCPM	logFC	LR (likelihood ratio)	PValue
BMF	ENSG00000104081	5447	7.93823	5.39373	385.416	8.23872e-86
ETV4	ENSG00000175832	3607	5.81803	-6.21078	354.822	3.77718e-79
PLXNA4	ENSG00000221866	16372	5.73983	-6.059	348.691	8.16786e-78
CYP1B1	ENSG00000138061	6011	7.1885	4.30134	283.994	1.01216e-63
WISP2	ENSG00000064205	4981	4.12726	7.12971	271.556	5.19756e-61
GBP2	ENSG00000162645	6276	7.18466	4.70251	264.863	1.49453e-59
CDC6	ENSG00000094804	3382	6.91379	-4.66509	262.326	5.34094e-59
ETV5	ENSG00000244405	5802	5.71662	-5.82272	258.929	2.93741e-58
TRIP13	ENSG00000071539	3560	7.21253	-4.12334	245.613	2.34928e-55
MYEOV	ENSG00000172927	3760	5.96314	-4.51462	240.677	2.79943e-54
RRM2	ENSG00000171848	4954	7.60534	-5.11979	234.623	5.85186e-53
E2F1	ENSG00000101412	2503	5.97907	-4.5759	234.435	6.42826e-53
GINS2	ENSG00000131153	3264	6.31666	-4.65576	234.118	7.53847e-53
CDC45	ENSG00000093009	2846	5.0617	-5.16163	220.381	7.46912e-50
BRI3BP	ENSG00000184992	6648	6.1794	-3.86215	213.554	2.30399e-48
WDR76	ENSG00000092470	4078	6.51301	-4.1495	213.205	2.74606e-48
TYMS	ENSG00000176890	2470	6.75594	-4.39943	212.683	3.56933e-48
CCDC80	ENSG00000091986	5305	6.57964	4.04309	212.158	4.64515e-48
SPRY4	ENSG00000187678	5930	4.11934	-5.38171	210.08	1.31981e-47
MCM10	ENSG00000065328	5454	4.8853	-5.0743	209.689	1.60564e-47
DIO2	ENSG00000211448	7500	4.06726	6.2033	208.359	3.13296e-47
CDCA7	ENSG00000144354	3934	4.99891	-4.66592	205.491	1.32308e-46
ORC1	ENSG00000085840	3157	5.43968	-4.23481	202.705	5.36396e-46
PCNA	ENSG00000132646	1471	8.20293	-3.33251	196.645	1.12735e-44
ORC6	ENSG00000091651	4309	5.418	-4.12427	194.585	3.1745e-44
EMP1	ENSG00000134531	4673	9.29856	-3.29206	193.866	4.55501e-44
SYNPO	ENSG00000171992	10258	6.85016	3.4861	192.637	8.44818e-44
RASD2	ENSG00000100302	3412	5.75689	4.08583	192.434	9.35624e-44
PLB1	ENSG00000163803	8238	4.99451	-4.71327	190.609	2.34082e-43
ANGPTL4	ENSG00000167772	2482	5.60918	-4.34248	187.426	1.15955e-42
DUSP6	ENSG00000139318	4632	5.92233	-3.93375	186.127	2.22706e-42
DTL	ENSG00000143476	4892	5.41131	-4.3248	184.495	5.05975e-42
CDC25A	ENSG00000164045	4117	4.67064	-4.47881	183.298	9.23243e-42
TP53INP1	ENSG00000164938	5685	4.95796	4.39042	182.199	1.60453e-41
RAD54L	ENSG00000085999	3212	5.11256	-4.40699	182.114	1.67462e-41
FOSL1	ENSG00000175592	1887	9.21287	-4.38297	181.927	1.83964e-41
TCF19	ENSG00000137310	3538	6.56055	-3.77921	181.361	2.44505e-41
PHLDA1	ENSG00000139289	8069	9.1169	-3.25061	180.288	4.19325e-41
CDCA5	ENSG00000146670	3925	6.95342	-3.63883	179.721	5.57572e-41
ITGA6	ENSG00000091409	6704	8.04936	-3.38622	176.554	2.74136e-40
HJURP	ENSG00000123485	3819	5.80485	-4.1553	175.952	3.71028e-40
SPNS2	ENSG00000183018	4111	7.29162	-3.16664	172.493	2.11251e-39
HMOX1	ENSG00000100292	2405	7.15801	3.95214	171.466	3.5398e-39
MCM6	ENSG00000076003	4118	8.02764	-3.27145	170.418	5.99503e-39
MMP7	ENSG00000137673	2323	4.05719	5.17742	165.685	6.48133e-38
TUBA1B	ENSG00000123416	3574	9.95784	-3.30031	165.664	6.55035e-38
FEN1	ENSG00000168496	2478	6.98344	-3.37806	165.581	6.83051e-38
ELF3	ENSG00000163435	7191	6.80609	3.19639	165.061	8.87001e-38
PKMYT1	ENSG00000127564	5034	5.75818	-3.78823	163.818	1.65792e-37
ETV1	ENSG00000006468	9686	4.58705	-5.18472	160.307	9.69718e-37
CTPS1	ENSG00000171793	5749	6.91113	-3.0736	157.694	3.60911e-36
HBEGF	ENSG00000113070	3018	7.48936	-3.35066	156.561	6.38532e-36
CDCA8	ENSG00000134690	2469	6.2894	-3.70777	156.185	7.71293e-36
ALDH3A1	ENSG00000108602	3918	5.0315	3.81418	154.907	1.46744e-35
MCM2	ENSG00000073111	4899	8.0599	-2.95591	153.646	2.76704e-35
NKAIN4	ENSG00000101198	2668	2.96075	6.26504	153.044	3.74708e-35
LMNB1	ENSG00000113368	3635	7.22046	-3.09287	152.02	6.27136e-35
NCAPH	ENSG00000121152	3278	5.8413	-4.12053	151.826	6.91555e-35
CLSPN	ENSG00000092853	5411	5.24664	-5.01648	151.631	7.63027e-35
MCM4	ENSG00000104738	6824	8.77996	-2.79275	150.79	1.165e-34
LMNB2	ENSG00000176619	5432	8.06855	-2.90105	150.674	1.23493e-34
FANCI	ENSG00000140525	7769	6.66682	-3.41885	150.631	1.26188e-34
GINS4	ENSG00000147536	5475	4.77575	-3.84258	149.863	1.85755e-34
TNS4	ENSG00000131746	4847	5.48135	-4.95016	149.849	1.87022e-34
CCNB1	ENSG00000134057	2558	7.18135	-2.9989	149.021	2.83753e-34
ENPP1	ENSG00000197594	8294	5.55752	-3.44471	146.944	8.07338e-34
MCM5	ENSG00000100297	7338	6.9036	-3.0173	145.655	1.54463e-33
TICRR	ENSG00000140534	8398	4.99752	-3.85881	144.395	2.91168e-33
FAM83D	ENSG00000101447	2429	5.71776	-3.53584	144.163	3.27247e-33
CENPI	ENSG00000102384	4340	4.53948	-4.17898	143.641	4.25684e-33
KIF18B	ENSG00000186185	4658	5.67372	-3.84899	143.589	4.36966e-33
SPAG5	ENSG00000076382	5467	6.28544	-3.4891	143.337	4.96143e-33
SHCBP1	ENSG00000171241	4459	5.00313	-4.12038	143.277	5.11195e-33
OAS3	ENSG00000111331	8251	6.92243	-3.28605	140.821	1.7607e-32
AKR1C1	ENSG00000187134	9423	4.87947	4.03943	140.68	1.8903e-32
ESPL1	ENSG00000135476	8890	5.44878	-3.71255	140.589	1.97872e-32
CCND1	ENSG00000110092	4830	7.72761	-2.82293	139.613	3.23501e-32
KRT18	ENSG00000111057	3218	10.0959	-2.86143	138.083	6.98843e-32
CDCA3	ENSG00000111665	5653	5.96487	-3.81524	138.047	7.119e-32
ASF1B	ENSG00000105011	2304	6.16837	-4.1286	137.369	1.00157e-31
KIFC1	ENSG00000237649	3345	6.20069	-3.69027	136.742	1.37325e-31
AURKB	ENSG00000178999	2236	6.0594	-3.65265	136.395	1.63499e-31
PRC1	ENSG00000198901	5523	6.63096	-3.37342	135.927	2.07022e-31
MCM3	ENSG00000112118	3650	8.31289	-2.6744	135.499	2.56832e-31
PAPLN	ENSG00000100767	7699	3.9111	4.08411	134.36	4.55773e-31
ACOT7	ENSG00000097021	4892	5.87091	-3.19116	133.228	8.06078e-31
YPEL2	ENSG00000175155	8667	4.57379	3.82652	133.177	8.2717e-31
PLAUR	ENSG00000011422	4457	6.74372	-3.04607	133.062	8.76198e-31
KIF2C	ENSG00000142945	3658	6.38487	-3.45773	132.204	1.35019e-30
HAS3	ENSG00000103044	5289	5.80015	-3.64946	131.316	2.11182e-30
TXNIP	ENSG00000117289	3626	8.31246	2.97541	130.091	3.91506e-30
MELK	ENSG00000165304	3090	6.16592	-3.01798	130.051	3.99366e-30
ZWINT	ENSG00000122952	2378	6.54073	-3.08469	129.055	6.59595e-30
MUC16	ENSG00000181143	43830	5.13021	3.69979	128.862	7.27001e-30
POU2F3	ENSG00000137709	6645	3.02378	4.39962	128.632	8.16349e-30
TCOF1	ENSG00000070814	11278	7.54049	-2.69116	128.25	9.89614e-30
EPHA2	ENSG00000142627	4159	7.94953	-2.79092	128.224	1.00249e-29
B3GALT5	ENSG00000183778	14191	3.33817	-4.56097	127.23	1.6547e-29
TPX2	ENSG00000088325	3605	8.22374	-3.08868	127.074	1.78986e-29
BUB1	ENSG00000169679	6032	6.22067	-3.42093	125.432	4.09347e-29
GSG2	ENSG00000177602	2857	4.12242	-3.89751	124.623	6.15347e-29
KPNA2	ENSG00000182481	3140	7.81841	-2.61861	124.607	6.20475e-29
MYL9	ENSG00000101335	1199	4.22062	3.76505	124.044	8.23866e-29
RFC4	ENSG00000163918	2997	5.93857	-3.07151	123.812	9.26189e-29
E2F7	ENSG00000165891	6303	5.11171	-3.94971	123.538	1.06327e-28
UBE2T	ENSG00000077152	1065	5.174	-3.35891	122.641	1.67094e-28
AURKA	ENSG00000087586	2928	6.3706	-3.20561	122.18	2.10792e-28
RRM1	ENSG00000167325	4178	6.88119	-2.64583	121.748	2.62095e-28
CENPN	ENSG00000166451	3568	6.04091	-2.83594	121.743	2.6271e-28
E2F2	ENSG00000007968	5457	4.04089	-4.04458	121.608	2.81264e-28
CCNA2	ENSG00000145386	2797	6.01204	-3.3936	121.557	2.88653e-28
XRCC3	ENSG00000126215	7585	5.79027	-2.92641	121.395	3.13139e-28
WDR62	ENSG00000075702	9775	5.1153	-3.72266	121.289	3.30257e-28
NCAPG2	ENSG00000146918	6987	5.92164	-3.00487	121.063	3.7026e-28
DLX3	ENSG00000064195	2715	2.02709	5.68757	119.693	7.38538e-28
GPR3	ENSG00000181773	2115	1.72437	-5.48463	119.074	1.00905e-27
EXO1	ENSG00000174371	4140	4.33461	-3.7124	117.734	1.98309e-27
RAD51	ENSG00000051180	2863	4.15244	-3.75792	117.531	2.19602e-27
TACC3	ENSG00000013810	4682	6.25329	-3.07931	117.454	2.28283e-27
RECQL4	ENSG00000160957	4241	5.98911	-2.79942	117.271	2.5046e-27
NCAPG	ENSG00000109805	4921	5.82363	-3.8581	116.737	3.27699e-27
XRCC2	ENSG00000196584	4853	4.15759	-4.01386	116.345	3.99332e-27
JUNB	ENSG00000171223	1815	7.86331	2.51788	116.062	4.60599e-27
PLK1	ENSG00000166851	4760	6.82758	-3.21781	115.82	5.20518e-27
MKI67	ENSG00000148773	12807	8.26332	-3.55309	115.493	6.13684e-27
GTSE1	ENSG00000075218	4242	4.74146	-3.52603	114.394	1.06822e-26
PTGIS	ENSG00000124212	5579	2.49069	6.17084	114.268	1.13862e-26
IQGAP3	ENSG00000183856	6742	5.7825	-2.90468	114.078	1.25312e-26
FANCD2	ENSG00000144554	8378	5.28342	-3.02978	113.897	1.37278e-26
H2AFZ	ENSG00000164032	2303	7.47907	-2.48737	113.882	1.38315e-26
KLHL24	ENSG00000114796	8650	6.49137	3.36597	113.554	1.63186e-26
LRP8	ENSG00000157193	7077	6.12316	-2.72876	112.151	3.31074e-26
MAP7D2	ENSG00000184368	4475	2.37473	4.9673	112.028	3.52292e-26
KIF4A	ENSG00000090889	4723	6.28991	-3.07668	111.393	4.8526e-26
MB	ENSG00000198125	3020	5.64032	2.90541	111.103	5.6189e-26
CALB2	ENSG00000172137	1703	7.42875	-3.34747	110.76	6.67732e-26
CALCOCO1	ENSG00000012822	6296	6.49521	2.71676	110.526	7.51359e-26
CCNF	ENSG00000162063	6309	5.74728	-3.33853	110.505	7.59463e-26
PIK3IP1	ENSG00000100100	3805	4.48187	3.62478	110.234	8.70977e-26
TMEM158	ENSG00000249992	1813	3.2687	-3.77054	110.139	9.1358e-26
C9orf3	ENSG00000148120	11443	5.95483	2.71299	110.127	9.19066e-26
BIRC5	ENSG00000089685	3815	6.75522	-3.26154	109.719	1.12892e-25
MYBL2	ENSG00000101057	2682	7.05012	-4.10657	108.869	1.73353e-25
RFC5	ENSG00000111445	3248	6.20696	-2.66836	108.861	1.74061e-25
MTHFD2	ENSG00000065911	4870	5.88577	-2.70453	108.595	1.991e-25
PLAU	ENSG00000122861	2950	9.94671	-2.93817	108.302	2.3078e-25
NCAPD3	ENSG00000151503	9101	7.71301	-2.41031	108.296	2.31506e-25
CDH4	ENSG00000179242	6723	3.14378	-3.78542	107.887	2.84522e-25
PRIM1	ENSG00000198056	2437	5.20523	-3.13468	107.881	2.85339e-25
EME1	ENSG00000154920	3294	4.00636	-3.58571	107.825	2.93645e-25
RGS2	ENSG00000116741	2086	4.26087	3.74681	107.604	3.28241e-25
GINS1	ENSG00000101003	4190	5.23474	-2.96249	106.828	4.85645e-25
SLCO4A1	ENSG00000101187	4051	6.31593	-2.86178	106.683	5.22358e-25
PRR11	ENSG00000068489	4080	5.80175	-2.77906	106.452	5.86932e-25
CHAF1A	ENSG00000167670	4299	5.70229	-2.82134	106.412	5.9905e-25
VWA5A	ENSG00000110002	6403	1.96967	4.99024	105.197	1.1057e-24
TBC1D9	ENSG00000109436	5603	5.7279	2.76085	103.522	2.5753e-24
RACGAP1	ENSG00000161800	4541	6.7323	-2.73604	103.009	3.33656e-24
RFC2	ENSG00000049541	2197	6.45751	-2.71883	102.316	4.73347e-24
SEPP1	ENSG00000250722	5688	2.43746	4.7663	102.018	5.5008e-24
YPEL3	ENSG00000090238	3181	4.97575	3.13516	101.504	7.13288e-24
CENPM	ENSG00000100162	1778	5.03362	-3.46436	101.486	7.19803e-24
C2orf70	ENSG00000173557	2507	3.69379	-3.35786	100.908	9.63803e-24
DTYMK	ENSG00000168393	2451	5.80906	-2.63688	100.893	9.70854e-24
IGFBP4	ENSG00000141753	2211	8.22964	-2.59389	100.803	1.01616e-23
POLA2	ENSG00000014138	5726	6.36843	-2.94345	100.786	1.02471e-23
MCM7	ENSG00000166508	4387	10.1286	-2.36989	100.702	1.06897e-23
ERP27	ENSG00000139055	2426	6.34144	2.72656	100.297	1.31188e-23
CIT	ENSG00000122966	13230	6.2933	-2.91471	99.5765	1.88732e-23
ALDH1A3	ENSG00000184254	5772	8.52143	2.60462	99.522	1.93996e-23
RMI2	ENSG00000175643	2701	4.78837	-3.05637	99.5096	1.95217e-23
PIF1	ENSG00000140451	4656	4.48481	-3.42285	99.3044	2.16522e-23
PTX3	ENSG00000163661	1940	5.66042	-3.65962	99.1947	2.28863e-23
SAPCD2	ENSG00000186193	3843	5.98162	-2.9734	99.0152	2.50575e-23
SKA3	ENSG00000165480	3048	4.4361	-3.58863	98.7669	2.84037e-23
PSAT1	ENSG00000135069	2188	5.18051	-2.9327	98.6794	2.96867e-23
H2AFX	ENSG00000188486	1614	7.84325	-2.53944	98.3371	3.52897e-23
SPC25	ENSG00000152253	1841	3.7734	-4.15095	98.158	3.86295e-23
SDC1	ENSG00000115884	3595	8.84506	-2.2857	98.0359	4.10856e-23
NUP205	ENSG00000155561	7623	6.78446	-2.39846	97.8872	4.429e-23
BCL2L1	ENSG00000171552	3314	8.57821	-2.33143	97.433	5.57097e-23
CDCA2	ENSG00000184661	3908	4.39436	-3.21819	97.3344	5.85531e-23
KNSTRN	ENSG00000128944	3654	5.4565	-2.66349	97.3253	5.88233e-23
AKR1C2	ENSG00000151632	6086	5.99736	4.75257	97.0761	6.67139e-23
TIPIN	ENSG00000075131	2755	4.62397	-3.31501	96.638	8.32373e-23
TIMELESS	ENSG00000111602	5072	6.30039	-2.56329	96.4831	9.00107e-23
RIBC2	ENSG00000128408	1815	3.43959	-3.46394	96.1505	1.06475e-22
POLE2	ENSG00000100479	2955	2.74848	-3.98501	96.0799	1.10338e-22
KIF23	ENSG00000137807	6375	7.07695	-2.59767	95.8142	1.26188e-22
DSCC1	ENSG00000136982	2603	3.67388	-3.86508	95.0843	1.82447e-22
SLC20A1	ENSG00000144136	5577	8.79061	-2.26583	95.0781	1.83024e-22
SH3TC2	ENSG00000169247	15047	4.35571	-3.06004	94.7545	2.15523e-22
CYP27C1	ENSG00000186684	4491	4.70088	2.93784	94.1683	2.89801e-22
CTSH	ENSG00000103811	5892	6.26327	2.60309	93.8133	3.4674e-22
SLFN11	ENSG00000172716	5982	5.96236	-2.61943	93.6788	3.71114e-22
CDT1	ENSG00000167513	3336	5.79564	-2.80198	93.4178	4.23419e-22
ZNF367	ENSG00000165244	3646	4.56831	-3.44816	93.338	4.40852e-22
CDC20	ENSG00000117399	2038	7.04974	-3.1068	93.2698	4.56311e-22
POLE	ENSG00000177084	16605	6.92195	-2.30873	93.2125	4.69696e-22
TRIM22	ENSG00000132274	6020	2.7178	3.96733	93.0536	5.08973e-22
CENPH	ENSG00000153044	2244	5.21568	-2.72714	92.6752	6.16208e-22
CENPA	ENSG00000115163	1983	4.83293	-3.35575	92.6322	6.29745e-22
AQP3	ENSG00000165272	2928	3.83255	3.45911	92.5084	6.70405e-22
PROC	ENSG00000115718	2495	2.65776	3.75314	92.3803	7.15211e-22
NEIL3	ENSG00000109674	2959	3.88435	-4.03701	92.3735	7.1768e-22
C10orf54	ENSG00000107738	5128	5.39305	2.80457	92.1985	7.84059e-22
NME1	ENSG00000239672	3438	5.45599	-2.82199	91.6395	1.03996e-21
RANBP1	ENSG00000099901	4620	7.03258	-2.40065	91.087	1.37495e-21
MUC20	ENSG00000176945	8086	4.53621	3.73034	91.0367	1.41029e-21
FOXO4	ENSG00000184481	3447	4.13769	3.01124	90.1781	2.17662e-21
CEBPD	ENSG00000221869	2178	6.15308	2.36689	89.8774	2.5339e-21
UBE2S	ENSG00000108106	1249	6.70068	-2.8384	89.7016	2.76936e-21
CLIC3	ENSG00000169583	1177	2.50446	4.18757	89.4825	3.09367e-21
LRRN1	ENSG00000175928	4264	1.51494	5.25522	89.3766	3.26377e-21
ACSM3	ENSG00000005187	5095	3.97049	3.34476	89.3706	3.27366e-21
CDC25C	ENSG00000158402	3042	4.00799	-3.24091	89.3652	3.28266e-21
DNMT1	ENSG00000130816	9805	7.62063	-2.19166	88.8031	4.36126e-21
MYO19	ENSG00000141140	13095	6.72389	-2.27139	88.7007	4.59295e-21
SMIM14	ENSG00000163683	6721	6.01734	2.52855	88.3249	5.55406e-21
SYT15	ENSG00000204176	7158	2.34992	4.25443	88.1133	6.18121e-21
FOXM1	ENSG00000111206	4784	8.39338	-2.76167	88.0753	6.30094e-21
WHSC1	ENSG00000109685	19776	7.8562	-2.14216	87.899	6.88848e-21
EDIL3	ENSG00000164176	5738	3.70525	3.97357	87.3606	9.04357e-21
SNAI1	ENSG00000124216	1686	3.36999	3.22436	87.2337	9.64249e-21
SKA1	ENSG00000154839	2950	2.87428	-3.77951	87.1054	1.02892e-20
PSMC3IP	ENSG00000131470	2573	4.58083	-2.88652	86.7465	1.23362e-20
ATAD2	ENSG00000156802	7118	7.0628	-2.88156	86.6596	1.28906e-20
CENPO	ENSG00000138092	5518	6.36425	-2.33591	86.6396	1.30212e-20
COL8A1	ENSG00000144810	9408	4.74134	-3.69757	86.5276	1.378e-20
NFE2	ENSG00000123405	2469	2.52246	5.36971	86.4665	1.42127e-20
PBXIP1	ENSG00000163346	3851	6.09146	2.36653	86.4591	1.4266e-20
UBE2C	ENSG00000175063	1641	6.95499	-2.82571	86.1968	1.62895e-20
THOP1	ENSG00000172009	5258	6.44834	-2.30911	86.1767	1.64558e-20
TLR5	ENSG00000187554	4651	2.73778	3.52029	86.0292	1.77301e-20
PBK	ENSG00000168078	2165	4.84755	-3.45271	85.8898	1.90244e-20
POLD1	ENSG00000062822	4856	6.16947	-2.29308	85.8152	1.97559e-20
POLQ	ENSG00000051341	9099	5.1592	-3.56514	85.7977	1.99316e-20
NDC80	ENSG00000080986	3600	5.12197	-3.44507	85.6123	2.18914e-20
C17orf103	ENSG00000154035	4930	4.61968	2.90502	85.3894	2.45028e-20
PNP	ENSG00000198805	4139	6.12658	-2.42821	85.3858	2.45476e-20
FOXA2	ENSG00000125798	2603	4.72382	-2.81361	85.3619	2.48468e-20
AR	ENSG00000169083	12094	2.47514	3.62798	85.3517	2.49747e-20
KIAA1683	ENSG00000130518	9153	3.26337	3.1839	85.1829	2.72009e-20
CORO2B	ENSG00000103647	3998	2.75281	-3.78403	84.857	3.20745e-20
BCL6	ENSG00000113916	5938	5.63101	2.47816	84.4705	3.89988e-20
NCAPD2	ENSG00000010292	6487	8.53765	-2.08075	84.3854	4.07146e-20
SSBP2	ENSG00000145687	11284	4.99631	2.70775	84.1239	4.64718e-20
PAQR4	ENSG00000162073	2972	5.962	-2.60984	83.9319	5.12104e-20
TMEM86A	ENSG00000151117	4243	2.12649	4.19183	83.8442	5.35339e-20
NEDD9	ENSG00000111859	10359	4.35942	3.54407	83.4572	6.51107e-20
P2RY6	ENSG00000171631	3976	2.82141	3.531	82.8233	8.97243e-20
INCENP	ENSG00000149503	4473	6.41888	-2.50198	82.5197	1.04621e-19
TROAP	ENSG00000135451	3954	5.4768	-2.90923	82.4359	1.09152e-19
DAPK2	ENSG00000035664	7041	3.92973	3.98695	82.2447	1.20237e-19
CENPW	ENSG00000203760	795	3.74624	-3.05886	82.1636	1.25279e-19
TNFRSF10A	ENSG00000104689	2951	5.02383	-2.67377	82.1099	1.28724e-19
FAM64A	ENSG00000129195	2823	3.64347	-3.38928	82.0904	1.30005e-19
FBXO32	ENSG00000156804	7395	7.85331	2.45972	82.0319	1.33906e-19
ERCC6L	ENSG00000186871	4361	3.9666	-4.01371	81.4109	1.83343e-19
CHAF1B	ENSG00000159259	5118	4.73397	-2.74618	81.2923	1.94683e-19
ASS1	ENSG00000130707	3050	5.57318	2.6721	81.1417	2.101e-19
AEN	ENSG00000181026	6018	5.30933	-2.66071	81.0913	2.1553e-19
SPC24	ENSG00000161888	2839	2.74271	-3.35995	80.92	2.35038e-19
DIAPH3	ENSG00000139734	5612	4.77084	-3.06723	80.8646	2.41729e-19
LAPTM5	ENSG00000162511	3274	5.93031	-2.54415	80.7163	2.60567e-19
GALNT6	ENSG00000139629	7347	7.54482	-2.65319	80.6771	2.65791e-19
PLLP	ENSG00000102934	1620	3.00486	-3.26792	80.6051	2.75652e-19
HMGA2	ENSG00000149948	14808	6.00148	-2.48081	80.5439	2.84312e-19
TMC4	ENSG00000167608	4421	5.4142	2.41104	80.0198	3.70672e-19
CTSF	ENSG00000174080	2896	4.97756	2.7062	79.9191	3.90058e-19
IGDCC3	ENSG00000174498	5552	0.590237	5.41511	79.2188	5.55992e-19
STIL	ENSG00000123473	7291	5.98095	-2.33052	79.0139	6.16735e-19
ENO2	ENSG00000111674	4281	6.52688	-2.23729	78.8224	6.7952e-19
MTUS1	ENSG00000129422	12010	3.6779	3.2716	78.8213	6.79915e-19
CSGALNACT1	ENSG00000147408	6580	1.45276	4.51387	78.768	6.98496e-19
BOLA3	ENSG00000163170	3156	3.81466	-2.98473	78.6834	7.29055e-19
TONSL	ENSG00000160949	7078	5.24757	-2.52508	78.3294	8.72162e-19
RAD51AP1	ENSG00000111247	2572	4.71174	-3.40175	78.2989	8.85699e-19
RNASEH2A	ENSG00000104889	2039	5.28044	-2.67839	77.9738	1.04419e-18
RFC3	ENSG00000133119	2874	4.95415	-2.6775	77.8928	1.08788e-18
MAPK13	ENSG00000156711	2738	7.497	-2.09021	77.8344	1.12054e-18
C6orf15	ENSG00000204542	1140	2.65518	-3.35428	77.7321	1.1801e-18
OIP5	ENSG00000104147	1236	2.91059	-3.25192	77.6784	1.21262e-18
SH2D5	ENSG00000189410	4423	3.05658	-3.39407	77.5705	1.28071e-18
CDCP1	ENSG00000163814	6507	8.5307	-1.96767	77.5579	1.28891e-18
SLC25A19	ENSG00000125454	3305	3.77713	-3.01458	77.1973	1.54708e-18
SYTL5	ENSG00000147041	4894	2.74425	3.42658	76.9335	1.76812e-18
FLNC	ENSG00000128591	9280	6.45554	-2.12573	76.4868	2.21688e-18
SULF1	ENSG00000137573	9404	2.15346	3.89788	76.4647	2.24181e-18
PRIM2	ENSG00000146143	4665	5.40474	-2.35576	76.3866	2.33229e-18
NCEH1	ENSG00000144959	4808	6.77251	-2.08358	76.2585	2.48856e-18
PDZK1IP1	ENSG00000162366	1438	0.804891	4.63137	76.238	2.5145e-18
TK1	ENSG00000167900	1857	7.27854	-3.0993	76.1497	2.62962e-18
ARHGAP11A	ENSG00000198826	6428	7.42461	-2.85194	76.1403	2.64216e-18
PNRC1	ENSG00000146278	2992	5.60699	2.36148	75.8945	2.99237e-18
XDH	ENSG00000158125	6037	6.24274	-2.89781	75.8898	2.99942e-18
TOMM40	ENSG00000130204	3610	7.18791	-2.04421	75.8805	3.01354e-18
CTSO	ENSG00000256043	2954	2.49841	3.51016	75.8535	3.05508e-18
DEPDC1B	ENSG00000035499	3806	4.253	-3.17031	75.8129	3.11859e-18
C11orf82	ENSG00000165490	5339	2.92177	-4.01564	75.6286	3.42374e-18
KIF20A	ENSG00000112984	3958	5.65423	-2.47343	75.5222	3.61325e-18
KIAA0101	ENSG00000166803	3051	5.05906	-2.86718	75.486	3.68009e-18
CDK1	ENSG00000170312	3909	5.80178	-3.83924	75.3125	4.01811e-18
ESCO2	ENSG00000171320	7973	3.84852	-3.70088	75.2433	4.16136e-18
COL13A1	ENSG00000197467	5844	2.82917	-3.93914	75.2167	4.21791e-18
DSN1	ENSG00000149636	2739	5.4762	-2.39151	75.1146	4.44162e-18
GMNN	ENSG00000112312	2476	5.34741	-2.41971	74.9871	4.73792e-18
METTL7A	ENSG00000185432	4083	4.27402	3.12888	74.9533	4.81979e-18
UNG	ENSG00000076248	2567	7.39954	-2.02342	74.9068	4.93478e-18
ANLN	ENSG00000011426	6012	7.24177	-3.13156	74.8129	5.17514e-18
TRANK1	ENSG00000168016	11182	4.72535	2.63195	74.8079	5.18816e-18
ATOH8	ENSG00000168874	6076	0.443726	5.25733	74.6818	5.53027e-18
SLC45A3	ENSG00000158715	3702	4.81272	-2.53662	74.6314	5.67331e-18
C1orf228	ENSG00000198520	3166	1.81732	3.79928	74.52	6.00261e-18
TMEM45B	ENSG00000151715	3027	2.9643	3.40272	74.5152	6.01731e-18
SGOL1	ENSG00000129810	3823	3.47787	-3.25172	74.3604	6.5083e-18
MASTL	ENSG00000120539	3631	4.85134	-2.55099	73.8945	8.24048e-18
IGFBP3	ENSG00000146674	4466	7.27999	2.37908	73.8802	8.3003e-18
MYH15	ENSG00000144821	7694	3.11353	-3.65956	73.8253	8.53451e-18
CCNG2	ENSG00000138764	7471	6.76309	2.14916	73.617	9.48424e-18
TACSTD2	ENSG00000184292	2068	10.1147	1.91795	73.2485	1.14314e-17
MRAS	ENSG00000158186	6315	2.44487	3.56858	73.154	1.19916e-17
DDX11	ENSG00000013573	8374	6.78151	-2.05301	73.0724	1.24981e-17
FSCN1	ENSG00000075618	3707	8.81779	-1.93279	72.8412	1.40514e-17
PHF19	ENSG00000119403	6547	5.90845	-2.40891	72.7186	1.4952e-17
SCN1B	ENSG00000105711	4625	1.6765	3.63971	72.4473	1.71551e-17
CDC42EP1	ENSG00000128283	2573	6.47493	-2.22221	72.2731	1.87388e-17
SYNE3	ENSG00000176438	7936	1.0985	-4.97591	72.2208	1.92416e-17
VASN	ENSG00000168140	2806	5.13677	2.57619	72.1546	1.98985e-17
TMEM97	ENSG00000109084	3030	5.83374	-2.18019	71.9172	2.24423e-17
LHB	ENSG00000104826	514	2.03425	3.55601	71.8529	2.31855e-17
C16orf59	ENSG00000162062	2854	3.69562	-2.8827	71.7749	2.41201e-17
NT5E	ENSG00000135318	4017	8.24315	-2.39856	71.6426	2.57928e-17
PVRL1	ENSG00000110400	7701	7.42826	-1.96333	71.4243	2.88102e-17
MCM8	ENSG00000125885	3920	5.72335	-2.71552	71.3963	2.92215e-17
MXD4	ENSG00000123933	7058	5.26529	2.40207	71.3062	3.05875e-17
NT5DC3	ENSG00000111696	8722	4.80044	-2.67742	71.1963	3.23395e-17
TOP2A	ENSG00000131747	6437	7.73603	-3.20741	71.0022	3.56825e-17
CDCA4	ENSG00000170779	2513	6.36528	-2.45065	70.8195	3.91447e-17
PBX1	ENSG00000185630	21771	5.37848	2.43021	70.7996	3.95409e-17
FST	ENSG00000134363	2969	4.86294	-2.72008	70.3921	4.86142e-17
PAICS	ENSG00000128050	4306	8.12217	-1.86624	70.2619	5.19317e-17
FGFBP1	ENSG00000137440	1359	6.51857	-2.57362	70.1584	5.47289e-17
WSCD1	ENSG00000179314	9082	3.57905	-2.75676	70.158	5.47397e-17
HK2	ENSG00000159399	6064	5.85488	-2.24531	70.1446	5.51133e-17
NOG	ENSG00000183691	1892	4.85573	-2.42672	70.0928	5.65793e-17
KIAA1211L	ENSG00000196872	4705	4.09999	2.59597	69.853	6.38941e-17
DNAJC9	ENSG00000213551	3955	6.03414	-2.05112	69.8247	6.48171e-17
SPRED2	ENSG00000198369	5154	5.04636	-2.4722	69.7247	6.81873e-17
ENPP3	ENSG00000154269	4166	1.5249	-4.29031	69.7093	6.87196e-17
SLC43A3	ENSG00000134802	3664	1.7647	-3.54444	69.6239	7.17621e-17
CLEC7A	ENSG00000172243	4190	0.330864	4.77941	69.5474	7.4601e-17
BCL3	ENSG00000069399	3242	6.23623	2.35807	69.498	7.64936e-17
KNTC1	ENSG00000184445	11325	6.72857	-2.72073	69.4852	7.69888e-17
IL1RL1	ENSG00000115602	5746	0.888685	-4.30497	69.3851	8.09984e-17
TMEM194A	ENSG00000166881	5708	6.06002	-2.14213	69.3282	8.3368e-17
KIF24	ENSG00000186638	6226	5.32576	-2.25287	69.2792	8.54683e-17
ALS2CL	ENSG00000178038	9057	6.16573	2.03143	69.0778	9.46556e-17
CCNE2	ENSG00000175305	4399	3.28136	-3.75455	69.0003	9.84498e-17
INPP4B	ENSG00000109452	14153	6.03641	2.41758	68.886	1.04322e-16
KRT16	ENSG00000186832	2475	2.0592	3.60615	68.8409	1.06735e-16
GBP4	ENSG00000162654	6127	3.91942	3.86041	68.7837	1.09878e-16
PDSS1	ENSG00000148459	1959	2.71308	-3.03104	68.7338	1.12695e-16
CD83	ENSG00000112149	2471	2.70205	-3.07148	68.6866	1.15421e-16
HNRNPAB	ENSG00000197451	2144	8.11047	-1.9067	68.6181	1.19505e-16
BLM	ENSG00000197299	6015	4.08217	-3.28899	68.5936	1.20999e-16
VASH1	ENSG00000071246	6498	2.98854	2.93868	68.574	1.22202e-16
DTX4	ENSG00000110042	6072	6.77067	2.05332	68.464	1.29216e-16
TNFRSF10D	ENSG00000173530	3538	5.98041	-2.16262	68.4122	1.32657e-16
CAPS	ENSG00000105519	4097	2.4764	3.15188	68.3825	1.34666e-16
CDK2	ENSG00000123374	3894	6.63622	-1.97679	67.6831	1.92004e-16
IL2RB	ENSG00000100385	4700	1.52207	3.5325	67.565	2.03856e-16
THBD	ENSG00000178726	4109	6.66134	-2.01094	67.5178	2.08798e-16
LIF	ENSG00000128342	3969	6.2562	-2.01379	67.4256	2.18785e-16
LGALS9	ENSG00000168961	5714	4.02825	2.85616	67.4069	2.20875e-16
MAD2L1	ENSG00000164109	5748	4.94463	-2.93823	67.2767	2.35948e-16
CBX5	ENSG00000094916	12508	7.41411	-1.8701	67.2744	2.36224e-16
DUT	ENSG00000128951	3674	6.14859	-2.00896	67.2264	2.42048e-16
NOP56	ENSG00000101361	4761	8.24529	-1.83042	67.1646	2.49764e-16
SSBP3	ENSG00000157216	5227	5.95752	2.16371	67.1502	2.51591e-16
MTFR2	ENSG00000146410	2450	2.80176	-3.09501	67.0731	2.61625e-16
ST6GAL1	ENSG00000073849	9151	6.50484	2.0735	66.985	2.73579e-16
ARID5B	ENSG00000150347	8164	5.78611	2.12086	66.8859	2.87685e-16
GUCY1A2	ENSG00000152402	16361	0.320425	4.77935	66.8202	2.97435e-16
HIST1H2AC	ENSG00000180573	1668	6.32159	2.27294	66.7699	3.05126e-16
POC1A	ENSG00000164087	2247	4.42664	-2.6009	66.5052	3.4898e-16
TUBA1C	ENSG00000167553	3359	8.84199	-1.92026	66.3722	3.73331e-16
ATG9B	ENSG00000181652	6404	4.98547	2.58217	66.0756	4.33961e-16
FAM72B	ENSG00000188610	3012	2.84821	-3.17888	66.0395	4.41976e-16
TCP11L2	ENSG00000166046	6558	4.98714	2.6703	65.6173	5.47556e-16
TTF2	ENSG00000116830	10181	5.85349	-2.14771	65.3827	6.16786e-16
CPM	ENSG00000135678	7535	2.00797	3.43927	65.2901	6.46467e-16
KRT8	ENSG00000170421	5005	11.2886	-1.98855	65.144	6.96202e-16
FAM214A	ENSG00000047346	7755	6.63976	2.22237	65.1379	6.98348e-16
LBH	ENSG00000213626	4535	4.56153	4.00346	64.9452	7.70118e-16
GABARAPL1	ENSG00000139112	4084	7.24186	1.91942	64.6764	8.82656e-16
DNAAF1	ENSG00000154099	5939	2.32192	3.31468	64.3798	1.02605e-15
ADAM8	ENSG00000151651	4780	5.91764	-2.29935	64.331	1.05177e-15
LIG1	ENSG00000105486	6572	5.77445	-2.16428	64.2261	1.10931e-15
ARHGEF39	ENSG00000137135	6496	3.04875	-2.90293	64.0346	1.22256e-15
PSMD2	ENSG00000175166	5453	9.45491	-1.79688	63.9257	1.29199e-15
NUP188	ENSG00000095319	8041	7.29297	-1.88304	63.8734	1.32679e-15
CYBRD1	ENSG00000071967	5176	4.15817	2.59821	63.8336	1.35385e-15
IRAK1	ENSG00000184216	4001	9.38538	-1.85357	63.7722	1.3967e-15
GINS3	ENSG00000181938	5105	5.02475	-2.28649	63.5257	1.58287e-15
THBS3	ENSG00000169231	4559	4.83934	2.41073	63.51	1.59558e-15
FKBP4	ENSG00000004478	3958	7.86693	-1.82458	63.4662	1.63142e-15
AKR1C3	ENSG00000196139	4532	7.84506	2.11906	63.2182	1.85028e-15
FAM47E	ENSG00000189157	9508	2.46674	3.00515	63.1509	1.91459e-15
HBP1	ENSG00000105856	6351	7.37292	1.96817	63.1488	1.9167e-15
GPR110	ENSG00000153292	12401	8.93322	1.99513	63.0544	2.01076e-15
IFI16	ENSG00000163565	5294	6.12534	2.48023	62.8465	2.23463e-15
JPH1	ENSG00000104369	4378	3.11277	-2.91386	62.7835	2.30719e-15
RORC	ENSG00000143365	6314	0.181635	5.20884	62.592	2.54279e-15
RELT	ENSG00000054967	6322	4.82892	-2.36137	62.5905	2.54481e-15
HELLS	ENSG00000119969	10106	6.04586	-2.5547	62.4961	2.66974e-15
ALDH3B2	ENSG00000132746	3235	2.28136	4.60236	62.4317	2.75852e-15
NEIL1	ENSG00000140398	5075	3.96039	2.47657	62.3846	2.8252e-15
FAM72D	ENSG00000215784	2393	1.59597	-3.43349	62.2489	3.02677e-15
DHFR	ENSG00000228716	4409	6.00354	-2.04261	62.0657	3.32193e-15
LYAR	ENSG00000145220	2319	4.39015	-2.64774	62.0234	3.39392e-15
ODF3B	ENSG00000177989	2301	2.68128	2.86522	61.8726	3.66419e-15
MASP1	ENSG00000127241	12292	0.992252	3.74109	61.8187	3.7658e-15
BRCA1	ENSG00000012048	8278	5.98936	-2.81465	61.7339	3.93144e-15
ZFP36L1	ENSG00000185650	6676	8.95706	1.78979	61.6025	4.20294e-15
PAPL	ENSG00000183760	3107	3.71331	-2.70456	61.5463	4.32449e-15
ZBTB7C	ENSG00000184828	7648	2.34274	3.39799	61.2105	5.1287e-15
GPR19	ENSG00000183150	2623	2.58901	-2.90659	60.9922	5.73027e-15
DCLRE1B	ENSG00000118655	3940	4.24952	-2.39267	60.9733	5.78545e-15
YPEL5	ENSG00000119801	3421	7.10439	2.2053	60.8434	6.18014e-15
CKS1B	ENSG00000173207	2338	5.07552	-2.33565	60.8106	6.28385e-15
STX1A	ENSG00000106089	3693	5.84588	-2.04059	60.7398	6.51406e-15
BZRAP1	ENSG00000005379	11382	3.0307	2.8541	60.4225	7.65324e-15
KIF15	ENSG00000163808	5285	4.33595	-3.32242	60.3523	7.9313e-15
CCNB2	ENSG00000157456	1825	6.90079	-2.08836	60.348	7.94837e-15
PSRC1	ENSG00000134222	2855	4.73273	-2.67542	60.3312	8.01667e-15
TMEM140	ENSG00000146859	2313	2.22272	3.17736	60.2509	8.35047e-15
PHLDA2	ENSG00000181649	955	5.66718	-3.11427	60.201	8.56475e-15
EFNA1	ENSG00000169242	2539	5.46523	2.06509	60.1616	8.73799e-15
MGLL	ENSG00000074416	10056	6.36996	-2.01955	59.8799	1.00826e-14
PGM2L1	ENSG00000165434	8515	6.04165	2.21564	59.61	1.15645e-14
BUB1B	ENSG00000156970	4476	5.59989	-2.14534	59.5304	1.20419e-14
CRIP2	ENSG00000182809	4829	5.44066	2.32594	59.4209	1.27308e-14
CENPP	ENSG00000188312	9788	3.00483	-2.69009	59.3142	1.344e-14
TGFA	ENSG00000163235	4963	6.32774	-1.87945	59.2152	1.41341e-14
GBP1	ENSG00000117228	4992	5.88653	2.14812	59.1096	1.49133e-14
RAB11FIP4	ENSG00000131242	15384	6.06738	1.88113	58.9534	1.6145e-14
ACRBP	ENSG00000111644	2843	1.56978	3.34925	58.7382	1.80106e-14
CPNE5	ENSG00000124772	4067	0.274972	-4.5904	58.5996	1.9326e-14
OSBPL7	ENSG00000006025	6572	6.4421	1.88508	58.449	2.08625e-14
CFB	ENSG00000243649	6622	0.101559	4.88249	58.4429	2.0928e-14
SLC2A12	ENSG00000146411	4468	3.12522	2.66439	58.4083	2.12993e-14
PALM3	ENSG00000187867	2533	2.85523	2.76377	58.3894	2.15042e-14
CD274	ENSG00000120217	4108	4.06398	-2.5118	58.2341	2.32707e-14
FANCB	ENSG00000181544	3215	1.09496	-4.29929	58.103	2.48741e-14
CKAP2L	ENSG00000169607	5473	4.79229	-3.33781	58.0703	2.52918e-14
NEBL	ENSG00000078114	13718	1.82026	3.36292	57.9823	2.64489e-14
DYRK1B	ENSG00000105204	3192	5.70795	1.9828	57.9695	2.6622e-14
MTHFD1	ENSG00000100714	5924	8.36361	-1.70999	57.6638	3.1097e-14
ANXA5	ENSG00000164111	3034	9.07579	-1.81905	57.581	3.24351e-14
CCND3	ENSG00000112576	5300	5.53904	-2.15049	57.542	3.3084e-14
TSC22D3	ENSG00000157514	4766	6.51237	2.19367	57.5026	3.37536e-14
LRG1	ENSG00000171236	3133	0.264994	4.41272	57.4584	3.45209e-14
TMPO	ENSG00000120802	8593	7.89497	-1.7116	57.3564	3.6358e-14
MDC1	ENSG00000137337	8064	7.20262	-1.73351	57.3083	3.72582e-14
PLD1	ENSG00000075651	9953	5.1792	2.17448	57.2825	3.77493e-14
GPRIN2	ENSG00000204175	7985	2.07462	2.93618	57.2427	3.85224e-14
C1orf112	ENSG00000000460	6354	4.64018	-2.1945	57.2131	3.91063e-14
CENPU	ENSG00000151725	2981	5.5155	-2.93271	57.1931	3.95048e-14
WWTR1	ENSG00000018408	8413	8.4886	-1.71851	57.0751	4.19493e-14
RAET1E	ENSG00000164520	3004	1.1696	-3.40317	57.0128	4.32991e-14
NUSAP1	ENSG00000137804	2875	5.84124	-2.57605	56.9886	4.38342e-14
CACFD1	ENSG00000160325	3518	4.60249	2.30972	56.9344	4.5059e-14
DNA2	ENSG00000138346	5006	4.231	-2.75113	56.9113	4.55928e-14
PTTG1	ENSG00000164611	2010	6.03606	-2.72801	56.8769	4.63956e-14
WFDC2	ENSG00000101443	1382	6.68543	1.89626	56.5136	5.58107e-14
ADORA2B	ENSG00000170425	2551	5.28987	-2.07638	56.4345	5.81028e-14
DUSP5	ENSG00000138166	2615	5.49264	-2.14747	56.2951	6.23704e-14
CEP55	ENSG00000138180	3271	5.835	-2.77763	56.2716	6.31215e-14
ALDH1A1	ENSG00000165092	2849	0.517235	5.80857	56.2474	6.39024e-14
BCL2	ENSG00000171791	7665	1.2186	-3.3988	56.2289	6.45079e-14
C17orf53	ENSG00000125319	3005	3.68095	-2.49833	56.1394	6.75099e-14
RP11-553A10.1	ENSG00000206532	1363	1.18042	4.0271	56.0332	7.12581e-14
C5AR1	ENSG00000197405	2951	2.58801	2.93379	56.0194	7.17586e-14
KIF11	ENSG00000138160	4858	6.15324	-2.54333	55.993	7.27289e-14
LCK	ENSG00000182866	3337	3.93439	-2.34385	55.9562	7.41052e-14
SLPI	ENSG00000124107	596	3.29741	3.14579	55.9529	7.42285e-14
CDC7	ENSG00000097046	3599	4.83976	-3.07525	55.921	7.54407e-14
FAM101B	ENSG00000183688	3621	3.20242	-2.90669	55.9133	7.57396e-14
IFITM10	ENSG00000244242	4784	5.13445	2.07001	55.7665	8.16114e-14
NDRG4	ENSG00000103034	9647	5.79673	1.89203	55.7214	8.35028e-14
SLC7A1	ENSG00000139514	7692	6.46964	-1.85242	55.6847	8.50779e-14
LRRC8C	ENSG00000171488	11724	4.34311	-2.38051	55.6763	8.54409e-14
PDCD4	ENSG00000150593	4535	5.59965	2.18902	55.6315	8.74134e-14
MT2A	ENSG00000125148	1299	9.17051	-1.68747	55.6044	8.86232e-14
N4BP2L1	ENSG00000139597	5638	2.02031	3.51548	55.5983	8.89006e-14
ADRB2	ENSG00000169252	2041	3.35297	-2.59031	55.5753	8.99488e-14
CCT5	ENSG00000150753	5839	9.13477	-1.63768	55.5603	9.0636e-14
AC021218.2	ENSG00000204876	2536	1.85459	-3.33814	55.4703	9.48818e-14
FARSB	ENSG00000116120	3429	6.14567	-1.81499	55.4147	9.76035e-14
MST1	ENSG00000173531	5084	2.12483	2.86731	55.2493	1.06172e-13
PGK1	ENSG00000102144	5725	9.62912	-1.74012	55.115	1.13682e-13
TMEM63A	ENSG00000196187	10339	5.91233	-1.84987	55.0863	1.15351e-13
SPINK1	ENSG00000164266	1480	1.98798	3.6098	54.9948	1.2085e-13
NOS3	ENSG00000164867	5953	4.15657	2.73662	54.9786	1.2185e-13
NCR3LG1	ENSG00000188211	6438	3.9257	-2.51012	54.922	1.25407e-13
SAT1	ENSG00000130066	2498	8.32168	1.93394	54.8948	1.27155e-13
PLEKHS1	ENSG00000148735	5402	-0.0504902	4.55967	54.7144	1.39379e-13
AFAP1L2	ENSG00000169129	5948	5.20423	3.70715	54.6484	1.44144e-13
RFWD3	ENSG00000168411	6465	7.90784	-1.69476	54.5801	1.49237e-13
AUNIP	ENSG00000127423	2352	3.80606	-2.48833	54.5741	1.49697e-13
TAF5	ENSG00000148835	3268	3.44101	-2.41419	54.5288	1.53189e-13
DOK7	ENSG00000175920	4036	1.45102	-3.24889	54.4982	1.55593e-13
CBLB	ENSG00000114423	12148	4.68198	2.18285	54.4917	1.56108e-13
MAFF	ENSG00000185022	2977	3.92564	-2.28214	54.2889	1.73078e-13
MND1	ENSG00000121211	1513	3.48657	-2.84855	54.1451	1.86215e-13
SPHK1	ENSG00000176170	4416	4.37805	-2.329	54.1293	1.87721e-13
RTTN	ENSG00000176225	9077	6.04918	-1.82384	54.1193	1.88683e-13
AGPAT9	ENSG00000138678	3468	6.53552	-1.92454	54.0123	1.99234e-13
ADCY3	ENSG00000138031	6058	6.74477	-1.78318	54.0112	1.99352e-13
DUSP10	ENSG00000143507	3474	3.50284	2.39145	53.9691	2.03672e-13
GABRP	ENSG00000094755	4621	1.02645	3.76044	53.9651	2.04083e-13
RAC2	ENSG00000128340	2532	5.24305	-2.11268	53.9547	2.05161e-13
CX3CL1	ENSG00000006210	5983	3.22527	-2.49605	53.9117	2.09706e-13
MOB3A	ENSG00000172081	4149	6.90133	-1.82284	53.8985	2.11124e-13
C12orf75	ENSG00000235162	2693	3.82501	-3.22251	53.8525	2.16117e-13
PDE5A	ENSG00000138735	9756	6.55125	2.35674	53.8233	2.19361e-13
ENO1	ENSG00000074800	3958	11.6428	-1.808	53.779	2.24358e-13
ABTB1	ENSG00000114626	6154	4.41152	2.13562	53.6398	2.40836e-13
ADRBK1	ENSG00000173020	6665	7.49717	-1.71637	53.5513	2.51934e-13
NDC1	ENSG00000058804	5135	6.29182	-1.80805	53.3729	2.75877e-13
CCDC92	ENSG00000119242	6366	5.01077	2.04875	53.3679	2.76576e-13
ADHFE1	ENSG00000147576	3753	3.05747	2.6433	53.3414	2.80331e-13
ODC1	ENSG00000115758	2968	7.98204	-1.86842	53.3111	2.84689e-13
LHX2	ENSG00000106689	2655	1.66295	-3.00933	53.3086	2.85061e-13
TGFB2	ENSG00000092969	5151	5.77511	1.9696	53.2376	2.9554e-13
ZNF610	ENSG00000167554	3537	1.67155	2.97615	53.1917	3.02529e-13
GSDMB	ENSG00000073605	5917	6.43319	1.84079	53.1886	3.03016e-13
TTLL9	ENSG00000131044	2811	1.70014	3.0359	53.1645	3.0676e-13
CDKN3	ENSG00000100526	1829	4.18047	-2.93485	53.1499	3.09043e-13
FAM111B	ENSG00000189057	3857	5.29989	-4.32975	53.1326	3.11771e-13
TNS3	ENSG00000136205	11797	8.33006	1.66256	53.0635	3.2294e-13
TFPI2	ENSG00000105825	2663	5.36616	-2.03234	53.039	3.26985e-13
LDLRAD1	ENSG00000203985	932	0.127395	4.25002	52.9918	3.34948e-13
LCN12	ENSG00000184925	2819	1.80459	3.3278	52.8944	3.51976e-13
RERG	ENSG00000134533	4157	0.507546	3.79213	52.8526	3.59535e-13
MAP3K12	ENSG00000139625	7150	4.08786	2.20657	52.8452	3.60895e-13
TUBB4B	ENSG00000188229	2111	9.27817	-1.65999	52.8405	3.61771e-13
DCTPP1	ENSG00000179958	1581	5.47227	-1.92143	52.8268	3.64289e-13
HIST1H2BD	ENSG00000158373	898	5.72125	1.92807	52.8191	3.65734e-13
GPRC5C	ENSG00000170412	8005	5.14024	2.06004	52.8003	3.69244e-13
DPF1	ENSG00000011332	4800	1.77431	-2.96462	52.7777	3.73516e-13
KITLG	ENSG00000049130	6030	6.05807	2.10008	52.7465	3.79508e-13
TRNP1	ENSG00000253368	1976	6.65875	-1.7603	52.71	3.86627e-13
FOLR1	ENSG00000110195	1577	-0.155978	4.4192	52.7098	3.86658e-13
TUBB6	ENSG00000176014	4117	6.12769	-1.81946	52.6348	4.01713e-13
FCGBP	ENSG00000090920	16564	3.31396	2.52904	52.5632	4.16631e-13
HEG1	ENSG00000173706	9925	6.66943	2.15598	52.5493	4.19577e-13
TUBG1	ENSG00000131462	2411	6.42744	-1.94875	52.5285	4.24046e-13
MRTO4	ENSG00000053372	2822	6.79123	-1.74711	52.4968	4.30959e-13
CKS2	ENSG00000123975	613	5.57428	-1.99267	52.4238	4.47271e-13
EIF5A	ENSG00000132507	2807	9.27119	-1.68857	52.3887	4.55346e-13
RND1	ENSG00000172602	3099	3.50343	2.72716	52.2947	4.77662e-13
UBL3	ENSG00000122042	4384	4.92243	2.38508	52.2867	4.79617e-13
LYPD1	ENSG00000150551	2412	3.10081	2.52175	51.9747	5.62196e-13
COL16A1	ENSG00000084636	9365	2.67858	2.64392	51.9719	5.62995e-13
CD72	ENSG00000137101	3374	0.391198	3.71998	51.7892	6.17893e-13
CCDC11	ENSG00000172361	1851	1.45211	3.00619	51.7111	6.42996e-13
GSTM2	ENSG00000213366	5864	1.48176	3.27073	51.692	6.49274e-13
H6PD	ENSG00000049239	9321	6.47949	1.85715	51.6098	6.77012e-13
NEK2	ENSG00000117650	3027	4.13706	-2.62333	51.5834	6.86208e-13
PNPLA7	ENSG00000130653	8971	1.45997	3.33658	51.58	6.87384e-13
FAM216A	ENSG00000204856	2753	3.38386	-2.38851	51.558	6.95111e-13
CHRNG	ENSG00000196811	2615	-1.06399	6.24356	51.5469	6.99058e-13
PGP	ENSG00000184207	2727	6.04364	-1.74424	51.5148	7.10597e-13
ALYREF	ENSG00000183684	1581	6.4668	-1.90755	51.4207	7.45475e-13
IER5L	ENSG00000188483	2706	6.04007	1.82297	51.3996	7.53545e-13
PRDM1	ENSG00000057657	6369	2.70898	2.61562	51.329	7.81142e-13
KATNB1	ENSG00000140854	4591	6.09147	-1.7358	51.3233	7.83403e-13
STK38	ENSG00000112079	3576	7.49112	1.60878	51.1823	8.41725e-13
DEPDC1	ENSG00000024526	5904	4.9074	-3.12856	51.1772	8.43934e-13
MYO15B	ENSG00000266714	12862	3.51767	2.70332	51.1738	8.45396e-13
WFDC10B	ENSG00000182931	630	1.32221	3.0772	51.1132	8.71892e-13
TRAIP	ENSG00000183763	3261	3.42853	-2.36624	51.0827	8.85549e-13
ING4	ENSG00000111653	2736	6.12024	1.76036	51.0304	9.09457e-13
CD22	ENSG00000012124	5839	5.18538	-2.44377	51.0188	9.14878e-13
ZWILCH	ENSG00000174442	4498	5.88247	-2.03544	50.9995	9.23889e-13
CHAC2	ENSG00000143942	1321	2.25738	-2.89532	50.9995	9.23916e-13
PCDHGB2	ENSG00000253910	4602	3.42602	2.56412	50.9962	9.25433e-13
INO80C	ENSG00000153391	5085	5.61842	-1.85754	50.9389	9.52885e-13
NPAS3	ENSG00000151322	9241	0.352206	-3.74346	50.8582	9.92875e-13
HGSNAT	ENSG00000165102	8985	5.61247	1.86356	50.7809	1.03274e-12
ABCC3	ENSG00000108846	9614	7.59466	1.61153	50.7756	1.03555e-12
ACER2	ENSG00000177076	2437	1.27081	3.13009	50.7732	1.0368e-12
PFKP	ENSG00000067057	4827	7.80667	-1.66	50.7597	1.04395e-12
MGP	ENSG00000111341	2639	3.41372	2.96283	50.7012	1.07551e-12
SLC22A23	ENSG00000137266	8898	2.95011	2.48159	50.6359	1.1119e-12
MAF	ENSG00000178573	6976	0.608695	4.51593	50.551	1.1611e-12
ANXA4	ENSG00000196975	9946	6.24867	1.77956	50.5501	1.16161e-12
HIST2H2BE	ENSG00000184678	2223	5.24544	2.00875	50.4945	1.195e-12
AHNAK2	ENSG00000185567	18771	8.44963	1.85584	50.4789	1.20453e-12
HSPA8	ENSG00000109971	4849	10.7308	-1.97684	50.4739	1.20757e-12
RANGAP1	ENSG00000100401	5463	8.46093	-1.60239	50.3622	1.27835e-12
LRR1	ENSG00000165501	2359	3.4931	-2.29424	50.2613	1.34577e-12
CHTF18	ENSG00000127586	5916	5.57187	-1.90986	50.2454	1.35676e-12
CSF2	ENSG00000164400	783	2.45641	-2.79068	50.1786	1.40372e-12
CEP78	ENSG00000148019	14355	5.25021	-2.09338	50.1174	1.44819e-12
B4GALNT1	ENSG00000135454	8003	3.98442	-2.28416	50.0948	1.46495e-12
NASP	ENSG00000132780	8293	7.53415	-1.69593	50.0445	1.50297e-12
A4GALT	ENSG00000128274	2943	3.96162	2.25477	49.9348	1.58942e-12
UBA7	ENSG00000182179	4545	4.027	2.17595	49.9043	1.61434e-12
ZNF396	ENSG00000186496	6052	1.6556	2.94445	49.8817	1.63301e-12
RARRES3	ENSG00000133321	1299	3.63318	2.69532	49.856	1.65454e-12
TBKBP1	ENSG00000198933	4280	4.71589	2.07209	49.8259	1.68011e-12
MAPK8IP3	ENSG00000138834	10285	7.2539	1.60187	49.7274	1.76665e-12
CCNE1	ENSG00000105173	2568	3.10019	-2.47088	49.7029	1.78882e-12
SEZ6L2	ENSG00000174938	4110	6.20057	1.89547	49.5878	1.89691e-12
ATAD5	ENSG00000176208	7075	4.19798	-3.02231	49.5644	1.91965e-12
BAMBI	ENSG00000095739	2314	1.7473	2.84718	49.5156	1.96796e-12
ZNF862	ENSG00000106479	8430	4.4686	2.21727	49.4021	2.08521e-12
SNRPF	ENSG00000139343	3043	6.36521	-1.7635	49.3714	2.11815e-12
LXN	ENSG00000079257	1504	2.48579	3.18851	49.2587	2.24341e-12
SYNJ2	ENSG00000078269	9985	8.41693	1.58229	49.2421	2.26245e-12
RBPMS	ENSG00000157110	8982	5.89276	1.75089	49.1524	2.36832e-12
TPI1	ENSG00000111669	2700	10.4899	-1.7384	49.1009	2.43132e-12
SNRPD1	ENSG00000167088	1841	6.84799	-1.71206	49.0932	2.44089e-12
TMEM106C	ENSG00000134291	3348	6.64677	-1.72974	49.0812	2.45579e-12
SLC6A16	ENSG00000063127	3599	2.8534	2.52845	49.0363	2.51272e-12
MUC1	ENSG00000185499	2401	2.73002	2.60102	48.9942	2.56721e-12
CLEC2B	ENSG00000110852	2638	1.93748	3.27026	48.9411	2.63766e-12
ULK1	ENSG00000177169	7608	6.87776	1.61741	48.887	2.71145e-12
THBS1	ENSG00000137801	10870	10.4071	2.43927	48.83	2.79134e-12
PDLIM2	ENSG00000120913	7671	4.10778	-2.20106	48.7969	2.83883e-12
FANCA	ENSG00000187741	9736	5.82155	-1.74847	48.7884	2.85114e-12
KDM7A	ENSG00000006459	9430	3.27961	2.71386	48.7825	2.85987e-12
CORO1A	ENSG00000102879	4871	0.658154	-3.36577	48.7761	2.86917e-12
ALPP	ENSG00000163283	3059	4.49062	3.61798	48.763	2.88842e-12
PRSS1	ENSG00000204983	1872	0.269755	-3.93826	48.7148	2.96021e-12
SH2D3C	ENSG00000095370	4599	1.15513	3.30368	48.672	3.02549e-12
C1RL	ENSG00000139178	5014	5.44834	1.90198	48.591	3.15319e-12
IL1R2	ENSG00000115590	3073	1.5748	-3.28595	48.5861	3.16097e-12
BCL2L14	ENSG00000121380	5112	0.350738	3.53372	48.5545	3.2124e-12
KIAA1524	ENSG00000163507	4574	5.31093	-2.66476	48.511	3.28437e-12
ARHGEF2	ENSG00000116584	9213	6.10322	-1.7986	48.4232	3.43479e-12
ACOX2	ENSG00000168306	3859	1.10947	-4.23482	48.2014	3.84612e-12
C8orf4	ENSG00000176907	1833	2.72866	6.29863	48.1374	3.97382e-12
ARL4C	ENSG00000188042	4013	7.33359	-1.86516	48.0992	4.05185e-12
ARHGEF17	ENSG00000110237	9539	6.64206	1.8202	48.0282	4.20133e-12
GGH	ENSG00000137563	3130	5.35869	-1.95896	47.9649	4.33914e-12
ICAM2	ENSG00000108622	3243	3.91657	-2.24151	47.9487	4.37527e-12
KIF14	ENSG00000118193	7274	4.26135	-3.33451	47.8231	4.6646e-12
FANCC	ENSG00000158169	7089	4.66264	-2.02856	47.744	4.85656e-12
C1QBP	ENSG00000108561	2335	7.4838	-1.64336	47.59	5.25357e-12
PGAP3	ENSG00000161395	3669	4.49119	2.11536	47.5057	5.4844e-12
MMP13	ENSG00000137745	2834	-1.05149	5.39262	47.4986	5.5043e-12
VWA1	ENSG00000179403	5065	3.70163	2.54829	47.433	5.69151e-12
MAP2K3	ENSG00000034152	3783	7.48583	-1.66897	47.3828	5.83942e-12
FJX1	ENSG00000179431	2685	3.55125	-2.2018	47.3787	5.85148e-12
EPB41L1	ENSG00000088367	7859	6.97161	1.62648	47.2936	6.11119e-12
GNAL	ENSG00000141404	8445	3.81278	2.14009	47.2626	6.20865e-12
CGB8	ENSG00000213030	919	2.16253	2.94632	47.257	6.22629e-12
NUPR1	ENSG00000176046	1097	0.969717	3.27122	47.2341	6.29961e-12
FANK1	ENSG00000203780	4178	4.39136	2.01701	47.1675	6.51725e-12
HLA-DMB	ENSG00000242574	4655	0.141784	3.6243	47.1315	6.63787e-12
FXYD5	ENSG00000089327	2993	8.69861	-1.66042	47.1177	6.68495e-12
VRK1	ENSG00000100749	2744	5.33529	-2.14633	47.1176	6.6852e-12
HTR3A	ENSG00000166736	2772	-0.673275	4.54182	47.0905	6.77833e-12
RAB40B	ENSG00000141542	6194	1.40764	2.96679	47.0245	7.01054e-12
SEMA3E	ENSG00000170381	6748	0.808569	3.22856	47.0212	7.02228e-12
PCSK4	ENSG00000115257	3692	3.26962	2.27332	46.9881	7.14192e-12
CGB5	ENSG00000189052	841	2.08387	2.91643	46.9427	7.30925e-12
FYB	ENSG00000082074	6100	1.1334	3.25876	46.7065	8.24542e-12
AFAP1L1	ENSG00000157510	4721	4.39046	-1.99539	46.6792	8.36111e-12
LAT2	ENSG00000086730	4542	1.24696	-2.97867	46.632	8.56501e-12
MORC4	ENSG00000133131	6198	5.61608	-1.95936	46.622	8.609e-12
RBL1	ENSG00000080839	5954	4.44834	-2.40176	46.615	8.63985e-12
SAE1	ENSG00000142230	3389	7.21574	-1.61946	46.6003	8.70465e-12
TMEM178A	ENSG00000152154	2470	2.04983	2.91755	46.5876	8.76128e-12
STAMBPL1	ENSG00000138134	6323	4.56963	-2.02313	46.4929	9.19531e-12
LRRC59	ENSG00000108829	4570	8.24151	-1.64757	46.4687	9.30949e-12
ARHGAP4	ENSG00000089820	5580	1.65772	2.81028	46.3844	9.71855e-12
ATP13A2	ENSG00000159363	5253	6.49571	-1.67387	46.3496	9.89296e-12
VMP1	ENSG00000062716	6916	9.21542	1.74056	46.3007	1.01426e-11
PLSCR4	ENSG00000114698	4227	1.0293	3.13639	46.2747	1.02784e-11
C21orf58	ENSG00000160298	5315	3.34282	-2.29397	46.2152	1.05954e-11
WIPI1	ENSG00000070540	3402	3.59758	2.39133	46.1983	1.0687e-11
POLA1	ENSG00000101868	6336	6.20551	-2.01244	46.1514	1.09457e-11
DDX39A	ENSG00000123136	3837	6.48866	-1.91622	46.1034	1.12172e-11
NOLC1	ENSG00000166197	3969	7.94302	-1.53024	46.0218	1.16943e-11
UNC5C	ENSG00000182168	10684	3.67172	2.32459	46.0035	1.18044e-11
ATP9A	ENSG00000054793	8317	7.09494	1.6642	45.9943	1.18597e-11
PCOLCE2	ENSG00000163710	3480	1.52331	-3.07603	45.9598	1.20704e-11
TMC8	ENSG00000167895	5459	3.52867	-2.37531	45.6972	1.38019e-11
PGAM1	ENSG00000171314	2568	6.41896	-1.77379	45.6479	1.41536e-11
ALDH3B1	ENSG00000006534	6621	6.66314	1.83796	45.6429	1.419e-11
DHRS3	ENSG00000162496	3037	7.13442	1.63473	45.6274	1.43028e-11
EIF2B3	ENSG00000070785	3043	4.88712	-2.05342	45.608	1.44447e-11
PDK4	ENSG00000004799	4519	5.49703	1.82764	45.56	1.48031e-11
JAK3	ENSG00000105639	6813	3.49429	2.1551	45.5106	1.51812e-11
KIF22	ENSG00000079616	4312	6.48303	-1.67525	45.4765	1.54483e-11
CASC1	ENSG00000118307	2952	1.24511	3.3263	45.4714	1.54884e-11
RUVBL1	ENSG00000175792	6860	7.53647	-1.54043	45.4632	1.55534e-11
GABRE	ENSG00000102287	9631	6.38284	1.79158	45.4527	1.56371e-11
PGF	ENSG00000119630	5962	0.883607	-3.51803	45.4519	1.56436e-11
SECTM1	ENSG00000141574	2961	4.74589	2.08474	45.3404	1.65594e-11
DLGAP5	ENSG00000126787	3667	5.98508	-2.90571	45.1709	1.8057e-11
SYT8	ENSG00000149043	4854	3.3614	2.42591	45.1573	1.81828e-11
CLCN4	ENSG00000073464	6750	4.03565	-2.04154	45.1306	1.84325e-11
SHISA4	ENSG00000198892	1746	2.1876	2.56299	45.0764	1.89497e-11
RP11-383H13.1	ENSG00000235531	6284	-0.339622	4.63822	45.0201	1.95021e-11
GOT1	ENSG00000120053	2648	6.25217	-1.7073	44.9977	1.97269e-11
TMEM8B	ENSG00000137103	5426	3.58379	2.10474	44.9802	1.99035e-11
RPA3	ENSG00000106399	3232	5.8774	-1.69721	44.9382	2.03352e-11
RAN	ENSG00000132341	4825	9.47906	-1.51192	44.9307	2.04132e-11
CTD-2547L24.3	ENSG00000258875	787	0.156832	3.53957	44.8747	2.10057e-11
TFRC	ENSG00000072274	7887	8.9433	-1.51952	44.7099	2.28493e-11
ZNF608	ENSG00000168916	6920	6.3687	2.62093	44.6507	2.3551e-11
SH3RF3	ENSG00000172985	5801	3.77624	-2.08194	44.6272	2.38362e-11
PPAPDC1A	ENSG00000203805	2534	0.898268	-3.30653	44.6063	2.40913e-11
MYH14	ENSG00000105357	9933	7.10896	1.57509	44.5702	2.45397e-11
MARCH4	ENSG00000144583	4447	1.55093	-3.41511	44.3428	2.7563e-11
PDP1	ENSG00000164951	5603	7.16807	1.50706	44.3416	2.7579e-11
CENPK	ENSG00000123219	4312	4.20282	-2.91436	44.195	2.97234e-11
NFE2L3	ENSG00000050344	4249	7.27509	-1.62986	44.1803	2.99485e-11
HLA-DPA1	ENSG00000231389	5748	0.0672091	3.8355	44.083	3.14746e-11
ADAMTS14	ENSG00000138316	5269	0.849622	3.02745	44.0808	3.15091e-11
PIK3C2B	ENSG00000133056	9414	5.3105	1.85825	44.0462	3.20723e-11
COL11A2	ENSG00000204248	6740	3.79526	2.09485	44.0194	3.25131e-11
SCIN	ENSG00000006747	5048	6.23352	1.76665	43.9973	3.28828e-11
YRDC	ENSG00000196449	1826	5.11516	-1.85468	43.9948	3.29251e-11
ATP2C2	ENSG00000064270	6693	4.90747	-1.95189	43.9788	3.31956e-11
NCOA1	ENSG00000084676	8633	5.25289	1.98477	43.9718	3.33141e-11
STAT2	ENSG00000170581	6109	6.51817	1.61949	43.8047	3.62841e-11
VMAC	ENSG00000187650	2254	1.78069	2.75208	43.7828	3.66913e-11
PA2G4	ENSG00000170515	3795	7.65707	-1.5511	43.775	3.68375e-11
TPM3	ENSG00000143549	8363	8.52609	-1.56564	43.7509	3.7295e-11
AMD1	ENSG00000123505	3523	6.30413	-1.79147	43.7255	3.77812e-11
PDLIM1	ENSG00000107438	2239	8.11714	1.49837	43.7117	3.80484e-11
NABP1	ENSG00000173559	13806	8.56181	2.33746	43.6325	3.96198e-11
ASRGL1	ENSG00000162174	4584	3.61552	-2.19724	43.6236	3.98008e-11
HSPA12A	ENSG00000165868	6754	3.12047	2.70108	43.5843	4.06085e-11
BAIAP3	ENSG00000007516	6143	1.94789	2.6667	43.5251	4.18558e-11
MB21D1	ENSG00000164430	4155	4.62857	-1.90203	43.5181	4.20064e-11
LPXN	ENSG00000110031	2467	7.05619	-1.74235	43.5054	4.22788e-11
SMOC1	ENSG00000198732	4369	1.55719	-4.52606	43.4542	4.33989e-11
SNRNP40	ENSG00000060688	4011	6.05141	-1.63656	43.3926	4.4789e-11
TBC1D3F	ENSG00000185128	5184	2.2743	2.60027	43.3828	4.50118e-11
COX17	ENSG00000138495	2172	5.06683	-1.88031	43.3373	4.60711e-11
CASC5	ENSG00000137812	10250	4.1412	-3.04062	43.284	4.73441e-11
FAT4	ENSG00000196159	16439	6.21612	2.07907	43.2672	4.7753e-11
CHD1L	ENSG00000131778	3370	5.30235	-1.75522	43.2153	4.90368e-11
ANKRD34B	ENSG00000189127	4024	0.858123	3.46487	43.1653	5.0304e-11
TPPP3	ENSG00000159713	2618	0.668178	3.30463	43.1651	5.03111e-11
SLC19A1	ENSG00000173638	9998	4.7903	-1.89979	43.1396	5.09701e-11
UPP1	ENSG00000183696	4577	6.52765	-1.88796	43.1156	5.15984e-11
RGS14	ENSG00000169220	3797	3.23463	-2.29265	43.0998	5.20174e-11
POLR3K	ENSG00000161980	1889	4.4659	-2.00826	42.983	5.52169e-11
CENPL	ENSG00000120334	4914	2.88964	-2.30472	42.9507	5.61365e-11
TAGLN	ENSG00000149591	3917	3.12884	2.21483	42.9335	5.66326e-11
GRAMD1A	ENSG00000089351	5942	4.36077	1.99863	42.8748	5.83574e-11
ATP2A3	ENSG00000074370	6866	0.961398	3.68838	42.7668	6.16708e-11
SMC1A	ENSG00000072501	10674	6.92117	-1.49744	42.677	6.45666e-11
GNG7	ENSG00000176533	4561	0.458803	3.14488	42.6277	6.62146e-11
SLC25A25	ENSG00000148339	4979	5.13481	-1.8518	42.5981	6.7225e-11
ST5	ENSG00000166444	14267	5.85494	1.68371	42.5477	6.89777e-11
SIDT2	ENSG00000149577	9061	5.92823	1.64439	42.518	7.00333e-11
PLXNA1	ENSG00000114554	10944	8.41097	-1.46113	42.4328	7.31534e-11
NAALADL2	ENSG00000177694	8680	5.27921	2.03788	42.4153	7.38105e-11
TP63	ENSG00000073282	7454	0.189093	3.57268	42.3867	7.4896e-11
NRM	ENSG00000137404	2018	5.52852	-1.75106	42.384	7.50023e-11
SRI	ENSG00000075142	4237	9.18149	1.43458	42.3684	7.56006e-11
BCAM	ENSG00000187244	5008	7.82642	1.51096	42.3447	7.65226e-11
PVRL4	ENSG00000143217	3509	2.56237	2.34088	42.2745	7.93181e-11
ZG16	ENSG00000174992	1934	-0.0912308	4.90896	42.1418	8.48891e-11
DYNLRB2	ENSG00000168589	1464	0.0656287	3.35758	42.1115	8.6214e-11
OTUD1	ENSG00000165312	3111	2.04551	2.72966	42.1092	8.63181e-11
HLA-DMA	ENSG00000204257	2534	2.84956	2.79153	42.1081	8.63629e-11
TTLL1	ENSG00000100271	1877	1.70142	2.60165	42.0697	8.80762e-11
SPRED3	ENSG00000188766	2518	0.550903	-3.21168	42.0289	8.99323e-11
FZD2	ENSG00000180340	1983	4.51024	2.20709	41.9429	9.39767e-11
GLCCI1	ENSG00000106415	6885	4.60348	2.14354	41.9265	9.47696e-11
BOP1	ENSG00000170727	3671	3.70133	-2.00693	41.8741	9.73413e-11
NUF2	ENSG00000143228	3362	4.12394	-3.14307	41.7906	1.01588e-10
MPHOSPH6	ENSG00000135698	2190	5.1695	-1.94723	41.7441	1.04038e-10
CYP2E1	ENSG00000130649	9621	1.11643	2.94024	41.7163	1.05528e-10
SFTPD	ENSG00000133661	1321	-0.979115	4.50963	41.7122	1.05749e-10
POLE3	ENSG00000148229	2604	7.51726	-1.47172	41.6755	1.07754e-10
OGFOD1	ENSG00000087263	5806	6.13138	-1.57477	41.6446	1.09467e-10
C11orf35	ENSG00000185522	2934	3.56484	2.06615	41.5929	1.12398e-10
ACSL1	ENSG00000151726	6134	6.89204	1.57972	41.5869	1.12744e-10
PPM1G	ENSG00000115241	4092	9.52212	-1.39727	41.5676	1.13868e-10
ACTBL2	ENSG00000169067	2791	-0.655438	4.06317	41.5556	1.14569e-10
ARNT2	ENSG00000172379	7741	2.59519	2.33835	41.5279	1.16201e-10
WDHD1	ENSG00000198554	6385	4.36277	-2.71252	41.4899	1.18484e-10
PCED1B	ENSG00000179715	2616	4.6373	2.09253	41.4666	1.199e-10
MAFB	ENSG00000204103	3393	0.557073	3.71933	41.4641	1.20058e-10
ATAD3B	ENSG00000160072	7748	5.97667	-1.58488	41.4177	1.22937e-10
FOXO1	ENSG00000150907	5811	2.50006	2.38209	41.415	1.23112e-10
SFXN1	ENSG00000164466	7572	6.53926	-1.53764	41.3556	1.26905e-10
AGO2	ENSG00000123908	4824	5.55411	-1.75806	41.3313	1.28497e-10
UBE2D1	ENSG00000072401	3486	5.68194	1.87242	41.3107	1.29855e-10
TFAP2E	ENSG00000116819	2189	1.37516	2.68275	41.2942	1.30956e-10
LAMB2	ENSG00000172037	6865	7.10394	1.44517	41.2422	1.34484e-10
DNAH7	ENSG00000118997	21324	1.06859	2.91542	41.1982	1.37549e-10
CYP4F12	ENSG00000186204	5351	1.80926	4.74177	41.1363	1.41974e-10
C10orf10	ENSG00000165507	2979	5.0191	1.82787	41.1204	1.43137e-10
FMNL1	ENSG00000184922	7563	6.45704	-1.67853	41.0889	1.45462e-10
ALPK1	ENSG00000073331	12325	4.97446	1.81191	41.0719	1.46731e-10
KIAA0754	ENSG00000255103	6004	5.7274	-2.05732	41.0668	1.47115e-10
ABI3BP	ENSG00000154175	10978	-0.825405	4.10937	41.0467	1.48634e-10
LRRC29	ENSG00000125122	2807	1.98733	2.4419	41.0412	1.49057e-10
ABCG1	ENSG00000160179	6124	-0.210228	4.05334	41.025	1.50291e-10
C9orf40	ENSG00000135045	2327	3.46984	-2.04007	40.9928	1.52793e-10
STEAP4	ENSG00000127954	5708	0.518882	3.17142	40.9877	1.53189e-10
STIP1	ENSG00000168439	4657	8.46518	-1.58189	40.9813	1.5369e-10
CCBL1	ENSG00000171097	3602	4.24663	-1.92696	40.9696	1.54614e-10
NRCAM	ENSG00000091129	7939	4.76135	2.35201	40.9079	1.59574e-10
BCL2L11	ENSG00000153094	6660	5.4855	1.66416	40.8115	1.67647e-10
PSMD14	ENSG00000115233	7698	6.2375	-1.607	40.8001	1.68628e-10
TGM2	ENSG00000198959	6962	9.65488	-2.08653	40.7667	1.71529e-10
RNF103	ENSG00000239305	7599	4.35522	1.91508	40.7657	1.71622e-10
AVIL	ENSG00000135407	5889	2.55848	2.31019	40.7572	1.72366e-10
PSMA7	ENSG00000101182	1750	8.14128	-1.42784	40.6683	1.80387e-10
HDAC5	ENSG00000108840	7618	5.29362	1.70643	40.6583	1.81312e-10
CTSE	ENSG00000196188	2686	-0.38975	-3.85024	40.6035	1.86471e-10
DLC1	ENSG00000164741	10988	4.93318	-2.06834	40.5592	1.90747e-10
CCDC176	ENSG00000119636	4620	2.68645	2.3788	40.5554	1.91118e-10
GLDC	ENSG00000178445	4656	-1.8234	-7.64407	40.54	1.9263e-10
LMF1	ENSG00000103227	7843	3.36146	2.25221	40.5398	1.92651e-10
GSTK1	ENSG00000197448	4228	6.8881	1.51169	40.5329	1.93332e-10
E2F8	ENSG00000129173	4140	3.98724	-2.09598	40.5104	1.95571e-10
IFT140	ENSG00000187535	8168	5.79809	1.60837	40.4462	2.02109e-10
ANKK1	ENSG00000170209	2598	0.106233	3.68122	40.4249	2.04324e-10
CTSA	ENSG00000064601	5856	8.75286	1.53049	40.2724	2.20905e-10
F12	ENSG00000131187	2769	2.37478	-2.41098	40.2626	2.22016e-10
MAPK15	ENSG00000181085	3056	3.5678	2.45388	40.2553	2.22855e-10
ST6GALNAC2	ENSG00000070731	7558	0.749253	2.92931	40.2098	2.28102e-10
FABP5	ENSG00000164687	2077	3.02575	-2.28805	40.2086	2.28246e-10
VIM	ENSG00000026025	4965	8.23786	-1.61337	40.1925	2.30133e-10
TFDP1	ENSG00000198176	3767	7.09792	-1.46581	40.1774	2.31912e-10
TTC18	ENSG00000156042	7424	4.40922	2.11193	40.1174	2.39152e-10
CLN6	ENSG00000128973	4225	5.98515	-1.58574	40.1044	2.4074e-10
LEMD1	ENSG00000186007	1063	0.47013	3.04546	40.0475	2.47863e-10
MXI1	ENSG00000119950	4607	4.9813	1.76222	40.0417	2.48593e-10
DRAP1	ENSG00000175550	1737	7.56041	-1.87406	40.0013	2.53797e-10
NF2	ENSG00000186575	7170	6.40472	-1.53631	39.9808	2.56466e-10
C19orf48	ENSG00000167747	3256	6.64208	-1.50655	39.9701	2.57874e-10
NTN4	ENSG00000074527	4166	6.53395	1.63792	39.9207	2.64481e-10
NUP93	ENSG00000102900	5735	7.54811	-1.46486	39.9185	2.64787e-10
ACCS	ENSG00000110455	5826	5.3797	1.75635	39.6905	2.97564e-10
KDM5B	ENSG00000117139	9185	6.15411	1.63127	39.6333	3.06406e-10
C18orf54	ENSG00000166845	5958	4.01216	-2.28611	39.5699	3.16526e-10
PTGS1	ENSG00000095303	5607	0.555574	3.00746	39.5691	3.1666e-10
C4B	ENSG00000224389	7116	-0.28705	3.44304	39.5344	3.22323e-10
CPE	ENSG00000109472	2958	1.08639	2.8763	39.5155	3.2546e-10
TNFAIP2	ENSG00000185215	5029	9.38027	1.36712	39.5037	3.27447e-10
GJB3	ENSG00000188910	2387	7.25922	-1.52551	39.4662	3.33783e-10
FAM81B	ENSG00000153347	2495	-0.967139	4.2218	39.4291	3.40193e-10
CMC2	ENSG00000103121	3428	5.39952	-1.66567	39.4172	3.42272e-10
FAM211B	ENSG00000178026	3422	0.00702749	3.21823	39.3812	3.48636e-10
BTBD11	ENSG00000151136	7924	4.9471	-1.97996	39.3443	3.55279e-10
CTGF	ENSG00000118523	2339	6.65509	-1.82261	39.3291	3.58063e-10
CYB5B	ENSG00000103018	6903	8.08547	-1.42257	39.3273	3.58388e-10
BMP4	ENSG00000125378	3082	6.61096	-1.48224	39.283	3.66622e-10
HN1	ENSG00000189159	3433	6.77454	-1.60297	39.2159	3.7944e-10
EFHD2	ENSG00000142634	2531	8.14027	-1.49475	39.1896	3.84586e-10
STEAP3	ENSG00000115107	4713	7.54865	1.45579	39.1218	3.98164e-10
PINK1	ENSG00000158828	4836	7.44318	1.46891	39.0687	4.0916e-10
DGKG	ENSG00000058866	10978	4.79145	-1.81743	38.9247	4.40461e-10
FILIP1L	ENSG00000168386	5897	8.93082	1.857	38.8858	4.49327e-10
HMMR	ENSG00000072571	3932	5.95661	-2.79898	38.7631	4.78478e-10
CXXC5	ENSG00000171604	3852	5.62042	1.8894	38.6962	4.95167e-10
AK8	ENSG00000165695	2731	3.13373	2.07638	38.6621	5.03898e-10
SMARCD3	ENSG00000082014	5198	1.45049	2.67652	38.6536	5.06096e-10
TNNI2	ENSG00000130598	1080	1.54609	2.62365	38.6473	5.07735e-10
PLA2G6	ENSG00000184381	6758	4.59426	1.78049	38.5906	5.22702e-10
SQSTM1	ENSG00000161011	7664	10.3507	1.63787	38.5778	5.26147e-10
AMIGO2	ENSG00000139211	3956	9.35327	2.05532	38.5749	5.2692e-10
TRAFD1	ENSG00000135148	3934	7.44646	1.62684	38.5427	5.35684e-10
TNFRSF12A	ENSG00000006327	1848	7.8267	-1.46738	38.5253	5.40489e-10
IDUA	ENSG00000127415	4022	3.70681	2.03407	38.4907	5.5014e-10
ID3	ENSG00000117318	1797	2.95303	2.7453	38.4495	5.61884e-10
LDHA	ENSG00000134333	6210	10.5166	-1.46273	38.4394	5.64805e-10
SUV39H1	ENSG00000101945	3368	4.0683	-2.02423	38.3919	5.78708e-10
NRGN	ENSG00000154146	1309	4.23784	-2.26151	38.3849	5.80799e-10
AMT	ENSG00000145020	4561	3.61177	2.0773	38.3691	5.85509e-10
PRR16	ENSG00000184838	2281	1.67623	2.54006	38.3602	5.88206e-10
ATP8A1	ENSG00000124406	11199	1.56209	2.73557	38.3499	5.91306e-10
ERBB3	ENSG00000065361	8651	6.59136	1.49295	38.3434	5.93271e-10
CD3EAP	ENSG00000117877	3661	5.06222	-1.70881	38.3427	5.93486e-10
SATB1	ENSG00000182568	13405	4.19316	1.85549	38.33	5.97363e-10
DOK4	ENSG00000125170	4759	4.93099	1.81164	38.3222	5.99772e-10
HMGA1	ENSG00000137309	2327	11.2587	-1.47343	38.3212	6.00073e-10
TUBB	ENSG00000196230	3359	10.7077	-1.4561	38.2783	6.13415e-10
AKNAD1	ENSG00000162641	5257	-0.881622	-4.86881	38.2737	6.14847e-10
PLK4	ENSG00000142731	4482	4.57381	-2.62354	38.268	6.16648e-10
DAB2	ENSG00000153071	7714	5.23833	1.9232	38.2256	6.30211e-10
CSTF2	ENSG00000101811	2151	5.35413	-1.69133	38.2177	6.32755e-10
C1QTNF3	ENSG00000082196	3576	0.32508	2.99583	38.1855	6.43291e-10
GSN	ENSG00000148180	11097	7.7386	1.4138	38.1589	6.5211e-10
ICMT	ENSG00000116237	4910	7.57073	-1.41607	38.1441	6.57092e-10
LMBR1L	ENSG00000139636	5462	4.61276	1.84999	38.124	6.63901e-10
SULT2B1	ENSG00000088002	2822	1.19439	-3.94366	38.0509	6.8922e-10
FMNL3	ENSG00000161791	11982	1.14246	-2.94222	38.0435	6.91843e-10
EFNB3	ENSG00000108947	3222	3.42822	2.04273	37.9931	7.09965e-10
NINJ1	ENSG00000131669	2648	5.70031	1.70753	37.9126	7.39849e-10
PATL2	ENSG00000229474	4771	3.10202	2.14723	37.8856	7.50172e-10
ALPPL2	ENSG00000163286	2493	-0.0639487	3.47756	37.8837	7.50884e-10
HSP90AB1	ENSG00000096384	2796	11.1343	-1.40795	37.8403	7.67795e-10
EHD1	ENSG00000110047	7088	7.56301	-1.44272	37.8391	7.68258e-10
BMP5	ENSG00000112175	3952	-1.4541	5.78949	37.801	7.83403e-10
TCP1	ENSG00000120438	4929	7.72569	-1.37645	37.7898	7.87939e-10
VDAC1	ENSG00000213585	3164	7.78838	-1.38231	37.7412	8.07803e-10
CCND2	ENSG00000118971	7157	1.16532	-3.37595	37.7361	8.0992e-10
RDM1	ENSG00000187456	1975	2.02314	-2.37559	37.7051	8.22873e-10
SRM	ENSG00000116649	1898	6.21537	-1.64211	37.7044	8.23183e-10
DNMBP	ENSG00000107554	8634	8.0067	-1.48597	37.6815	8.32891e-10
PLCD1	ENSG00000187091	4314	3.49595	2.02327	37.6298	8.55271e-10
SLC23A1	ENSG00000170482	3203	-1.75321	5.46337	37.5904	8.7272e-10
APOBR	ENSG00000184730	3792	-0.898751	4.03843	37.5642	8.84509e-10
B4GALT6	ENSG00000118276	5306	3.61039	-2.17647	37.4277	9.48648e-10
KLC4	ENSG00000137171	6421	5.12459	1.64951	37.4091	9.57727e-10
CKLF	ENSG00000217555	1161	2.65722	-2.32026	37.3709	9.767e-10
IL6	ENSG00000136244	2711	0.930651	2.6837	37.3483	9.88046e-10
GAL3ST2	ENSG00000154252	1370	-1.16135	4.31893	37.3219	1.00151e-09
SNRPG	ENSG00000143977	1795	5.43259	-1.60892	37.3216	1.0017e-09
CACNG4	ENSG00000075461	3380	2.12474	3.23914	37.2384	1.04536e-09
MAP2K1	ENSG00000169032	3759	7.75665	-1.36999	37.2363	1.04649e-09
BHLHE41	ENSG00000123095	3948	6.26996	1.51448	37.2236	1.05329e-09
PFAS	ENSG00000178921	6471	5.26421	-1.64998	37.2139	1.05855e-09
NFATC4	ENSG00000100968	8437	3.60008	1.94682	37.2086	1.06146e-09
PLCE1	ENSG00000138193	13282	6.32844	1.60314	37.2071	1.06227e-09
KIAA1456	ENSG00000250305	14668	-1.53426	4.84117	37.1943	1.06926e-09
HPCAL1	ENSG00000115756	5675	7.09808	-1.57605	37.1919	1.07057e-09
HSPD1	ENSG00000144381	4245	8.48648	-1.39532	37.1841	1.07488e-09
TRIB3	ENSG00000101255	2948	6.75591	-1.45128	37.1813	1.07642e-09
FSTL3	ENSG00000070404	3144	4.91227	1.82258	37.1108	1.11605e-09
CAMK1D	ENSG00000183049	8746	4.96297	2.00371	37.0774	1.13532e-09
CUL7	ENSG00000044090	5628	5.41101	1.67681	37.0527	1.1498e-09
BIRC7	ENSG00000101197	1562	0.609399	4.66341	37.0498	1.15149e-09
FAM81A	ENSG00000157470	5578	1.9488	-2.53871	37.0392	1.15777e-09
FAM83E	ENSG00000105523	2529	0.761888	3.08361	37.0154	1.172e-09
DFNB31	ENSG00000095397	5542	1.5233	2.49743	36.9791	1.194e-09
AXL	ENSG00000167601	5154	8.73872	-1.39791	36.9423	1.21678e-09
MMS22L	ENSG00000146263	21793	4.41376	-2.11973	36.8573	1.27101e-09
PFDN2	ENSG00000143256	677	4.89917	-1.71515	36.841	1.28166e-09
PPIF	ENSG00000108179	2674	7.2759	-1.39844	36.8063	1.30467e-09
UBE2N	ENSG00000177889	5110	7.34093	-1.35896	36.7661	1.33183e-09
ORAI1	ENSG00000182500	2263	4.57829	-1.77375	36.7655	1.33226e-09
VGLL1	ENSG00000102243	1541	0.349359	3.83219	36.7595	1.3364e-09
TOX2	ENSG00000124191	3223	3.33502	-2.00768	36.7428	1.34788e-09
GRN	ENSG00000030582	3520	8.76753	1.37177	36.601	1.44957e-09
NUP88	ENSG00000108559	5294	5.94422	-1.48081	36.4525	1.56432e-09
BEND6	ENSG00000151917	5739	2.5158	2.27944	36.4245	1.58695e-09
ASB2	ENSG00000100628	5040	0.015426	-4.00189	36.3836	1.62063e-09
PSMC3	ENSG00000165916	2245	6.7762	-1.50838	36.3674	1.63415e-09
COL28A1	ENSG00000215018	6619	3.47908	2.03476	36.366	1.63533e-09
RAD18	ENSG00000070950	6983	4.46549	-1.95754	36.3252	1.66988e-09
SLC26A11	ENSG00000181045	4903	1.84051	2.32799	36.3135	1.67996e-09
PKN3	ENSG00000160447	3375	3.77111	-1.87171	36.2929	1.69778e-09
LRRC37A3	ENSG00000176809	7641	1.8999	2.3163	36.2901	1.70023e-09
RIMKLA	ENSG00000177181	8981	3.2401	-2.14583	36.201	1.77984e-09
CDKN2AIPNL	ENSG00000237190	1757	5.21409	-1.63608	36.196	1.78441e-09
MCMBP	ENSG00000197771	5944	6.33565	-1.44822	36.1642	1.81368e-09
ANAPC7	ENSG00000196510	6009	6.25012	-1.44471	36.1247	1.85083e-09
NCAPH2	ENSG00000025770	3159	5.57949	-1.6007	36.1005	1.87397e-09
CAPN13	ENSG00000162949	5203	-1.08743	4.0757	36.0916	1.88257e-09
AREG	ENSG00000109321	1648	2.4766	-2.62046	36.0632	1.91018e-09
AHR	ENSG00000106546	6661	7.28875	1.37225	36.0423	1.93085e-09
KYNU	ENSG00000115919	3070	4.06697	1.87496	36.0078	1.96529e-09
IL31RA	ENSG00000164509	4400	-1.26458	-8.25321	35.9567	2.01752e-09
CRISP3	ENSG00000096006	2247	-1.17664	4.72212	35.9545	2.01976e-09
CTNNBIP1	ENSG00000178585	3343	6.39973	-1.47212	35.9515	2.02291e-09
LOXL3	ENSG00000115318	4363	2.01937	-2.4413	35.9354	2.03966e-09
CTSD	ENSG00000117984	2999	10.4313	1.60409	35.9038	2.07305e-09
SLC1A5	ENSG00000105281	3332	7.04897	-1.45705	35.7464	2.24752e-09
KLRC3	ENSG00000205810	1193	0.105495	3.35368	35.7203	2.27779e-09
WDR93	ENSG00000140527	4068	0.341149	2.89188	35.6828	2.32201e-09
CHEK1	ENSG00000149554	6550	6.34056	-1.65715	35.6581	2.35164e-09
PDK2	ENSG00000005882	5481	5.76466	1.58969	35.6406	2.37285e-09
KIAA1755	ENSG00000149633	7947	1.31232	-2.89488	35.6216	2.39618e-09
TERT	ENSG00000164362	4616	0.688724	-2.92802	35.6033	2.41882e-09
CREBRF	ENSG00000164463	12337	4.36592	2.27415	35.5777	2.45073e-09
SSPN	ENSG00000123096	4997	-0.190369	3.15074	35.532	2.50892e-09
MYB	ENSG00000118513	5486	0.441164	-2.92377	35.5132	2.53323e-09
KDELC2	ENSG00000178202	4993	5.67473	-1.85917	35.4036	2.67994e-09
ECT2	ENSG00000114346	5499	6.85547	-2.21402	35.396	2.69043e-09
BRCA2	ENSG00000139618	11269	3.62794	-3.29145	35.3926	2.69502e-09
SLC25A5	ENSG00000005022	1500	8.97111	-1.41572	35.3671	2.73062e-09
BDH2	ENSG00000164039	3383	2.76888	2.04442	35.3519	2.75202e-09
CCDC146	ENSG00000135205	4457	2.10732	2.57183	35.2924	2.83737e-09
ADD3	ENSG00000148700	6541	6.70898	1.72766	35.2649	2.87778e-09
KIAA0247	ENSG00000100647	5830	6.52656	1.64689	35.2637	2.87954e-09
KPNB1	ENSG00000108424	7678	9.20002	-1.32399	35.2477	2.90323e-09
MKKS	ENSG00000125863	6953	6.1527	-1.41962	35.0817	3.16162e-09
ZNF511	ENSG00000198546	3265	5.35008	-1.6482	35.0725	3.17649e-09
GGCT	ENSG00000006625	1905	5.87044	-1.57127	35.0703	3.18014e-09
FASN	ENSG00000169710	8979	9.55047	-1.32315	35	3.29705e-09
BCAS3	ENSG00000141376	14101	5.24619	1.62468	34.9866	3.3199e-09
SLBP	ENSG00000163950	2026	5.97845	-1.4485	34.9545	3.37504e-09
FAM129B	ENSG00000136830	4629	9.37492	-1.35509	34.8978	3.4748e-09
PPP2R1B	ENSG00000137713	6720	5.06584	-1.62618	34.8738	3.5179e-09
CACYBP	ENSG00000116161	4510	6.14717	-1.42328	34.8286	3.60041e-09
DRAM1	ENSG00000136048	4061	4.66178	1.7415	34.8045	3.64529e-09
PRDM8	ENSG00000152784	4588	3.11544	-2.32832	34.791	3.67064e-09
UGDH	ENSG00000109814	4045	6.54642	1.49227	34.7772	3.69671e-09
IL23A	ENSG00000110944	1041	1.98388	-2.45295	34.7736	3.70362e-09
PDXP	ENSG00000241360	2203	0.633417	-2.8893	34.7657	3.71876e-09
BTG3	ENSG00000154640	2306	3.74106	-1.81195	34.7268	3.79382e-09
RAD54B	ENSG00000197275	5313	2.35302	-2.27804	34.6989	3.84857e-09
ACSL5	ENSG00000197142	4318	7.8726	-1.3116	34.6964	3.85343e-09
UBQLNL	ENSG00000175518	2313	-0.27589	3.33183	34.691	3.86421e-09
MCAM	ENSG00000076706	7420	7.63983	-1.32481	34.6675	3.91114e-09
TJP3	ENSG00000105289	4259	4.15871	2.40463	34.6647	3.91664e-09
PAG1	ENSG00000076641	11023	2.94701	-2.33905	34.6189	4.00987e-09
CD320	ENSG00000167775	2277	5.37784	-1.59125	34.554	4.14592e-09
ADAM19	ENSG00000135074	7710	7.4419	-1.52254	34.5537	4.14659e-09
FAM167A	ENSG00000154319	5033	3.57733	2.07622	34.5437	4.16786e-09
POLD3	ENSG00000077514	5508	6.09006	-1.43437	34.47	4.32878e-09
KHK	ENSG00000138030	3060	3.40893	-2.00834	34.3829	4.52681e-09
DEPTOR	ENSG00000155792	2622	0.747235	2.74089	34.3697	4.5576e-09
ADAP1	ENSG00000105963	5060	4.87332	-1.72878	34.3654	4.56783e-09
NDE1	ENSG00000072864	8035	5.41453	-1.58776	34.3538	4.59501e-09
ZMYND19	ENSG00000165724	2372	5.21305	-1.57007	34.321	4.67307e-09
GPM6B	ENSG00000046653	5675	-1.17278	-4.15394	34.289	4.75056e-09
POP1	ENSG00000104356	4852	5.56761	-1.53923	34.2147	4.9355e-09
ACSF2	ENSG00000167107	5797	6.54786	1.40218	34.2011	4.96996e-09
VSIG1	ENSG00000101842	3769	0.914411	-2.57072	34.1927	4.99162e-09
CACNA1F	ENSG00000102001	6928	0.113702	2.92754	34.1803	5.02357e-09
ARSD	ENSG00000006756	7030	5.42578	1.60883	34.1802	5.02374e-09
LIPG	ENSG00000101670	5690	5.01647	-1.68131	34.1696	5.05127e-09
FLRT3	ENSG00000125848	5190	2.73627	2.60166	34.1035	5.22578e-09
SFRP1	ENSG00000104332	4757	6.17598	-1.53684	34.0844	5.27735e-09
MFSD2A	ENSG00000168389	3987	1.86642	-2.36383	34.0774	5.29637e-09
DLX1	ENSG00000144355	3656	-0.478629	-3.48235	34.0409	5.39657e-09
FKBP5	ENSG00000096060	10628	4.14805	-1.86749	34.025	5.44091e-09
HMGB2	ENSG00000164104	2775	6.81444	-1.66706	33.9646	5.61227e-09
ATP1B3	ENSG00000069849	2584	7.44159	-1.30701	33.9482	5.65985e-09
RPS6KA2	ENSG00000071242	8243	5.33937	1.6811	33.9256	5.72591e-09
PPRC1	ENSG00000148840	6053	6.70968	-1.35851	33.9235	5.73217e-09
BMP1	ENSG00000168487	7471	6.9218	1.34947	33.8856	5.84486e-09
CENPV	ENSG00000166582	2302	5.24975	-1.5971	33.8741	5.87949e-09
ARHGAP19	ENSG00000213390	6161	4.81688	-1.65718	33.8545	5.9392e-09
ACAT2	ENSG00000120437	4374	7.25211	-1.43878	33.837	5.99273e-09
MUC4	ENSG00000145113	21325	9.79235	1.8597	33.8135	6.0658e-09
NNMT	ENSG00000166741	2919	0.51655	5.52497	33.8094	6.07849e-09
ANXA8L1	ENSG00000150165	2127	-0.853733	3.82792	33.8087	6.08062e-09
SLC27A1	ENSG00000130304	8249	2.36167	2.11195	33.7843	6.15731e-09
RNF213	ENSG00000173821	28570	7.91495	1.39414	33.7619	6.22854e-09
EPB41L4A	ENSG00000129595	8579	-0.328636	3.37528	33.7582	6.24063e-09
NUP155	ENSG00000113569	9233	6.57103	-1.40676	33.7246	6.3493e-09
ADD2	ENSG00000075340	12673	5.77889	-1.48924	33.7194	6.36614e-09
ZNF880	ENSG00000221923	3719	-0.602826	3.32444	33.7174	6.37272e-09
PPARG	ENSG00000132170	4046	6.66346	-1.37968	33.6746	6.51456e-09
LRP1	ENSG00000123384	20839	5.02952	1.69903	33.6513	6.5931e-09
LSM4	ENSG00000130520	3029	8.18902	-1.33547	33.6424	6.62326e-09
PHC2	ENSG00000134686	5410	7.93669	-1.36044	33.637	6.64178e-09
MILR1	ENSG00000271605	920	3.04626	-2.22953	33.6352	6.64804e-09
GULP1	ENSG00000144366	11974	4.08727	2.28721	33.5221	7.04602e-09
GLP2R	ENSG00000065325	6052	0.321627	3.47707	33.5125	7.08092e-09
NUDC	ENSG00000090273	2856	7.69488	-1.30749	33.5028	7.11629e-09
PTPRM	ENSG00000173482	9906	6.57086	1.53934	33.4987	7.13132e-09
PRPS1	ENSG00000147224	2197	6.34111	-1.44906	33.4947	7.14598e-09
ANXA9	ENSG00000143412	1826	2.15709	2.46813	33.4375	7.35918e-09
PSAP	ENSG00000197746	3224	10.1942	1.41103	33.4269	7.39949e-09
KCNJ13	ENSG00000115474	2977	-1.67975	5.57261	33.4121	7.45589e-09
DBP	ENSG00000105516	6544	3.71043	1.92214	33.3855	7.55853e-09
C2CD4C	ENSG00000183186	3098	0.0544498	-3.05102	33.3815	7.57397e-09
SAMD12	ENSG00000177570	10756	5.72575	1.77915	33.357	7.66999e-09
SPATA5	ENSG00000145375	8247	3.44584	-1.87484	33.3528	7.68667e-09
MERTK	ENSG00000153208	4261	4.68446	-1.75173	33.338	7.74552e-09
HMGCS2	ENSG00000134240	2571	-1.51061	4.89742	33.3127	7.84675e-09
EXOSC9	ENSG00000123737	4711	4.81598	-1.69428	33.2993	7.90116e-09
TTLL3	ENSG00000214021	10403	4.17888	1.79983	33.2957	7.91569e-09
THNSL2	ENSG00000144115	6401	1.28738	2.53392	33.2826	7.96935e-09
SMS	ENSG00000102172	2695	7.70936	-1.34991	33.2759	7.99664e-09
ARRDC3	ENSG00000113369	4934	6.88403	1.78857	33.273	8.00868e-09
PTBP1	ENSG00000011304	6969	8.93411	-1.27316	33.2551	8.08295e-09
CYR61	ENSG00000142871	2455	8	-1.49284	33.2468	8.11723e-09
VPS4A	ENSG00000132612	3777	6.58914	-1.39666	33.2275	8.19823e-09
CLIP3	ENSG00000105270	3772	2.18613	2.34389	33.219	8.23401e-09
CCL22	ENSG00000102962	2929	-0.226419	-3.20755	33.2064	8.28788e-09
PPP1R32	ENSG00000162148	2400	1.7604	2.27362	33.1925	8.34718e-09
RNFT2	ENSG00000135119	6152	1.71354	-2.34034	33.192	8.34927e-09
MALL	ENSG00000144063	3167	2.65928	-2.0755	33.1827	8.38919e-09
LYRM9	ENSG00000232859	5380	1.842	2.23778	33.1754	8.42097e-09
CMSS1	ENSG00000184220	4081	5.06635	-1.6425	33.1515	8.52489e-09
CYP27A1	ENSG00000135929	2983	-0.640256	3.40063	33.0282	9.08325e-09
RP11-1167A19.2	ENSG00000255038	502	-1.15345	4.01544	33.0149	9.14533e-09
CDKN2D	ENSG00000129355	1503	2.02478	-2.30312	32.9869	9.27805e-09
TMEM171	ENSG00000157111	1535	2.52245	-2.1774	32.961	9.40273e-09
RADIL	ENSG00000157927	6745	0.884464	-2.77498	32.9325	9.54155e-09
ZNF362	ENSG00000160094	3331	4.38496	1.65051	32.897	9.71741e-09
CERS4	ENSG00000090661	4059	2.49363	2.47135	32.8949	9.72772e-09
ARRDC4	ENSG00000140450	4118	3.12919	1.87786	32.8343	1.00359e-08
MPP7	ENSG00000150054	6577	2.98305	2.02487	32.8174	1.01237e-08
ATG16L1	ENSG00000085978	6047	7.59855	-1.29335	32.8075	1.01749e-08
SOX4	ENSG00000124766	4876	8.18151	1.41361	32.7859	1.02889e-08
SIVA1	ENSG00000184990	4776	6.12055	-1.38898	32.7311	1.05832e-08
WNT7A	ENSG00000154764	4579	2.5936	-2.13983	32.7158	1.06667e-08
ARHGEF3	ENSG00000163947	6594	4.73783	1.64324	32.6988	1.07604e-08
TWF2	ENSG00000247596	1824	4.04231	-1.75137	32.6753	1.08913e-08
F3	ENSG00000117525	2875	4.36554	-1.68007	32.6554	1.10033e-08
C9orf84	ENSG00000165181	6164	1.18497	3.19488	32.6422	1.10781e-08
FIGNL1	ENSG00000132436	4951	4.49794	-1.92594	32.6215	1.11967e-08
SLC35E2B	ENSG00000189339	7790	6.66906	1.41507	32.6169	1.12235e-08
ARMCX1	ENSG00000126947	2141	-0.573593	3.21679	32.6164	1.12265e-08
PLP2	ENSG00000102007	1279	7.34801	-1.58549	32.5969	1.13393e-08
SPEF1	ENSG00000101222	1925	1.10665	2.42666	32.567	1.15156e-08
PTPRN2	ENSG00000155093	5006	-0.95416	3.52815	32.5582	1.15676e-08
HPRT1	ENSG00000165704	1624	6.3896	-1.36568	32.499	1.19252e-08
LEF1	ENSG00000138795	5361	2.34274	2.55875	32.499	1.19255e-08
G0S2	ENSG00000123689	866	6.22685	-1.46012	32.4734	1.20838e-08
PPP1R3B	ENSG00000173281	5776	5.19822	1.73126	32.4602	1.2166e-08
NCLN	ENSG00000125912	4175	6.78646	-1.33438	32.454	1.22049e-08
TRIM54	ENSG00000138100	2764	1.75573	2.26516	32.4094	1.24879e-08
ELOVL6	ENSG00000170522	7297	6.03407	-1.81735	32.3354	1.29727e-08
C4orf21	ENSG00000138658	9100	3.05157	-2.97055	32.2615	1.34759e-08
SLC29A3	ENSG00000198246	2684	4.84434	1.61616	32.2134	1.38137e-08
OSR2	ENSG00000164920	2930	2.66249	2.01016	32.1968	1.3932e-08
SIX5	ENSG00000177045	3556	4.10143	1.75438	32.1886	1.39907e-08
C15orf38	ENSG00000242498	3673	3.77738	1.75907	32.1763	1.408e-08
C4A	ENSG00000244731	7199	0.230427	2.75962	32.1754	1.40863e-08
NT5DC2	ENSG00000168268	4734	5.41445	-1.51836	32.1646	1.41649e-08
RTP4	ENSG00000136514	1554	1.19288	2.3748	32.1082	1.45817e-08
TMEM163	ENSG00000152128	6804	2.37741	2.16596	32.09	1.47194e-08
TSKU	ENSG00000182704	4131	6.78184	1.33122	32.0481	1.50402e-08
TMEM150A	ENSG00000168890	3094	2.68669	1.99021	32.0433	1.50773e-08
FAM105A	ENSG00000145569	4074	2.32664	-2.28388	31.9359	1.59348e-08
CKB	ENSG00000166165	2669	3.87131	-1.77616	31.9344	1.59469e-08
C18orf56	ENSG00000176912	976	0.925914	-2.64783	31.9284	1.59965e-08
HNF1B	ENSG00000108753	5960	4.67011	1.8898	31.9106	1.61434e-08
PUS10	ENSG00000162927	7651	3.01055	2.10484	31.9101	1.61479e-08
CEP85	ENSG00000130695	5145	5.41042	-1.59132	31.894	1.62822e-08
SERINC5	ENSG00000164300	5107	2.38484	2.22096	31.8853	1.63554e-08
DONSON	ENSG00000159147	3513	4.53784	-1.6146	31.8845	1.63617e-08
NIP7	ENSG00000132603	3274	6.6948	-1.33026	31.881	1.63912e-08
CDC14B	ENSG00000081377	10457	6.39578	1.35012	31.8015	1.70763e-08
CCT7	ENSG00000135624	3585	7.77406	-1.31038	31.7408	1.76179e-08
MYLK2	ENSG00000101306	2976	-0.671207	-3.24217	31.7266	1.77477e-08
RPA2	ENSG00000117748	2019	6.16773	-1.35953	31.6695	1.8277e-08
RHEBL1	ENSG00000167550	1290	0.0170323	-3.02649	31.6337	1.86175e-08
FAM57A	ENSG00000167695	2734	5.16178	-1.54078	31.6232	1.87181e-08
WFDC3	ENSG00000124116	2405	4.38294	1.63902	31.5887	1.90534e-08
BNIP3	ENSG00000176171	2111	5.25145	-1.5176	31.5796	1.91434e-08
PLK3	ENSG00000173846	3479	3.91888	-1.8718	31.5673	1.92646e-08
TLR3	ENSG00000164342	6724	3.70684	1.96212	31.5561	1.93756e-08
PFN1	ENSG00000108518	1987	9.92366	-1.51517	31.5377	1.95602e-08
SKOR1	ENSG00000188779	4479	1.26718	2.47871	31.505	1.98929e-08
FCHSD1	ENSG00000197948	6073	4.66279	1.60323	31.4992	1.99523e-08
EMG1	ENSG00000126749	3223	6.48889	-1.37631	31.4791	2.01598e-08
GPSM2	ENSG00000121957	8099	4.96714	-1.87231	31.4636	2.03212e-08
FGD3	ENSG00000127084	6055	1.57288	2.94984	31.4609	2.035e-08
HIST1H4H	ENSG00000158406	1034	4.13161	1.69324	31.4548	2.04141e-08
LBR	ENSG00000143815	5257	6.56431	-1.41534	31.4277	2.0701e-08
SLC44A4	ENSG00000204385	3369	-0.889508	3.60699	31.417	2.08146e-08
KIAA1161	ENSG00000164976	6398	5.54537	-1.50153	31.3872	2.1137e-08
UBN2	ENSG00000157741	16386	5.22505	1.62567	31.3495	2.1552e-08
ARHGAP26	ENSG00000145819	13347	5.4912	-1.67622	31.327	2.18023e-08
CA11	ENSG00000063180	2075	3.16763	1.95787	31.3189	2.1894e-08
SH3BGRL	ENSG00000131171	2304	5.6255	1.49094	31.2952	2.21628e-08
ARID3B	ENSG00000179361	6209	3.19811	-1.90028	31.2863	2.22643e-08
TRIM31	ENSG00000204616	3535	-0.24934	3.2881	31.2436	2.27595e-08
SH3PXD2A	ENSG00000107957	12436	5.96142	-1.51562	31.2103	2.31534e-08
PBX3	ENSG00000167081	4529	3.19972	-2.0086	31.1949	2.33373e-08
ZNF385C	ENSG00000187595	5115	1.16929	2.38773	31.192	2.33728e-08
MYOM1	ENSG00000101605	6573	0.213276	2.83854	31.1881	2.34197e-08
DBF4	ENSG00000006634	4583	5.73079	-1.80362	31.1683	2.36604e-08
RNF207	ENSG00000158286	6585	5.55671	1.53973	31.1544	2.38296e-08
C8orf34	ENSG00000165084	10499	-0.0818646	-2.97869	31.1507	2.38758e-08
SH3KBP1	ENSG00000147010	5830	8.32867	-1.3589	31.1214	2.42382e-08
HRK	ENSG00000135116	6853	2.47343	2.00648	31.0587	2.50343e-08
UBASH3B	ENSG00000154127	9011	5.33177	-2.00181	31.0482	2.51706e-08
NKPD1	ENSG00000179846	4764	0.283724	2.96815	30.9811	2.60551e-08
DGAT2	ENSG00000062282	7904	2.8881	-2.06821	30.9236	2.68386e-08
APLN	ENSG00000171388	3220	-0.76981	-3.59189	30.9226	2.68527e-08
CENPE	ENSG00000138778	9444	3.79277	-3.41086	30.9112	2.70112e-08
LIN52	ENSG00000205659	3690	2.90413	-1.90228	30.9083	2.70516e-08
EZH2	ENSG00000106462	4522	5.3021	-1.48863	30.9018	2.71424e-08
GLA	ENSG00000102393	2065	5.32844	-1.46265	30.8571	2.77751e-08
AP2S1	ENSG00000042753	1704	6.34094	-1.33929	30.7473	2.93913e-08
KCNC3	ENSG00000131398	6277	2.91916	2.11299	30.735	2.9578e-08
MLH1	ENSG00000076242	3748	5.53539	-1.43717	30.6869	3.03208e-08
AC132872.2	ENSG00000268852	1950	1.62752	2.29274	30.6858	3.03378e-08
ATXN1	ENSG00000124788	16487	6.34096	1.47637	30.6851	3.03483e-08
LONP1	ENSG00000196365	5085	6.13704	-1.36321	30.683	3.03818e-08
CKAP5	ENSG00000175216	8547	7.36923	-1.25512	30.6708	3.05737e-08
CLEC2D	ENSG00000069493	3219	5.06681	1.80919	30.6707	3.05748e-08
DUSP4	ENSG00000120875	7257	4.9964	-1.56124	30.6155	3.14564e-08
LPCAT1	ENSG00000153395	6494	8.14165	-1.22218	30.604	3.16439e-08
GAL	ENSG00000069482	1300	0.382737	-2.78931	30.6017	3.1681e-08
TGFB3	ENSG00000119699	4914	3.41795	1.77015	30.5721	3.2168e-08
PGAM5	ENSG00000247077	3881	6.36703	-1.39943	30.5547	3.24578e-08
ALX4	ENSG00000052850	5750	-2.24077	7.18555	30.5441	3.26359e-08
CEP68	ENSG00000011523	8623	4.46179	1.63711	30.4662	3.3974e-08
HCAR2	ENSG00000182782	2051	-1.91603	5.24962	30.4542	3.41836e-08
DDIT4	ENSG00000168209	2058	8.29118	1.25357	30.4448	3.43494e-08
CCT6B	ENSG00000132141	4334	2.0034	2.18805	30.4427	3.43869e-08
TESC	ENSG00000088992	1926	4.72319	-2.69471	30.4309	3.45973e-08
PLEK2	ENSG00000100558	1603	6.441	-1.37903	30.4039	3.50824e-08
KLHL23	ENSG00000213160	5509	4.40985	-1.73189	30.3967	3.52132e-08
AZU1	ENSG00000172232	1792	-2.27309	7.1478	30.3713	3.56764e-08
PLGRKT	ENSG00000107020	1493	3.08298	-1.82326	30.3509	3.60542e-08
FDPS	ENSG00000160752	3718	7.65243	-1.25641	30.344	3.61829e-08
RHOF	ENSG00000139725	6177	8.72967	-1.22012	30.3185	3.66604e-08
MICAL2	ENSG00000133816	15819	8.38604	-1.24528	30.2625	3.77346e-08
KLRC2	ENSG00000205809	1489	1.63396	3.17357	30.2624	3.7738e-08
SLC25A27	ENSG00000153291	3366	4.57166	1.9957	30.259	3.78039e-08
SLC39A14	ENSG00000104635	6942	5.88021	-1.40034	30.252	3.79404e-08
AQP5	ENSG00000161798	1885	-1.40865	-3.89325	30.2259	3.84539e-08
URB2	ENSG00000135763	6001	4.36194	-1.704	30.2211	3.85483e-08
CDC42EP2	ENSG00000149798	2452	5.64978	-1.6711	30.2126	3.87179e-08
SOX8	ENSG00000005513	4432	-0.284562	2.88612	30.1613	3.97569e-08
CCT3	ENSG00000163468	4018	7.93273	-1.25208	30.1492	4.00058e-08
EXOSC8	ENSG00000120699	3630	4.90329	-1.54007	30.1354	4.02912e-08
PIGW	ENSG00000184886	2820	5.15431	-1.69152	30.1142	4.07331e-08
FOXN3	ENSG00000053254	11033	3.41359	1.81609	30.1053	4.09219e-08
ATAD3A	ENSG00000197785	3069	6.47912	-1.40029	30.0755	4.15539e-08
CCDC150	ENSG00000144395	9687	2.27197	-2.59507	30.0211	4.2737e-08
HIST1H2BC	ENSG00000180596	834	3.02734	1.84963	29.9979	4.32514e-08
TRIM16L	ENSG00000108448	4329	7.11752	1.27769	29.9898	4.34315e-08
SH2B3	ENSG00000111252	5682	6.3226	-1.4206	29.9764	4.37336e-08
GET4	ENSG00000239857	5392	4.30232	1.6077	29.9536	4.42512e-08
PCDH7	ENSG00000169851	10269	1.09782	2.54632	29.9485	4.43685e-08
SNRPB	ENSG00000125835	1824	7.72342	-1.28626	29.9468	4.44075e-08
TNFRSF21	ENSG00000146072	3595	9.72542	1.19501	29.9235	4.49423e-08
ENOPH1	ENSG00000145293	2025	5.99783	-1.33153	29.9147	4.51474e-08
FAM72A	ENSG00000196550	3783	1.47854	-2.2422	29.9002	4.5487e-08
ZMYND12	ENSG00000066185	2195	2.07795	2.14471	29.8892	4.57454e-08
NUDT1	ENSG00000106268	2006	3.75219	-2.07268	29.8753	4.60744e-08
PPP5C	ENSG00000011485	7059	6.77781	-1.29786	29.8255	4.72727e-08
PFKFB4	ENSG00000114268	6153	4.72877	-1.5983	29.7566	4.89843e-08
THEMIS2	ENSG00000130775	4620	0.0430991	2.76955	29.7472	4.92207e-08
POP7	ENSG00000172336	988	6.08601	-1.48178	29.7367	4.94887e-08
HYLS1	ENSG00000198331	2999	4.11147	-1.7422	29.7324	4.95993e-08
CCDC86	ENSG00000110104	2044	6.694	-1.48066	29.7272	4.97327e-08
BMPR1B	ENSG00000138696	6312	5.01364	1.57014	29.716	5.00191e-08
DLX4	ENSG00000108813	3211	1.14254	2.27056	29.6876	5.07573e-08
TEX30	ENSG00000151287	2154	2.72782	-1.99305	29.6855	5.08137e-08
SLC4A8	ENSG00000050438	11415	3.70691	-2.3329	29.6732	5.1138e-08
FERMT1	ENSG00000101311	5359	7.19557	-1.34022	29.6683	5.12668e-08
SDC2	ENSG00000169439	4528	5.41436	-1.4404	29.668	5.12751e-08
LHPP	ENSG00000107902	4064	4.03598	1.61632	29.6274	5.23593e-08
PTGES3	ENSG00000110958	3315	8.75672	-1.22466	29.5863	5.3481e-08
LURAP1L	ENSG00000153714	2132	2.67646	1.96462	29.544	5.46622e-08
ARL14EPL	ENSG00000268223	1630	0.290987	3.16697	29.4974	5.59914e-08
CD97	ENSG00000123146	5382	6.32839	-1.71102	29.458	5.71408e-08
ITGB3BP	ENSG00000142856	5459	4.51734	-1.89775	29.4476	5.74485e-08
ALG10	ENSG00000139133	3654	3.30429	-1.7411	29.4135	5.84703e-08
GRPEL1	ENSG00000109519	4177	5.73848	-1.37525	29.4079	5.86392e-08
KCNE3	ENSG00000175538	3677	-1.50144	3.91287	29.4037	5.87641e-08
TOM1	ENSG00000100284	5869	5.87714	1.40658	29.395	5.90294e-08
AKAP3	ENSG00000111254	3668	4.07263	1.66852	29.3595	6.01216e-08
NES	ENSG00000132688	5558	2.92089	-1.85197	29.3475	6.04937e-08
PPFIBP2	ENSG00000166387	9617	1.5487	2.36656	29.3296	6.10562e-08
AGO4	ENSG00000134698	7267	4.95657	1.59545	29.3168	6.14597e-08
TIMP3	ENSG00000100234	4603	2.88064	-1.829	29.2097	6.49529e-08
HILPDA	ENSG00000135245	2070	4.07081	-1.62157	29.1877	6.56964e-08
AMN	ENSG00000166126	4646	0.64936	2.43306	29.1736	6.61735e-08
CTF1	ENSG00000150281	1664	4.17075	1.67563	29.1686	6.63469e-08
HES4	ENSG00000188290	1118	3.10309	-1.83282	29.1521	6.6914e-08
NPY4R	ENSG00000204174	1956	-1.35176	3.75826	29.1487	6.7029e-08
LDLR	ENSG00000130164	7718	7.2725	-1.23021	29.1402	6.7325e-08
MEGF6	ENSG00000162591	7039	4.11893	1.65853	29.1347	6.75155e-08
TRAPPC6A	ENSG00000007255	933	4.40995	1.58326	29.1188	6.80737e-08
AK2	ENSG00000004455	5683	7.75344	-1.2281	29.1168	6.81431e-08
CAPN3	ENSG00000092529	5129	-1.5954	3.80749	29.1027	6.86405e-08
RAET1L	ENSG00000155918	1346	-0.566545	-3.09423	29.0911	6.90533e-08
BLNK	ENSG00000095585	3706	-0.731326	3.15133	29.0756	6.96085e-08
FAM72C	ENSG00000203817	1512	-1.33443	-3.66328	29.0749	6.96347e-08
GAS2L3	ENSG00000139354	6698	3.95799	-1.8598	29.0463	7.06681e-08
FUZ	ENSG00000010361	2951	1.15038	2.24324	29.0123	7.19211e-08
SLC25A15	ENSG00000102743	1837	2.09503	-2.03694	29.0105	7.19874e-08
JAK1	ENSG00000162434	6317	8.0156	1.23837	29.0004	7.23648e-08
SAC3D1	ENSG00000168061	1772	4.0641	-1.67519	28.9985	7.24343e-08
LRRC8A	ENSG00000136802	5230	8.20484	-1.23645	28.9945	7.25848e-08
CERCAM	ENSG00000167123	6054	3.88068	1.63327	28.9742	7.33483e-08
PLK2	ENSG00000145632	4768	7.47071	1.27431	28.9449	7.44681e-08
NDUFAF2	ENSG00000164182	1006	4.06328	-1.61137	28.9437	7.45127e-08
ESYT1	ENSG00000139641	5493	7.46109	-1.27543	28.9137	7.56743e-08
STK38L	ENSG00000211455	6921	6.84014	1.67792	28.91	7.58189e-08
C8orf46	ENSG00000169085	5808	0.42665	2.77184	28.8963	7.63593e-08
KLHDC8B	ENSG00000185909	2156	-0.130374	3.1132	28.8832	7.68787e-08
HSPH1	ENSG00000120694	4097	6.85112	-1.37782	28.8588	7.78515e-08
SIGMAR1	ENSG00000147955	2196	7.30065	-1.23868	28.8373	7.87222e-08
FAXDC2	ENSG00000170271	7222	0.141707	2.66259	28.8193	7.94552e-08
EPB41L4B	ENSG00000095203	7879	4.01454	-1.6215	28.7821	8.09982e-08
IGSF1	ENSG00000147255	6818	1.65041	2.49685	28.7377	8.28755e-08
ATP6AP1L	ENSG00000205464	7185	1.5842	2.28512	28.7065	8.42195e-08
SNRNP25	ENSG00000161981	3060	4.82511	-1.66883	28.7049	8.42921e-08
NOP2	ENSG00000111641	4687	7.14751	-1.2721	28.6712	8.5769e-08
ZFP2	ENSG00000198939	2763	-1.7652	4.55059	28.6476	8.68226e-08
CLDN1	ENSG00000163347	3663	7.87703	1.21282	28.6234	8.79154e-08
CARD14	ENSG00000141527	8232	0.169794	2.62928	28.5826	8.97836e-08
NUP85	ENSG00000125450	5193	6.139	-1.30101	28.5754	9.01204e-08
FRAT1	ENSG00000165879	2651	1.99257	1.98617	28.5699	9.0378e-08
ARSA	ENSG00000100299	2938	5.06675	1.47226	28.5489	9.13611e-08
LGALS14	ENSG00000006659	1079	-1.83608	7.63361	28.4976	9.38164e-08
IARS	ENSG00000196305	7401	7.8606	-1.18411	28.4945	9.39664e-08
SULT1C2	ENSG00000198203	8399	1.50157	2.2305	28.4874	9.43103e-08
IL6R	ENSG00000160712	6343	3.42423	1.74134	28.4612	9.55962e-08
IGF2	ENSG00000167244	6979	3.96158	-2.22069	28.4342	9.6936e-08
RAB26	ENSG00000167964	2488	2.95717	1.90564	28.409	9.82055e-08
PSMD1	ENSG00000173692	5171	8.49881	-1.18026	28.3887	9.92453e-08
LMO1	ENSG00000166407	1690	-0.673383	3.5312	28.3744	9.99794e-08
GTF2IRD2	ENSG00000196275	7233	1.61519	2.22021	28.373	1.00052e-07
FH	ENSG00000091483	2142	6.34811	-1.27522	28.3647	1.00482e-07
FAM86C1	ENSG00000158483	2972	4.42592	-1.53556	28.3493	1.01284e-07
UMPS	ENSG00000114491	3499	5.76472	-1.33161	28.3277	1.02419e-07
TRABD2A	ENSG00000186854	8771	1.70981	-2.14092	28.3256	1.0253e-07
HIST1H2AI	ENSG00000196747	531	1.56241	2.1164	28.2795	1.05e-07
SUV39H2	ENSG00000152455	3565	3.41982	-1.83869	28.2573	1.06212e-07
ULBP2	ENSG00000131015	1349	4.1148	-1.6032	28.2477	1.06739e-07
CCT4	ENSG00000115484	2830	7.72997	-1.21391	28.2445	1.06916e-07
ZNF530	ENSG00000183647	5019	3.55894	-1.71699	28.215	1.08557e-07
CSE1L	ENSG00000124207	3726	8.13537	-1.42927	28.2108	1.08795e-07
FRY	ENSG00000073910	16059	2.65404	2.08789	28.1733	1.10926e-07
ZNF726	ENSG00000213967	6289	0.986252	-2.31484	28.1656	1.11364e-07
WDR65	ENSG00000243710	5665	1.61423	2.23673	28.1648	1.1141e-07
EXOC3L4	ENSG00000205436	3480	0.348713	2.59357	28.1514	1.12185e-07
WRAP53	ENSG00000141499	5087	4.55262	-1.52649	28.1304	1.13411e-07
MARCH10	ENSG00000173838	4920	-0.171504	2.71581	28.1065	1.14818e-07
ZFYVE1	ENSG00000165861	5306	4.03583	1.67287	28.1063	1.14831e-07
RDH10	ENSG00000121039	5321	5.88439	1.33077	28.1054	1.14887e-07
SPRR1B	ENSG00000169469	620	1.10573	-2.26094	28.0841	1.16154e-07
HMBS	ENSG00000256269	4247	6.04247	-1.32197	28.0753	1.16683e-07
PRKDC	ENSG00000253729	15416	9.42357	-1.27717	28.0608	1.17565e-07
CCT2	ENSG00000166226	4322	8.42448	-1.25887	28.0475	1.18374e-07
HAUS8	ENSG00000131351	5533	2.75717	-1.9009	28.0468	1.18415e-07
FAM110B	ENSG00000169122	4943	-0.26414	2.99164	28.0214	1.19979e-07
NLGN3	ENSG00000196338	4006	1.19854	2.512	28.0196	1.20094e-07
LDB3	ENSG00000122367	6679	2.38454	1.93789	28.0018	1.21203e-07
PQLC3	ENSG00000162976	2275	2.47132	1.92213	27.9991	1.21373e-07
MRPL3	ENSG00000114686	2715	7.51453	-1.18173	27.9913	1.21862e-07
SEMA7A	ENSG00000138623	4309	7.00985	-1.41482	27.9903	1.21925e-07
WDR4	ENSG00000160193	2738	4.12248	-1.63198	27.9801	1.22567e-07
PDLIM5	ENSG00000163110	11115	6.3964	1.25614	27.9672	1.23391e-07
MAMLD1	ENSG00000013619	5958	6.02099	-1.30432	27.9385	1.2523e-07
IFRD2	ENSG00000214706	3712	5.7093	-1.36456	27.9301	1.25779e-07
ADRM1	ENSG00000130706	2142	7.63449	-1.2642	27.9278	1.2593e-07
MTMR11	ENSG00000014914	4591	4.62777	1.50103	27.8604	1.30393e-07
MORN5	ENSG00000185681	1804	-1.79718	3.97612	27.8361	1.32041e-07
C16orf74	ENSG00000154102	2181	6.3944	-1.29556	27.8298	1.32467e-07
LAMA5	ENSG00000130702	14705	8.23378	1.1458	27.8076	1.33997e-07
CSDC2	ENSG00000172346	3250	-1.64135	4.70811	27.7833	1.35691e-07
EPHB2	ENSG00000133216	6341	8.28453	1.21411	27.7758	1.36222e-07
SERPING1	ENSG00000149131	3603	-0.598201	3.73345	27.7473	1.38243e-07
CTIF	ENSG00000134030	8100	4.90528	1.57922	27.738	1.38908e-07
FANCG	ENSG00000221829	3614	5.16965	-1.44375	27.735	1.39126e-07
LPP	ENSG00000145012	25536	6.88449	1.35638	27.7043	1.41349e-07
RNF112	ENSG00000128482	3652	1.03928	2.32518	27.6745	1.43544e-07
SEC31B	ENSG00000075826	8360	4.70612	1.6327	27.674	1.43578e-07
BORA	ENSG00000136122	2762	3.69401	-1.9107	27.6342	1.46561e-07
RPA1	ENSG00000132383	5492	7.49126	-1.18124	27.5904	1.49921e-07
CDKN2C	ENSG00000123080	3318	4.71952	-1.58103	27.5852	1.50327e-07
TMTC4	ENSG00000125247	6272	3.57238	1.70841	27.5707	1.51458e-07
COLQ	ENSG00000206561	4353	0.232976	2.74948	27.5654	1.51869e-07
EBF4	ENSG00000088881	3716	1.68717	2.14434	27.5574	1.52501e-07
ACTL6A	ENSG00000136518	3675	6.96704	-1.206	27.5384	1.54008e-07
TFEB	ENSG00000112561	5648	3.77414	1.88211	27.5322	1.54497e-07
MAPRE1	ENSG00000101367	2623	8.00905	-1.17374	27.5178	1.55656e-07
COPS3	ENSG00000141030	2781	6.613	-1.23775	27.5014	1.56979e-07
GPX4	ENSG00000167468	2033	8.60049	1.35051	27.4879	1.58084e-07
GAA	ENSG00000171298	5156	6.41615	1.43541	27.4701	1.59545e-07
ASPM	ENSG00000066279	10887	4.98053	-2.74925	27.4681	1.5971e-07
ZMIZ1	ENSG00000108175	10735	7.39258	1.22391	27.4484	1.61343e-07
MRPL12	ENSG00000262814	1028	4.44484	-1.55019	27.44	1.62045e-07
SWT1	ENSG00000116668	4054	2.25189	2.01344	27.4053	1.64979e-07
ANTXR1	ENSG00000169604	8185	5.73875	1.47003	27.3676	1.6823e-07
PRR7	ENSG00000131188	1768	3.88115	-1.64157	27.358	1.69066e-07
MCTP1	ENSG00000175471	12089	4.08192	-1.86272	27.3384	1.70786e-07
HIST1H3H	ENSG00000203813	473	2.91777	1.7562	27.3103	1.73282e-07
CASP1	ENSG00000137752	3722	-1.28584	3.33969	27.3026	1.73981e-07
DUSP2	ENSG00000158050	1932	0.515775	-2.87599	27.2722	1.76736e-07
C17orf72	ENSG00000224383	4142	2.748	1.78336	27.251	1.7868e-07
MVP	ENSG00000013364	6136	8.01644	1.35296	27.2482	1.7894e-07
ECHDC2	ENSG00000121310	11498	0.592999	2.45502	27.2192	1.81649e-07
GRM1	ENSG00000152822	7272	-1.00455	3.31012	27.1805	1.85318e-07
IRF2BPL	ENSG00000119669	4147	5.84796	1.32146	27.1762	1.85728e-07
IGF1R	ENSG00000140443	13509	4.38513	1.51843	27.1474	1.88515e-07
C5orf34	ENSG00000172244	3011	2.16831	-2.20321	27.097	1.935e-07
WDTC1	ENSG00000142784	6010	6.77751	1.32514	27.0939	1.93814e-07
SLC24A1	ENSG00000074621	9084	5.29842	1.37222	27.0876	1.94446e-07
PSMG3	ENSG00000157778	1960	4.71664	-1.51605	27.0533	1.97917e-07
MYLIP	ENSG00000007944	3033	5.4145	1.46531	27.0497	1.98294e-07
ANXA8L2	ENSG00000186807	2128	0.120119	2.69084	27.0462	1.98649e-07
TTLL12	ENSG00000100304	4622	6.29965	-1.32125	27.0238	2.00967e-07
C4orf26	ENSG00000174792	2054	1.28275	2.51627	27.0176	2.01615e-07
PCMTD1	ENSG00000168300	7307	5.39432	1.86578	26.9939	2.04102e-07
GPN3	ENSG00000111231	2595	4.65914	-1.51028	26.9825	2.05303e-07
DLL1	ENSG00000198719	3174	-1.21437	3.68165	26.9799	2.05579e-07
MIS18A	ENSG00000159055	1723	4.16094	-1.54901	26.9626	2.07436e-07
ACLY	ENSG00000131473	5217	8.98112	-1.15579	26.95	2.08783e-07
PLIN5	ENSG00000214456	4815	-0.0821101	2.74906	26.9201	2.12046e-07
APOBEC3H	ENSG00000100298	1251	0.507472	-2.59542	26.9156	2.12537e-07
UCP2	ENSG00000175567	3237	4.56466	1.61884	26.8952	2.14796e-07
RASSF4	ENSG00000107551	9481	4.49359	-1.49876	26.884	2.16035e-07
PSMD11	ENSG00000108671	7200	7.8446	-1.15031	26.8708	2.17522e-07
RABL2A	ENSG00000144134	6008	3.46084	1.64056	26.8045	2.25112e-07
FMO5	ENSG00000131781	5988	-1.54954	3.53187	26.764	2.29878e-07
DDB2	ENSG00000134574	1846	4.97231	-1.51438	26.7635	2.29943e-07
MYBL1	ENSG00000185697	7239	4.23142	-1.8598	26.7624	2.30068e-07
ALG10B	ENSG00000175548	4377	2.96344	-1.74479	26.7181	2.35403e-07
CYCS	ENSG00000172115	4457	6.16925	-1.40842	26.7166	2.35593e-07
MOSPD3	ENSG00000106330	1726	5.09615	1.56144	26.6966	2.38037e-07
ASAH1	ENSG00000104763	5051	6.76586	1.31408	26.6337	2.45923e-07
MFSD4	ENSG00000174514	5570	0.437211	2.551	26.631	2.46263e-07
RBM14	ENSG00000239306	3937	6.23463	-1.38079	26.624	2.47149e-07
INPP5J	ENSG00000185133	4822	0.380167	2.35855	26.5655	2.54756e-07
CAPN2	ENSG00000162909	8792	9.4737	-1.10734	26.5623	2.55176e-07
ARRB1	ENSG00000137486	5976	3.63723	1.64525	26.557	2.55873e-07
FSCN2	ENSG00000186765	2019	0.70607	2.29765	26.5358	2.58705e-07
AATF	ENSG00000108270	4714	7.3807	-1.1618	26.5286	2.5967e-07
HSPA14	ENSG00000187522	4818	5.16113	-1.40941	26.5285	2.59679e-07
RRAD	ENSG00000166592	1709	1.77407	2.23605	26.522	2.60553e-07
TIMP1	ENSG00000102265	1790	5.31079	-1.50996	26.5112	2.62011e-07
GCNT1	ENSG00000187210	6477	3.00125	1.73049	26.4692	2.6778e-07
KRCC1	ENSG00000172086	1753	4.44118	1.71959	26.4648	2.6839e-07
ALAS1	ENSG00000023330	2536	5.92954	-1.42092	26.429	2.73409e-07
GRAMD2	ENSG00000175318	4987	0.540643	2.33268	26.4253	2.73926e-07
CAMK2D	ENSG00000145349	7363	5.10069	1.40198	26.4162	2.75229e-07
RSPH1	ENSG00000160188	2988	0.500468	2.32345	26.3808	2.80308e-07
SNRPA1	ENSG00000131876	3669	5.19158	-1.38046	26.3351	2.87032e-07
KCTD5	ENSG00000167977	3420	6.80948	-1.2912	26.3312	2.87604e-07
POFUT1	ENSG00000101346	6426	6.92105	-1.20345	26.312	2.90479e-07
GSTCD	ENSG00000138780	6203	4.12997	-1.52717	26.3079	2.911e-07
CORO6	ENSG00000167549	4321	3.19446	1.82952	26.297	2.9275e-07
NREP	ENSG00000134986	9337	1.21364	2.13944	26.2809	2.95191e-07
EMC9	ENSG00000100908	1582	2.85469	-1.78324	26.2683	2.97132e-07
HMGN2	ENSG00000198830	2509	8.41295	-1.19772	26.2633	2.97893e-07
BCMO1	ENSG00000135697	2930	0.887701	2.5075	26.249	3.00106e-07
CLDN11	ENSG00000013297	6032	-0.640968	3.01031	26.2485	3.00187e-07
ARHGAP11B	ENSG00000187951	9184	4.44147	-1.81232	26.2055	3.06951e-07
C7orf65	ENSG00000221845	2911	-2.25123	4.87717	26.145	3.16714e-07
SMAGP	ENSG00000170545	3558	5.71344	-1.32517	26.1426	3.17102e-07
TMPRSS9	ENSG00000178297	4195	0.250645	2.87653	26.1374	3.17958e-07
RPL39L	ENSG00000163923	1060	3.11058	-1.8126	26.1327	3.18748e-07
GAREM	ENSG00000141441	7568	5.73986	1.38775	26.1085	3.22757e-07
PRSS35	ENSG00000146250	2608	-2.52894	6.83107	26.1079	3.2286e-07
TTK	ENSG00000112742	4579	4.44392	-2.74004	26.0963	3.24807e-07
ZBTB8B	ENSG00000273274	12834	-0.524304	-2.80397	26.0947	3.25068e-07
LEPREL1	ENSG00000090530	5605	6.52494	1.22326	26.0874	3.2631e-07
TFCP2L1	ENSG00000115112	9372	5.10912	-2.21106	26.0554	3.31764e-07
RTBDN	ENSG00000132026	2675	-0.999688	3.29505	26.0478	3.33065e-07
GPI	ENSG00000105220	9112	8.86471	-1.18474	26.0222	3.37517e-07
YPEL4	ENSG00000166793	4460	-0.39696	2.65957	26.0211	3.37712e-07
PRDX1	ENSG00000117450	1522	8.39826	-1.14665	26.0006	3.4132e-07
EHHADH	ENSG00000113790	4700	4.30108	1.53702	25.9983	3.4172e-07
SRC	ENSG00000197122	6531	5.06307	1.52168	25.9929	3.42669e-07
LRP1B	ENSG00000168702	17040	-2.2635	4.83838	25.9916	3.42903e-07
ASAP3	ENSG00000088280	4988	5.63911	1.30668	25.9537	3.497e-07
FAAH2	ENSG00000165591	2019	2.8385	1.72568	25.9432	3.51605e-07
SYTL2	ENSG00000137501	11248	4.74221	2.16726	25.9356	3.53001e-07
MICB	ENSG00000204516	2854	3.81974	-1.6098	25.9295	3.54113e-07
DCK	ENSG00000156136	3227	4.6973	-1.49734	25.9151	3.56765e-07
MTSS1	ENSG00000170873	7787	2.26191	-1.83061	25.894	3.60694e-07
FLJ27365	ENSG00000197182	5728	2.6061	1.76279	25.8845	3.62468e-07
SLC12A5	ENSG00000124140	7520	2.97006	1.70549	25.8671	3.65758e-07
NPAS2	ENSG00000170485	12491	4.51481	-1.45631	25.865	3.66147e-07
ENTPD6	ENSG00000197586	5327	6.17289	-1.28236	25.8307	3.72704e-07
NTF4	ENSG00000225950	2739	1.24757	2.38258	25.8289	3.73058e-07
VARS	ENSG00000204394	6081	7.6124	-1.17525	25.8286	3.7312e-07
PIGU	ENSG00000101464	2755	4.70298	-1.50596	25.8256	3.73699e-07
RABEPK	ENSG00000136933	3401	4.90226	-1.42641	25.7967	3.79333e-07
TANGO6	ENSG00000103047	6839	4.59658	-1.4728	25.7943	3.79803e-07
NRG2	ENSG00000158458	4544	1.2773	-2.10078	25.7754	3.83544e-07
BYSL	ENSG00000112578	2248	5.05825	-1.46958	25.7744	3.83748e-07
BRIX1	ENSG00000113460	5011	5.57701	-1.45183	25.7415	3.90344e-07
SPSB3	ENSG00000162032	3192	5.2652	1.36543	25.73	3.92675e-07
GALM	ENSG00000143891	2790	2.4274	1.99072	25.7216	3.94387e-07
RDH16	ENSG00000139547	3460	-0.225963	2.58511	25.7196	3.94793e-07
AP3M2	ENSG00000070718	6276	5.19546	-1.37948	25.7121	3.96341e-07
RASA4	ENSG00000105808	7745	-0.611633	2.76085	25.7068	3.97419e-07
HSP90AA1	ENSG00000080824	5248	10.3444	-1.41207	25.6984	3.99156e-07
PRICKLE2	ENSG00000163637	8726	-0.660319	3.11739	25.6792	4.03145e-07
DPYSL4	ENSG00000151640	3176	-0.740257	3.05125	25.6526	4.08752e-07
ADAM11	ENSG00000073670	4770	0.247678	2.36289	25.6507	4.09154e-07
CENPF	ENSG00000117724	11663	6.09097	-2.49302	25.6435	4.10678e-07
MAPKAPK3	ENSG00000114738	3913	6.36734	-1.49165	25.6194	4.1584e-07
CS	ENSG00000062485	6402	7.89031	-1.16936	25.6091	4.18056e-07
EFHB	ENSG00000163576	4163	-0.000678765	2.44367	25.6006	4.19901e-07
GMPS	ENSG00000163655	8885	7.46708	-1.13171	25.5837	4.23613e-07
ZNF488	ENSG00000165388	4442	6.15284	1.25724	25.5471	4.31704e-07
DAND5	ENSG00000179284	1988	-1.48175	-3.5013	25.5213	4.37524e-07
C3	ENSG00000125730	8328	2.61275	2.1358	25.5055	4.41126e-07
BCAS1	ENSG00000064787	9024	-1.56089	3.51003	25.4967	4.43144e-07
NINL	ENSG00000101004	6008	1.47795	2.21677	25.4793	4.47154e-07
WDR54	ENSG00000005448	2860	5.44294	-1.3199	25.4624	4.51091e-07
THSD1	ENSG00000136114	3345	1.32003	2.04588	25.4196	4.61217e-07
INSL3	ENSG00000248099	923	1.3353	2.6107	25.4149	4.62329e-07
KIFC3	ENSG00000140859	7552	7.59869	-1.23511	25.4021	4.65399e-07
PTGER4	ENSG00000171522	3961	3.54401	-1.56132	25.3968	4.66697e-07
RNF224	ENSG00000233198	1503	3.31299	1.67677	25.3853	4.69471e-07
PLD2	ENSG00000129219	4888	5.43103	1.30257	25.3824	4.702e-07
EZH1	ENSG00000108799	6992	5.76629	1.24312	25.3628	4.75002e-07
HPX	ENSG00000110169	3631	-0.770434	2.88986	25.3458	4.79203e-07
DDN	ENSG00000181418	3749	0.995735	-2.12325	25.3442	4.79583e-07
MAP4K4	ENSG00000071054	11918	8.66033	-1.08868	25.3051	4.89404e-07
SSRP1	ENSG00000149136	6323	9.35228	-1.19608	25.2866	4.94134e-07
C1S	ENSG00000182326	6389	0.717901	2.28304	25.2708	4.98185e-07
PLOD3	ENSG00000106397	5671	7.91146	-1.12675	25.2666	4.99271e-07
GALE	ENSG00000117308	3955	6.26824	-1.2332	25.2513	5.03254e-07
IKZF2	ENSG00000030419	12220	4.56916	1.74361	25.2323	5.08247e-07
CTDSP2	ENSG00000175215	5442	7.96162	1.1521	25.2169	5.12326e-07
NUDT15	ENSG00000136159	2098	4.76164	-1.4295	25.1949	5.18189e-07
PBLD	ENSG00000108187	5172	3.94215	1.64904	25.1683	5.25401e-07
LAMA4	ENSG00000112769	11575	5.7439	1.3316	25.161	5.27392e-07
CRY1	ENSG00000008405	5062	5.51526	-1.2956	25.1399	5.33174e-07
PNPLA2	ENSG00000177666	3843	6.18984	1.33946	25.0836	5.48964e-07
NXT1	ENSG00000132661	1123	5.06443	-1.42042	25.0719	5.5233e-07
CEP128	ENSG00000100629	9495	3.53089	-1.73815	25.0698	5.52928e-07
C4orf46	ENSG00000205208	3730	4.55874	-1.43372	25.0525	5.57914e-07
FOXQ1	ENSG00000164379	2318	5.5554	-1.87732	25.027	5.65324e-07
SF3A3	ENSG00000183431	4740	7.38068	-1.1251	25.0146	5.68984e-07
GDPD1	ENSG00000153982	2970	1.92983	1.89057	24.9853	5.77689e-07
GLTSCR2	ENSG00000105373	5341	6.87536	1.16791	24.985	5.77776e-07
SLC29A1	ENSG00000112759	3433	6.04212	-1.23432	24.9688	5.82646e-07
SYTL4	ENSG00000102362	7518	4.02553	-1.59344	24.9628	5.84461e-07
NYAP1	ENSG00000166924	3586	0.834487	2.21153	24.9483	5.8888e-07
C16orf96	ENSG00000205832	3823	-1.36602	3.25329	24.945	5.89887e-07
MAT2A	ENSG00000168906	4487	7.60857	-1.14323	24.9395	5.91565e-07
LFNG	ENSG00000106003	3372	6.02525	1.3142	24.935	5.92974e-07
NSUN2	ENSG00000037474	5506	8.19766	-1.09593	24.9119	6.00114e-07
FZD7	ENSG00000155760	3851	3.66591	1.71834	24.8995	6.03992e-07
ZFP14	ENSG00000142065	6010	3.04486	1.72914	24.8879	6.07617e-07
DDAH1	ENSG00000153904	5982	6.64965	-1.47341	24.8876	6.07721e-07
SPRED1	ENSG00000166068	8260	4.19328	-1.55353	24.8866	6.08031e-07
GRAMD1C	ENSG00000178075	7818	5.63279	1.95209	24.8714	6.1285e-07
NUP37	ENSG00000075188	2406	6.2073	-1.1939	24.8663	6.14467e-07
KRTAP5-10	ENSG00000204572	1130	-2.65169	6.67851	24.866	6.14559e-07
MOCOS	ENSG00000075643	6281	3.67859	-1.52334	24.8596	6.16612e-07
PHF5A	ENSG00000100410	1235	6.27629	-1.25791	24.8147	6.31155e-07
TRIM2	ENSG00000109654	9333	5.49338	1.61159	24.8105	6.32506e-07
CHCHD3	ENSG00000106554	3718	5.92229	-1.28237	24.8012	6.35572e-07
KCNMB4	ENSG00000135643	4874	4.88087	1.39025	24.7912	6.38894e-07
CARF	ENSG00000138380	8981	3.84646	1.79723	24.7629	6.4834e-07
YWHAH	ENSG00000128245	2453	7.10244	-1.1447	24.7617	6.48728e-07
ADAM12	ENSG00000148848	9860	0.458346	2.77203	24.7589	6.49682e-07
EIF2S1	ENSG00000134001	5651	7.49389	-1.13187	24.7047	6.68214e-07
YBX1	ENSG00000065978	1930	9.49562	-1.20391	24.6804	6.76675e-07
SKP2	ENSG00000145604	3837	5.22459	-1.35852	24.6659	6.81789e-07
COL20A1	ENSG00000101203	10974	-1.49941	3.32304	24.6233	6.97045e-07
RQCD1	ENSG00000144580	5292	6.0433	-1.20239	24.619	6.98613e-07
ANXA6	ENSG00000197043	5427	6.0767	-1.28712	24.6155	6.99855e-07
VWA7	ENSG00000204396	3703	2.19676	1.78796	24.601	7.05138e-07
RALGDS	ENSG00000160271	8261	6.92478	1.15181	24.6002	7.0546e-07
CAD	ENSG00000084774	8422	8.35169	-1.12546	24.5828	7.11846e-07
BEST4	ENSG00000142959	2047	-0.484076	2.83765	24.5507	7.23799e-07
TMEM14A	ENSG00000096092	992	4.79151	-1.40587	24.5481	7.24765e-07
C1orf63	ENSG00000117616	6804	6.56341	1.34431	24.5355	7.29551e-07
CHRNB4	ENSG00000117971	4976	-0.76145	2.89419	24.5297	7.31733e-07
EIF4H	ENSG00000106682	3191	8.77695	-1.09822	24.5236	7.34055e-07
MYRF	ENSG00000124920	10813	3.71582	-1.53884	24.5167	7.36669e-07
SPATA7	ENSG00000042317	6872	3.64174	1.517	24.5107	7.38977e-07
TOR3A	ENSG00000186283	3917	5.40469	-1.29189	24.5075	7.40208e-07
OPTN	ENSG00000123240	5121	6.3326	1.181	24.5041	7.41521e-07
CALM1	ENSG00000198668	7705	8.10004	-1.08378	24.4574	7.59724e-07
ADA	ENSG00000196839	2852	0.559856	2.51671	24.4573	7.59742e-07
ID2	ENSG00000115738	2205	0.199287	2.41004	24.4465	7.64034e-07
BRINP2	ENSG00000198797	3953	-1.44503	-4.28792	24.4205	7.74391e-07
ZSCAN18	ENSG00000121413	8307	5.02324	1.38512	24.4109	7.78256e-07
RAPGEF2	ENSG00000109756	12005	5.84504	1.253	24.4029	7.815e-07
MARCKS	ENSG00000155130	4273	6.92333	1.33672	24.3827	7.89738e-07
TSR1	ENSG00000167721	5545	6.87757	-1.1255	24.3701	7.94918e-07
CLCNKB	ENSG00000184908	2898	0.760096	2.19619	24.3397	8.07572e-07
GPRC5A	ENSG00000013588	8440	10.0889	1.16194	24.3394	8.07717e-07
CLIC1	ENSG00000213719	1942	8.99897	-1.16673	24.3387	8.08001e-07
FBXL13	ENSG00000161040	4319	2.01928	1.89865	24.3081	8.20949e-07
C1QTNF6	ENSG00000133466	7143	6.84983	1.17223	24.3022	8.23452e-07
SYT13	ENSG00000019505	5424	-0.224055	-2.63123	24.3005	8.24159e-07
PRMT1	ENSG00000126457	4796	7.62349	-1.14521	24.3005	8.2416e-07
ICA1	ENSG00000003147	4891	5.12389	1.32624	24.2796	8.33182e-07
STK31	ENSG00000196335	6183	2.29626	2.16847	24.2747	8.353e-07
UCK2	ENSG00000143179	6756	5.39025	-1.30483	24.2678	8.38296e-07
MREG	ENSG00000118242	1742	3.32765	-1.63103	24.2663	8.38955e-07
SRGAP3	ENSG00000196220	18864	-0.72305	2.70509	24.2488	8.46596e-07
TBC1D17	ENSG00000104946	4731	5.68898	1.23965	24.2358	8.52324e-07
CCT6A	ENSG00000146731	3901	8.28933	-1.14426	24.1939	8.71084e-07
GLIS2	ENSG00000126603	4469	5.13073	1.46728	24.1555	8.88604e-07
PRPF4	ENSG00000136875	3613	6.43253	-1.18314	24.1543	8.89185e-07
ITGB3	ENSG00000259207	4913	0.925224	3.37376	24.1416	8.95049e-07
WNT8B	ENSG00000075290	2112	-0.812111	-2.81712	24.1215	9.04461e-07
PODNL1	ENSG00000132000	4168	0.325139	3.06353	24.1195	9.05379e-07
SYNE2	ENSG00000054654	31405	7.58212	1.82149	24.1185	9.05847e-07
STAT5A	ENSG00000126561	5756	2.84746	1.85622	24.1133	9.08298e-07
ABR	ENSG00000159842	11709	7.30542	-1.11016	24.0479	9.39675e-07
AKAP12	ENSG00000131016	8741	7.79044	-2.12913	24.0418	9.42659e-07
CHRNA5	ENSG00000169684	3623	3.65394	-1.54076	24.0382	9.44423e-07
C15orf48	ENSG00000166920	1405	4.15537	1.51051	24.0342	9.46397e-07
HNRNPA2B1	ENSG00000122566	7541	9.87966	-1.28165	24.0278	9.49541e-07
NTMT1	ENSG00000148335	2674	5.74343	-1.23913	23.9865	9.70152e-07
LOX	ENSG00000113083	5468	3.72907	1.49598	23.9516	9.87879e-07
CHD5	ENSG00000116254	9890	3.27471	-1.70684	23.9513	9.8801e-07
DHCR24	ENSG00000116133	4441	9.30842	-1.14653	23.9469	9.90274e-07
DKC1	ENSG00000130826	4189	7.69569	-1.18122	23.9429	9.92337e-07
B3GALT1	ENSG00000172318	5353	1.78688	-2.22573	23.9395	9.94128e-07
HIP1	ENSG00000127946	8953	4.28996	-1.42861	23.9201	1.00416e-06
SLC25A10	ENSG00000183048	3287	3.06463	-1.69205	23.9185	1.00503e-06
SPATA9	ENSG00000145757	2811	0.0339139	2.71378	23.9135	1.00762e-06
MSH6	ENSG00000116062	10805	6.63766	-1.29016	23.9091	1.00993e-06
PHF21A	ENSG00000135365	11449	5.02075	1.34864	23.9037	1.01276e-06
DNAJB6	ENSG00000105993	14981	6.90158	-1.10659	23.8635	1.03413e-06
HNRNPM	ENSG00000099783	5606	8.20662	-1.06475	23.8626	1.03464e-06
TCEB1	ENSG00000154582	4934	6.42043	-1.16183	23.8479	1.04254e-06
ABCA5	ENSG00000154265	13161	2.00153	2.36938	23.8455	1.04387e-06
HTR7	ENSG00000148680	3447	0.0495059	-2.46413	23.8285	1.05314e-06
CCT8	ENSG00000156261	3339	7.60616	-1.16705	23.8105	1.06302e-06
BCKDHB	ENSG00000083123	4102	4.75514	1.46123	23.7975	1.07022e-06
KIAA1467	ENSG00000084444	6807	5.84939	-1.19917	23.7848	1.07729e-06
PDF	ENSG00000258429	1158	2.40584	-1.72457	23.7647	1.08861e-06
SCML2	ENSG00000102098	4368	2.61503	-1.76885	23.7557	1.09373e-06
SLC35G2	ENSG00000168917	4287	4.48764	-1.40333	23.724	1.11189e-06
NUP160	ENSG00000030066	8471	7.48536	-1.14429	23.7204	1.11393e-06
GIMAP2	ENSG00000106560	2097	1.4933	1.96971	23.72	1.11421e-06
TFDP2	ENSG00000114126	11895	5.9706	1.20946	23.7095	1.12027e-06
PPIL1	ENSG00000137168	1810	5.89676	-1.20726	23.6906	1.13134e-06
TRIM4	ENSG00000146833	4891	6.5337	1.15258	23.6901	1.13165e-06
TNXB	ENSG00000168477	15166	0.925281	2.09232	23.6764	1.13971e-06
SMC4	ENSG00000113810	8457	7.37452	-1.856	23.6537	1.15327e-06
CYTH4	ENSG00000100055	6157	0.997268	-2.03374	23.6301	1.16748e-06
SH3BP1	ENSG00000100092	6268	4.14343	-1.47052	23.5993	1.18628e-06
PLXDC1	ENSG00000161381	9277	1.30527	2.00036	23.5971	1.18769e-06
LCP1	ENSG00000136167	5216	9.35395	-1.06034	23.5926	1.19046e-06
COQ3	ENSG00000132423	1458	3.33292	-1.55417	23.5903	1.19187e-06
MMP11	ENSG00000099953	5176	0.6788	2.4311	23.5308	1.22932e-06
OLFML2A	ENSG00000185585	6746	4.76487	1.51169	23.5278	1.23119e-06
NANOS1	ENSG00000188613	4627	2.41603	1.71084	23.5108	1.24216e-06
RHOU	ENSG00000116574	4372	0.0419925	2.34656	23.5093	1.24313e-06
MMAA	ENSG00000151611	7677	3.32135	1.55755	23.5018	1.24797e-06
BCL2L12	ENSG00000126453	1743	4.07785	-1.46127	23.4926	1.25394e-06
ARHGDIA	ENSG00000141522	2903	8.23104	-1.12196	23.4921	1.25429e-06
SPAG8	ENSG00000137098	2722	1.29197	1.93497	23.4781	1.26346e-06
MYO15A	ENSG00000091536	19117	0.21564	2.44934	23.4619	1.27411e-06
DNAJC28	ENSG00000177692	1890	-0.0385057	2.40924	23.4494	1.28244e-06
FAM222A	ENSG00000139438	3722	4.38593	-1.38893	23.4454	1.28506e-06
ZC3H6	ENSG00000188177	11803	3.48822	1.68571	23.4304	1.29517e-06
TMEM219	ENSG00000149932	2428	5.69937	1.24968	23.4268	1.29757e-06
EBP	ENSG00000147155	2409	5.8517	-1.2578	23.4264	1.29787e-06
COX8A	ENSG00000176340	507	6.88161	-1.35964	23.3901	1.32259e-06
LDHB	ENSG00000111716	2983	9.4997	-1.10396	23.3863	1.32517e-06
ENPP5	ENSG00000112796	4264	3.65417	1.60472	23.3777	1.33115e-06
C1R	ENSG00000159403	4696	1.57563	2.01959	23.3292	1.36509e-06
LGALS3	ENSG00000131981	2392	7.73433	1.2273	23.3253	1.36786e-06
CGB7	ENSG00000196337	3387	2.05001	1.81565	23.3183	1.37288e-06
MTBP	ENSG00000172167	8326	3.5069	-2.01278	23.3089	1.37957e-06
TMEM91	ENSG00000142046	2796	1.69232	1.84795	23.3045	1.38279e-06
UBE2M	ENSG00000130725	1831	6.22539	-1.24196	23.2866	1.39568e-06
JADE2	ENSG00000043143	9873	6.38378	-1.16421	23.2855	1.39649e-06
CDK4	ENSG00000135446	3168	7.91832	-1.11057	23.2807	1.39995e-06
COTL1	ENSG00000103187	6742	9.98398	-1.32149	23.2802	1.40037e-06
MR1	ENSG00000153029	9264	4.76236	1.48311	23.2741	1.40481e-06
YPEL1	ENSG00000100027	4713	1.33626	2.00392	23.2249	1.4412e-06
GEMIN4	ENSG00000179409	5751	6.10112	-1.18726	23.2194	1.44529e-06
NUDCD1	ENSG00000120526	4439	5.58709	-1.35965	23.1743	1.47961e-06
BARD1	ENSG00000138376	6062	3.96677	-1.55392	23.1699	1.48302e-06
CCDC88A	ENSG00000115355	14537	3.54404	-2.25362	23.1681	1.4844e-06
PSMB2	ENSG00000126067	2701	8.34898	-1.0977	23.1673	1.48499e-06
ILF2	ENSG00000143621	2033	7.58396	-1.11596	23.1589	1.49154e-06
CYC1	ENSG00000179091	1975	7.33903	-1.20518	23.1587	1.49166e-06
FADS1	ENSG00000149485	10228	9.20889	-1.0889	23.1474	1.50042e-06
SGOL2	ENSG00000163535	6022	3.18611	-2.61202	23.1297	1.51433e-06
ITGAV	ENSG00000138448	8211	7.58385	1.39406	23.1136	1.52704e-06
FADD	ENSG00000168040	1841	6.7015	-1.1453	23.1129	1.52764e-06
AHSA1	ENSG00000100591	2948	7.13007	-1.10472	23.0955	1.54153e-06
PPP1R9B	ENSG00000108819	4290	6.29553	1.22064	23.0874	1.548e-06
LCN2	ENSG00000148346	2057	4.08399	1.65176	23.0675	1.56409e-06
EMP3	ENSG00000142227	1667	5.59953	-1.60559	23.0666	1.56482e-06
MLKL	ENSG00000168404	5692	5.56594	-1.36808	23.042	1.58497e-06
RDH11	ENSG00000072042	5518	7.28925	-1.08651	23.0003	1.61978e-06
CLDN16	ENSG00000113946	3583	-0.0594936	2.60732	22.9994	1.62053e-06
STK17A	ENSG00000164543	4943	6.1802	-1.14375	22.9745	1.64164e-06
C17orf89	ENSG00000224877	1376	4.99065	-1.36841	22.9408	1.67071e-06
EBNA1BP2	ENSG00000117395	3561	6.77075	-1.1282	22.9193	1.68947e-06
DMC1	ENSG00000100206	3025	-2.12253	-4.00094	22.9134	1.69466e-06
SRSF1	ENSG00000136450	3340	7.76672	-1.06274	22.9103	1.69736e-06
ZNF425	ENSG00000204947	3687	1.19181	1.95595	22.9038	1.70317e-06
SIK1	ENSG00000142178	4886	5.71223	1.59057	22.8992	1.70719e-06
NME9	ENSG00000181322	3738	-1.27701	2.969	22.8946	1.7113e-06
AJUBA	ENSG00000129474	5979	6.51372	1.14511	22.886	1.71895e-06
TMX2	ENSG00000213593	2246	6.84492	-1.1841	22.8858	1.71919e-06
ARMC6	ENSG00000105676	3495	4.18384	-1.41534	22.8723	1.73128e-06
HLA-DQA1	ENSG00000196735	6927	-2.22592	4.01023	22.8716	1.73196e-06
DUSP1	ENSG00000120129	2019	3.69265	1.58021	22.871	1.73247e-06
HIRIP3	ENSG00000149929	3928	5.19796	-1.31762	22.8409	1.75978e-06
ADAMTS13	ENSG00000160323	5695	1.53384	2.35521	22.8404	1.76025e-06
SLC46A1	ENSG00000076351	7951	5.71823	-1.1942	22.8245	1.77488e-06
RBM43	ENSG00000184898	4717	2.69938	1.66618	22.816	1.78272e-06
C2orf48	ENSG00000163009	1897	-1.39624	-3.29432	22.786	1.81078e-06
TIMM10	ENSG00000134809	777	5.72567	-1.36323	22.7833	1.81338e-06
SRSF7	ENSG00000115875	4045	7.09241	-1.07714	22.7696	1.82633e-06
SRPK1	ENSG00000096063	6692	7.52491	-1.15421	22.76	1.83544e-06
TNFSF15	ENSG00000181634	7889	2.91069	1.69363	22.7485	1.84648e-06
GADD45B	ENSG00000099860	2138	6.25955	1.22033	22.7294	1.86497e-06
PRUNE2	ENSG00000106772	14801	1.05006	2.17847	22.7182	1.87582e-06
MRPL52	ENSG00000172590	3213	5.32528	-1.27212	22.7125	1.88135e-06
NAT2	ENSG00000156006	1322	-2.83416	6.44318	22.7114	1.88252e-06
SESN3	ENSG00000149212	10370	1.06747	2.07946	22.6898	1.90371e-06
MANSC1	ENSG00000111261	2807	5.19857	-1.3547	22.6812	1.91234e-06
ZNF211	ENSG00000121417	3301	4.43405	1.39082	22.6796	1.91394e-06
DLGAP3	ENSG00000116544	3977	-0.771398	2.66948	22.6775	1.916e-06
ZNF277	ENSG00000198839	4014	6.35668	1.30522	22.6619	1.93161e-06
HSPG2	ENSG00000142798	17694	8.05619	1.08563	22.636	1.95785e-06
EPB41L2	ENSG00000079819	10247	6.54888	-1.20979	22.6347	1.95917e-06
HIST2H2BF	ENSG00000203814	2201	-1.04953	2.9083	22.6218	1.97237e-06
LDHD	ENSG00000166816	2359	1.11142	2.58317	22.6007	1.9941e-06
TMPRSS13	ENSG00000137747	5367	5.44933	1.22458	22.6	1.99487e-06
SAMD11	ENSG00000187634	3205	0.819444	2.05198	22.5897	2.00556e-06
CFL2	ENSG00000165410	3561	6.61354	-1.10965	22.5587	2.03819e-06
CALM2	ENSG00000143933	6466	8.67065	-1.03688	22.545	2.05278e-06
PRDX4	ENSG00000123131	1904	6.83776	-1.10547	22.5179	2.08196e-06
MMP14	ENSG00000157227	4464	8.00203	-1.06667	22.5157	2.08428e-06
PDCD1LG2	ENSG00000197646	2418	0.478512	-2.15596	22.5017	2.09958e-06
CCDC15	ENSG00000149548	4823	2.94693	-1.96997	22.5015	2.09979e-06
VDAC3	ENSG00000078668	3144	6.5281	-1.12811	22.4938	2.10821e-06
AQP7	ENSG00000165269	2091	-1.75804	3.61589	22.4924	2.10975e-06
BZW1	ENSG00000082153	4593	7.76697	-1.24712	22.4848	2.11818e-06
ABCC5	ENSG00000114770	11441	6.31582	1.16448	22.4823	2.12092e-06
FAM229A	ENSG00000225828	2845	4.39566	1.48687	22.4816	2.12166e-06
SHC3	ENSG00000148082	2555	2.99085	-1.67136	22.4702	2.13425e-06
KLRK1	ENSG00000213809	3030	-1.07777	3.39447	22.4665	2.13845e-06
TCHP	ENSG00000139437	9054	6.02961	-1.13631	22.4646	2.14054e-06
GOLM1	ENSG00000135052	4233	7.47948	1.10392	22.4131	2.19867e-06
OXCT1	ENSG00000083720	4194	5.99867	-1.21771	22.4117	2.20024e-06
SMAD7	ENSG00000101665	3692	3.57973	1.8131	22.396	2.21836e-06
AGPAT5	ENSG00000155189	4681	5.71382	-1.25947	22.3715	2.24686e-06
TCN1	ENSG00000134827	1586	2.31055	-1.734	22.3704	2.24814e-06
IPO5	ENSG00000065150	9671	7.59137	-1.09554	22.3585	2.26206e-06
RP11-650K20.3	ENSG00000257327	674	-0.580092	-2.561	22.3451	2.27798e-06
ZNF354A	ENSG00000169131	2947	3.81972	1.65227	22.3419	2.28174e-06
MRPL15	ENSG00000137547	1191	6.76089	-1.10241	22.3399	2.2841e-06
METTL21A	ENSG00000144401	6798	3.59049	-1.45471	22.3358	2.28898e-06
LY6K	ENSG00000160886	4049	6.588	-1.22614	22.3322	2.29333e-06
HIST1H1C	ENSG00000187837	732	6.92235	1.29559	22.327	2.29949e-06
RHOBTB3	ENSG00000164292	8833	8.50523	1.45083	22.3254	2.30147e-06
RAD51C	ENSG00000108384	3349	4.63508	-1.4103	22.32	2.30788e-06
ATRIP	ENSG00000164053	3417	3.28603	-1.52761	22.3074	2.32306e-06
C20orf112	ENSG00000197183	9448	6.18431	1.24204	22.3072	2.32331e-06
ARL2BP	ENSG00000102931	2124	6.72139	-1.11777	22.2582	2.38339e-06
PRCD	ENSG00000214140	5305	-1.0979	-3.24832	22.2562	2.38592e-06
B3GALT4	ENSG00000235863	2348	1.93843	2.65646	22.2468	2.3976e-06
CDK19	ENSG00000155111	7620	4.74658	1.33355	22.2391	2.40723e-06
PINX1	ENSG00000254093	2802	3.14693	-1.52477	22.1907	2.46867e-06
ATHL1	ENSG00000142102	5260	3.95588	1.51257	22.1651	2.50176e-06
DNAJB2	ENSG00000135924	5886	6.16661	1.14462	22.1615	2.50655e-06
STYK1	ENSG00000060140	3424	3.61426	-1.47685	22.1472	2.52519e-06
ARPC5L	ENSG00000136950	3601	6.48723	-1.13072	22.1457	2.52721e-06
PILRA	ENSG00000085514	2003	0.885183	2.01759	22.1436	2.53e-06
SLIRP	ENSG00000119705	2615	5.11412	-1.3088	22.14	2.53478e-06
SKIL	ENSG00000136603	7782	6.1842	1.80928	22.1374	2.53814e-06
PSMC5	ENSG00000087191	4483	7.33278	-1.06822	22.1358	2.54031e-06
SYNC	ENSG00000162520	3941	1.31143	1.92544	22.1224	2.55812e-06
SERINC2	ENSG00000168528	3520	7.51537	1.08483	22.1224	2.55812e-06
DNAH2	ENSG00000183914	17231	5.84775	-1.22909	22.1134	2.57008e-06
ULBP3	ENSG00000131019	988	2.38682	-1.68241	22.0999	2.58821e-06
FMO4	ENSG00000076258	2517	2.11636	1.77313	22.078	2.61789e-06
B4GALT5	ENSG00000158470	4722	7.43906	-1.05678	22.0771	2.61919e-06
FAM86A	ENSG00000118894	3128	3.77673	-1.42414	22.0745	2.62272e-06
VDAC2	ENSG00000165637	2827	6.31241	-1.16682	22.0629	2.63864e-06
NOC2L	ENSG00000188976	5539	7.58786	-1.10623	22.0616	2.64044e-06
TRAP1	ENSG00000126602	5227	7.37424	-1.13712	22.0592	2.64373e-06
BTN3A1	ENSG00000026950	5547	5.19147	1.24268	22.0587	2.64437e-06
SGSM1	ENSG00000167037	8507	1.62532	-1.80585	22.0535	2.65151e-06
CILP2	ENSG00000160161	4360	1.70049	1.82745	22.0432	2.66586e-06
AL031663.2	ENSG00000269549	3150	0.313057	2.18735	22.0422	2.66726e-06
NUP210	ENSG00000132182	8180	7.37295	-1.04795	22.0372	2.6741e-06
PEAR1	ENSG00000187800	5530	3.85291	-1.45086	22.0145	2.70602e-06
ANTXRL	ENSG00000198250	3098	-2.76789	6.55914	21.9983	2.72897e-06
DEGS1	ENSG00000143753	2515	5.09061	-1.26417	21.9834	2.75025e-06
AC004381.6	ENSG00000005189	4111	2.59528	-1.66838	21.9825	2.75154e-06
ERBB2	ENSG00000141736	10321	7.60155	1.06018	21.9802	2.75479e-06
ATG14	ENSG00000126775	5052	5.83651	1.22646	21.9684	2.77176e-06
CYP19A1	ENSG00000137869	8437	-1.28421	-2.98185	21.963	2.7796e-06
CAPN9	ENSG00000135773	2593	-0.603934	2.47986	21.954	2.7927e-06
AC110619.2	ENSG00000218416	2347	-0.141736	2.32183	21.9453	2.80532e-06
LZTS3	ENSG00000088899	5349	1.96209	1.77008	21.9316	2.82545e-06
HIST1H2BJ	ENSG00000124635	1100	3.23401	-1.63898	21.9182	2.84517e-06
CORO1C	ENSG00000110880	6532	8.99808	-1.03114	21.9033	2.86734e-06
FAM231D	ENSG00000203815	632	-0.563438	2.46572	21.8898	2.8877e-06
POLR2D	ENSG00000144231	2511	4.58797	-1.35591	21.887	2.89191e-06
WNT11	ENSG00000085741	2401	0.523718	2.10841	21.8673	2.92163e-06
TPCN1	ENSG00000186815	8728	7.4287	1.06154	21.8672	2.92182e-06
EPHX1	ENSG00000143819	2504	5.95146	1.50033	21.8554	2.9399e-06
ARL6IP6	ENSG00000177917	3349	4.74743	-1.31847	21.8485	2.95042e-06
LGSN	ENSG00000146166	5634	0.576404	2.94235	21.8302	2.97879e-06
CDK18	ENSG00000117266	7580	3.73404	1.54096	21.8275	2.983e-06
PROM1	ENSG00000007062	7465	-2.37623	4.68397	21.8164	3.00019e-06
JAG2	ENSG00000184916	6397	4.40845	1.33672	21.8105	3.00946e-06
PLXND1	ENSG00000004399	9738	5.19903	-1.30126	21.8087	3.01239e-06
TPPP	ENSG00000171368	5116	0.156676	2.27712	21.8052	3.01775e-06
FAM210B	ENSG00000124098	3577	5.6472	1.17778	21.8043	3.01918e-06
GLYCTK	ENSG00000168237	4793	2.34379	-1.76509	21.798	3.02917e-06
TDRP	ENSG00000180190	3602	0.942099	2.04391	21.7934	3.03643e-06
REPS2	ENSG00000169891	11361	4.74725	1.34495	21.7927	3.03759e-06
UBA2	ENSG00000126261	3512	7.28403	-1.06239	21.787	3.04653e-06
MZT1	ENSG00000204899	2299	3.4714	-1.60465	21.7841	3.05124e-06
POLD2	ENSG00000106628	3667	7.29156	-1.22285	21.7835	3.05222e-06
IGF2BP3	ENSG00000136231	8511	6.40602	1.20746	21.7775	3.06167e-06
GJA5	ENSG00000143140	3256	-1.22187	4.31377	21.7704	3.07311e-06
FHL1	ENSG00000022267	4945	-1.60053	-4.09796	21.7595	3.09048e-06
KCNC4	ENSG00000116396	9343	1.00088	-1.96396	21.7561	3.09599e-06
WDR12	ENSG00000138442	9098	5.06495	-1.26194	21.7394	3.12309e-06
CHCHD2	ENSG00000106153	1132	7.68307	-1.15575	21.7368	3.12728e-06
TENC1	ENSG00000111077	8093	3.1505	1.52483	21.7364	3.12803e-06
STC1	ENSG00000159167	4149	-1.59062	-3.34116	21.7258	3.14539e-06
PDE9A	ENSG00000160191	5266	4.8212	-1.30049	21.7241	3.14815e-06
DENND4C	ENSG00000137145	9341	5.32835	1.36365	21.7161	3.1613e-06
TGIF1	ENSG00000177426	6608	6.30148	1.13624	21.6921	3.20114e-06
ARHGAP21	ENSG00000107863	10739	8.1406	1.09389	21.6838	3.21497e-06
EIF3B	ENSG00000106263	8998	8.60491	-1.02974	21.6697	3.23862e-06
RP11-166B2.1	ENSG00000234719	2233	1.33927	1.89946	21.6644	3.24759e-06
TPRG1	ENSG00000188001	9535	0.730751	2.00724	21.6563	3.26136e-06
FGF13	ENSG00000129682	3767	3.16046	1.61237	21.6483	3.27507e-06
TKT	ENSG00000163931	9507	10.5178	1.09522	21.6469	3.27735e-06
HSPA4L	ENSG00000164070	11621	1.81088	-2.07062	21.6232	3.31811e-06
SRPX2	ENSG00000102359	2368	4.79804	-1.33883	21.6064	3.34734e-06
PRSS23	ENSG00000150687	11725	9.39712	1.15986	21.596	3.36549e-06
MAN1A1	ENSG00000111885	5514	-0.372733	2.61664	21.5873	3.3809e-06
BFSP1	ENSG00000125864	3361	4.30833	1.35713	21.5771	3.39888e-06
GPX3	ENSG00000211445	2604	5.41915	-1.34767	21.5688	3.41359e-06
DDX21	ENSG00000165732	4711	7.47119	-1.28421	21.5519	3.44376e-06
FAM227B	ENSG00000166262	6022	1.63699	1.92363	21.5401	3.46515e-06
P2RX4	ENSG00000135124	8159	4.26848	1.36682	21.5301	3.48313e-06
HKDC1	ENSG00000156510	4308	0.267264	2.56583	21.5263	3.49003e-06
FAM117A	ENSG00000121104	3836	3.71578	1.47585	21.5141	3.5124e-06
ZMYND15	ENSG00000141497	3291	-0.732628	2.51596	21.51	3.51984e-06
CARD16	ENSG00000204397	1688	-0.180851	3.12769	21.4999	3.5385e-06
TTC21A	ENSG00000168026	7720	2.71035	1.61395	21.499	3.54015e-06
UBR7	ENSG00000012963	3694	6.18906	-1.10212	21.4759	3.58312e-06
NDUFS6	ENSG00000145494	1451	7.29993	-1.15416	21.4701	3.59398e-06
CRELD1	ENSG00000163703	3778	4.04633	1.37533	21.4568	3.61891e-06
TMEM220	ENSG00000187824	3508	0.580209	2.08146	21.4514	3.62913e-06
ZNF251	ENSG00000198169	4931	4.43435	1.38559	21.4462	3.63895e-06
GOT2	ENSG00000125166	3766	8.64433	-1.0764	21.4428	3.64542e-06
RPP25	ENSG00000178718	3049	5.36018	-1.26354	21.4408	3.64922e-06
PARP1	ENSG00000143799	7169	7.96166	-1.01758	21.4359	3.65848e-06
IGFALS	ENSG00000099769	2363	-2.26637	3.95149	21.4289	3.67193e-06
FBN1	ENSG00000166147	16057	2.05671	1.72225	21.4179	3.69298e-06
CXCL16	ENSG00000161921	2794	4.07622	1.42578	21.4073	3.71363e-06
WIPF1	ENSG00000115935	9121	-0.810168	-2.59646	21.4053	3.71733e-06
RBPMS2	ENSG00000166831	2101	-0.871739	-2.62833	21.3848	3.75748e-06
VAMP5	ENSG00000168899	819	-0.25671	2.29076	21.3812	3.76449e-06
FAM160B1	ENSG00000151553	6212	4.50956	1.4672	21.3756	3.77542e-06
MRPL17	ENSG00000158042	2276	5.39346	-1.36096	21.3698	3.78681e-06
MROH7	ENSG00000184313	9052	-1.67503	3.41306	21.3642	3.79795e-06
KLHDC9	ENSG00000162755	1720	1.92639	1.80792	21.3588	3.80878e-06
TF	ENSG00000091513	8565	-1.70632	3.07048	21.3406	3.84493e-06
CSRP2	ENSG00000175183	5873	0.740066	-2.15482	21.3377	3.85089e-06
ANKEF1	ENSG00000132623	4274	5.4788	-1.22076	21.3342	3.85792e-06
PPAP2A	ENSG00000067113	2016	4.3559	1.32974	21.334	3.85831e-06
ACADS	ENSG00000122971	2648	3.68028	1.42257	21.3324	3.8614e-06
CARD11	ENSG00000198286	4707	7.06769	-1.15703	21.3298	3.86674e-06
PPM1L	ENSG00000163590	12447	4.10011	1.36482	21.3293	3.86775e-06
CALU	ENSG00000128595	4537	7.54334	-1.02597	21.3247	3.87696e-06
KIF26A	ENSG00000066735	6756	1.30362	-1.85252	21.3236	3.87934e-06
POLR3G	ENSG00000113356	4019	2.25326	-1.91814	21.3067	3.91369e-06
SMIM5	ENSG00000204323	5117	-1.42492	2.96196	21.2607	4.00872e-06
SGK2	ENSG00000101049	3465	2.72202	1.93833	21.2573	4.01575e-06
SLC39A8	ENSG00000138821	6480	3.83372	-1.49262	21.24	4.05225e-06
RGMA	ENSG00000182175	5719	1.9133	1.75234	21.2106	4.11481e-06
MRPL18	ENSG00000112110	1375	5.39775	-1.21703	21.2043	4.12829e-06
PRSS27	ENSG00000172382	5921	0.976821	1.90266	21.1756	4.19057e-06
BBC3	ENSG00000105327	3178	3.05238	1.53172	21.1615	4.2217e-06
RAD1	ENSG00000113456	6763	5.13142	-1.28064	21.1595	4.22605e-06
PTPN6	ENSG00000111679	5009	5.91153	1.21636	21.1591	4.22695e-06
TIMM21	ENSG00000075336	3640	6.00875	-1.12614	21.1538	4.23868e-06
PLD3	ENSG00000105223	5184	7.73992	1.06961	21.1471	4.25338e-06
FAM151B	ENSG00000152380	3109	1.37279	2.27098	21.1384	4.27272e-06
KNDC1	ENSG00000171798	7991	0.893417	1.9616	21.0958	4.36874e-06
C3orf72	ENSG00000206262	4567	0.56746	2.21634	21.0848	4.39389e-06
PARK7	ENSG00000116288	2397	7.56504	-1.04245	21.0776	4.41056e-06
LITAF	ENSG00000189067	4784	6.14165	1.14032	21.0767	4.41268e-06
FAM178B	ENSG00000168754	3969	0.303302	2.08143	21.0725	4.4222e-06
SYNE4	ENSG00000181392	2528	1.52863	2.06708	21.0612	4.44835e-06
MAGOHB	ENSG00000111196	3033	4.39358	-1.45473	21.0443	4.48791e-06
GART	ENSG00000159131	7804	6.88489	-1.06048	21.0432	4.49054e-06
SPATA4	ENSG00000150628	2464	-0.329221	2.38867	21.0372	4.5045e-06
ATP5B	ENSG00000110955	2268	9.3817	-1.06846	21.0207	4.54359e-06
RCAN2	ENSG00000172348	3706	-0.0318413	2.19129	21.0082	4.57329e-06
KIAA0195	ENSG00000177728	8854	6.49001	1.08567	21.0081	4.57346e-06
PPIH	ENSG00000171960	2212	5.4046	-1.22827	21.0006	4.59143e-06
PSMD13	ENSG00000185627	4766	7.14399	-1.06358	20.9773	4.64769e-06
PDE4C	ENSG00000105650	8532	1.48384	1.81547	20.9662	4.67456e-06
SLC7A5	ENSG00000103257	4745	7.06179	-1.13416	20.9463	4.7235e-06
SGSH	ENSG00000181523	6713	4.89013	1.34814	20.946	4.72413e-06
MARC1	ENSG00000186205	3994	1.7804	-1.73598	20.9289	4.76644e-06
SEC23B	ENSG00000101310	4039	6.71143	-1.08126	20.9247	4.77696e-06
GBP6	ENSG00000183347	2987	-1.25715	2.98477	20.9242	4.77823e-06
CGB2	ENSG00000104818	859	-0.464105	2.34926	20.9228	4.78181e-06
CYP4B1	ENSG00000142973	3459	-1.14572	2.79666	20.9131	4.80591e-06
AP1G2	ENSG00000213983	6897	6.8393	1.05757	20.9131	4.80595e-06
DLEC1	ENSG00000008226	8338	-2.55416	4.48544	20.9043	4.82816e-06
ZNF620	ENSG00000177842	3457	2.16153	-1.66411	20.8938	4.85471e-06
NAGS	ENSG00000161653	2822	4.21516	-1.43341	20.8931	4.8563e-06
GJB5	ENSG00000189280	1355	3.83248	-1.46141	20.8913	4.86098e-06
FLRT2	ENSG00000185070	9163	5.50121	1.91232	20.8909	4.86191e-06
SPRY3	ENSG00000168939	9019	-1.21104	3.03063	20.8699	4.91569e-06
IGBP1	ENSG00000089289	1862	6.47144	1.10906	20.8689	4.91809e-06
OPN3	ENSG00000054277	3480	4.11447	1.40666	20.8519	4.96187e-06
FAM183A	ENSG00000186973	843	0.568576	2.07109	20.8391	4.99526e-06
LRRC17	ENSG00000128606	2674	0.110297	2.30538	20.8323	5.01295e-06
KIF12	ENSG00000136883	2975	1.30928	2.05183	20.8243	5.034e-06
ATIC	ENSG00000138363	3919	6.68694	-1.09937	20.8148	5.05912e-06
SHISA2	ENSG00000180730	2860	3.36454	1.89005	20.7979	5.10402e-06
GTPBP4	ENSG00000107937	6161	6.34012	-1.11356	20.795	5.11155e-06
ACYP1	ENSG00000119640	1841	3.74711	-1.42795	20.7897	5.12584e-06
LOXL1	ENSG00000129038	3637	1.84127	-2.05358	20.7833	5.14305e-06
BMPR2	ENSG00000204217	11893	5.54116	1.21347	20.777	5.15982e-06
MT1X	ENSG00000187193	1773	4.97767	-1.26606	20.773	5.17056e-06
FBXO5	ENSG00000112029	3823	4.01232	-1.55475	20.7591	5.20827e-06
USP20	ENSG00000136878	5511	5.2062	1.23663	20.7534	5.2238e-06
HIVEP3	ENSG00000127124	14224	4.18977	-1.33813	20.7437	5.25036e-06
CCDC8	ENSG00000169515	3213	-2.13224	3.55439	20.7429	5.25272e-06
SOX6	ENSG00000110693	19632	1.30198	2.55089	20.7373	5.268e-06
C14orf80	ENSG00000185347	6698	4.52263	-1.30238	20.737	5.26872e-06
CKAP2	ENSG00000136108	4547	5.43281	-1.6579	20.714	5.33241e-06
JMY	ENSG00000152409	9042	4.90382	1.60667	20.7048	5.35821e-06
GALC	ENSG00000054983	6825	4.36244	1.32342	20.6912	5.39635e-06
GARS	ENSG00000106105	4152	7.54952	-1.04574	20.6623	5.47839e-06
SIAE	ENSG00000110013	7911	6.46043	1.19739	20.6603	5.48404e-06
FOXRED1	ENSG00000110074	5657	5.96069	-1.13584	20.6587	5.48885e-06
ZNF598	ENSG00000167962	4701	6.70371	-1.08232	20.6574	5.49251e-06
MMP15	ENSG00000102996	4419	5.05721	1.23325	20.6529	5.50548e-06
C6orf223	ENSG00000181577	3917	4.88617	-1.8592	20.6498	5.51416e-06
ADAMTS7	ENSG00000136378	7730	2.5658	1.59712	20.6117	5.62502e-06
IDO1	ENSG00000131203	3261	1.96778	1.71837	20.591	5.68628e-06
SLC25A22	ENSG00000177542	4539	4.93815	-1.29099	20.5839	5.70731e-06
PAQR6	ENSG00000160781	2318	3.06482	1.57184	20.5829	5.71036e-06
CROCC	ENSG00000058453	8871	4.1262	1.36503	20.5766	5.72924e-06
UQCRQ	ENSG00000164405	1472	6.12665	-1.09541	20.5762	5.73045e-06
TNFSF10	ENSG00000121858	3473	4.5488	1.83649	20.5671	5.75787e-06
CCDC113	ENSG00000103021	5927	4.80943	1.26531	20.5446	5.82589e-06
SVIL	ENSG00000197321	10341	6.4324	-1.22795	20.542	5.83365e-06
APOL6	ENSG00000221963	10121	6.2008	1.07783	20.5373	5.84793e-06
PDE4B	ENSG00000184588	8641	-1.94251	-4.23539	20.5256	5.88376e-06
PCMTD2	ENSG00000203880	6611	6.19877	1.34661	20.5218	5.89565e-06
APOO	ENSG00000184831	1152	4.59827	-1.29536	20.5185	5.90575e-06
RPH3AL	ENSG00000181031	5953	5.0263	-1.25724	20.5176	5.90851e-06
KCNB1	ENSG00000158445	11850	-2.56136	4.45617	20.5118	5.92638e-06
TRIB2	ENSG00000071575	4588	1.18299	-2.03778	20.5085	5.93676e-06
SLC25A11	ENSG00000108528	2669	5.68008	-1.24722	20.5016	5.95817e-06
ATP5G1	ENSG00000159199	2615	4.97811	-1.33936	20.4749	6.0418e-06
NCOA2	ENSG00000140396	10026	5.89943	1.17413	20.4665	6.06843e-06
IL11RA	ENSG00000137070	4271	2.99969	1.5342	20.4304	6.18404e-06
CEP152	ENSG00000103995	8168	5.55343	-1.86126	20.4291	6.18821e-06
UPK3B	ENSG00000243566	2022	2.00427	2.2477	20.4285	6.19002e-06
AP1B1	ENSG00000100280	6721	7.52106	-1.04611	20.3959	6.2963e-06
FAM179A	ENSG00000189350	19816	-0.320505	2.27808	20.3867	6.32671e-06
ROGDI	ENSG00000067836	3683	4.88654	1.46366	20.3614	6.41111e-06
NEURL2	ENSG00000124257	1301	1.73848	1.73913	20.3543	6.43475e-06
PSMC2	ENSG00000161057	3538	8.59407	-0.969129	20.3467	6.46044e-06
SPP1	ENSG00000118785	2288	4.19879	-2.00935	20.3328	6.50749e-06
KLHL42	ENSG00000087448	7622	6.47497	-1.16901	20.2955	6.63568e-06
DPP9	ENSG00000142002	8324	7.70269	-1.02911	20.2953	6.63635e-06
KEL	ENSG00000197993	3923	-1.27364	2.99679	20.2915	6.64949e-06
SPDL1	ENSG00000040275	4777	4.9812	-1.69209	20.2606	6.75796e-06
MSH2	ENSG00000095002	4552	5.71877	-1.43728	20.2555	6.77582e-06
VGF	ENSG00000128564	2704	2.66353	-1.91068	20.2386	6.83583e-06
CCDC40	ENSG00000141519	9537	4.33669	1.42686	20.2382	6.83726e-06
SLC35D2	ENSG00000130958	2203	4.56461	1.27959	20.2291	6.87006e-06
CIRH1A	ENSG00000141076	5681	7.29984	-1.0358	20.2269	6.87798e-06
LOXL2	ENSG00000134013	5707	6.91573	-1.03701	20.2265	6.87916e-06
KIF20B	ENSG00000138182	7126	4.45506	-2.44133	20.2096	6.94049e-06
RASL11B	ENSG00000128045	2470	-2.31459	4.76112	20.2018	6.96878e-06
ZNF763	ENSG00000197054	3044	-0.598004	2.33408	20.1822	7.04036e-06
VEPH1	ENSG00000197415	6554	2.90224	-1.53629	20.1641	7.10726e-06
KCTD18	ENSG00000155729	4915	3.91255	1.46625	20.157	7.13387e-06
CCDC180	ENSG00000197816	16070	1.62214	1.92786	20.1385	7.20315e-06
FAM182B	ENSG00000175170	3852	-0.876416	2.53712	20.1372	7.20794e-06
ATP5G3	ENSG00000154518	6780	6.72796	-1.05676	20.1362	7.21192e-06
KIF13A	ENSG00000137177	11016	5.08714	1.25389	20.132	7.22773e-06
BEST3	ENSG00000127325	6863	-1.8453	-4.35272	20.0986	7.35496e-06
SMIM1	ENSG00000235169	954	-0.141517	2.22638	20.0928	7.37725e-06
RAPGEF5	ENSG00000136237	10245	-1.52397	-2.92758	20.0672	7.47674e-06
ANKRD24	ENSG00000089847	4474	3.12927	1.45534	20.0454	7.56261e-06
KLHDC7B	ENSG00000130487	2990	-1.18203	2.91609	20.0392	7.58727e-06
SLC23A3	ENSG00000213901	6531	3.01547	1.61174	20.0313	7.61863e-06
C17orf51	ENSG00000212719	8760	3.63534	-1.37954	20.0312	7.61889e-06
ABCD1	ENSG00000101986	4233	3.39006	1.44043	20.0237	7.6489e-06
PDIA2	ENSG00000185615	2248	-2.27999	3.95633	20.0052	7.72314e-06
YARS	ENSG00000134684	8210	7.37752	-1.03585	19.9773	7.83676e-06
TLE4	ENSG00000106829	8075	0.523414	2.05675	19.9657	7.88431e-06
GALNT14	ENSG00000158089	4567	-2.06645	-3.52732	19.9601	7.90759e-06
SCLT1	ENSG00000151466	8294	3.84694	-1.46584	19.9359	8.00843e-06
NDUFAB1	ENSG00000004779	1600	5.98545	-1.13902	19.919	8.07923e-06
LGALS1	ENSG00000100097	1099	8.20477	-1.35618	19.9162	8.09104e-06
F2RL1	ENSG00000164251	2958	5.48534	-1.18738	19.9162	8.09116e-06
EIF4EBP1	ENSG00000187840	1073	5.92422	-1.13348	19.8963	8.176e-06
USP13	ENSG00000058056	8440	5.22988	-1.17724	19.893	8.18983e-06
TAPBP	ENSG00000231925	5056	8.3338	0.983225	19.8783	8.25316e-06
GPR1	ENSG00000183671	2834	-1.23386	3.00545	19.8692	8.29248e-06
TEKT4	ENSG00000163060	2218	-0.983478	2.98429	19.8613	8.32682e-06
BEGAIN	ENSG00000183092	7073	-1.51689	-2.94141	19.8324	8.45373e-06
PRELID1	ENSG00000169230	1875	6.99612	-1.14688	19.8314	8.45809e-06
TRIM6	ENSG00000121236	3947	2.87931	1.55529	19.8203	8.50752e-06
NBR1	ENSG00000188554	8424	7.63623	1.00945	19.8154	8.52941e-06
NAA15	ENSG00000164134	9712	6.56086	-1.2858	19.792	8.63416e-06
MAP3K2	ENSG00000169967	11508	6.12008	1.27944	19.7809	8.68476e-06
HHAT	ENSG00000054392	4296	2.18125	1.66192	19.7709	8.73014e-06
[truncated: 18,257 more rows]
