# Supplementary material for: E2F1-Associated Purine Synthesis Pathway Is a Major Component of the MET-DNA Damage Response Network
Source: Cancer Res Commun. 2024 Jul 30;4(7):1863–80. doi: 10.1158/2767-9764.CRC-23-0370 (PMC11288008; doi:10.1158/2767-9764.CRC-23-0370)
Supplement: Table S3 — Basic statistics of the downloaded TCGA data. [file crc-23-0370_table_s3_suppst3.xlsx]

## Sheet: Tabelle1
Supplemetary table 3: Basic statistics of the downloaded TCGA data
Site	Lung	Colorectal	Stomach	Head & Neck
All cases	4858	2750	853	806
Primary tumor transcriptomics	1035	643	375	500
Normal tissue transcriptomics	108	51	32	44
Proteins	58308	57870	58419	57915
Cases with clinical information	1026	629	443	528
Dead	0.398	0.205	0.391	0.424
New tumor event	0.312	0.196	0.26	0.275
Cases with both transcriptomics data and clinical information	1014	618	375	500
