# Supplementary material for: E2F1-Associated Purine Synthesis Pathway Is a Major Component of the MET-DNA Damage Response Network
Source: Cancer Res Commun. 2024 Jul 30;4(7):1863–80. doi: 10.1158/2767-9764.CRC-23-0370 (PMC11288008; doi:10.1158/2767-9764.CRC-23-0370)
Supplement: Table S4 — Summary of the significance analysis for the survival analyses. [file crc-23-0370_table_s4_suppst4.xlsx]

## Sheet: E2F1 in four cancer types
Supplementary Table 4: Summary of the significance analysis for the survival analyses
The role of E2F1 in overall survival for four different cancer types
Low/High gene expression percentiles: 33th, 67th
Lung cancer
All cases	n = 1035
Events	n = 409
E2F1 low	n = 222
E2F1 high, MET high	n = 96
logrank test statistic	5.54
logrank test p-value	0.02
Head and Neck cancer
All cases	n = 500
Events	n = 218
E2F1 high, MET low	n = 81
E2F1 low, MET high	n = 71
logrank test statistic	8.33
logrank test p-value	0.004
Stomach cancer
All cases	n = 375
Events	n = 149
E2F1 high, MET low	n = 37
E2F1 low, MET high	n = 28
logrank test statistic	2.71
logrank test p-value	0.1
Colorectal cancer
All cases	n = 639
Events	n = 129
No significant differences found

## Sheet: Purine synthesis genes in Lung 
Supplementary Table 4: Summary of the significance analysis for the survival analyses
The role of crucial purine synthesis genes in overall survival for Lung cancer
Low/High gene expression percentiles: 25th, 75th
All cases	n = 1035
Events	n = 409
GART
GART low	n = 137
GART high, MET high	n = 65
logrank test statistic	6.01
logrank test p-value	0.01
PRPS1
PRPS1 low	n = 136
PRPS1 high, MET high	n = 63
logrank test statistic	9.7
logrank test p-value	0.002
PPAT
PPAT low	n = 118
PPAT high, MET high	n = 56
logrank test statistic	11.3
logrank test p-value	0.0008
PRPS1
PRPS1 low	n = 136
PRPS1 high, MET high	n = 63
logrank test statistic	9.7
logrank test p-value	0.002
PAICS
PAICS low	n = 121
PAICS high, MET high	n = 50
logrank test statistic	16.18
logrank test p-value	6e-05
ATIC
ATIC low	n = 111
ATIC high, MET high	n = 82
logrank test statistic	10.4
logrank test p-value	0.001
PFAS
PFAS low	n = 135
PFAS high, MET high	n = 47
logrank test statistic	0.13
logrank test p-value	0.72

## Sheet: RNR subunits in Lung cancer
Supplementary Table 4: Summary of the significance analysis for the survival analyses
The role of two RNR subunits in overall survival for Lung cancer
Low/High gene expression percentiles: 25th, 75th
All cases	n = 1035
Events	n = 409
RRM1
RRM1 low	n = 137
RRM1 high, MET high	n = 35
logrank test statistic	12.04
logrank test p-value	0.0005
RRM2
RRM2 low	n = 137
RRM2 high, MET high	n = 56
logrank test statistic	13.7
logrank test p-value	0.0002
